# Supplementary material for: MitoZ: a toolkit for animal mitochondrial genome assembly, annotation and visualization
Source: Nucleic Acids Res. 2019 Mar 13;47(11):e63. doi: 10.1093/nar/gkz173 (PMC6582343; doi:10.1093/nar/gkz173)
Supplement: gkz173_Supplemental_Files [file gkz173_supplemental_files.zip › Table S6.xlsx]

## Sheet: Arthropod_MT_annot_DB_species
Mitogenome accession	Lineage
NC_000875.1	['Eukaryota', 'Metazoa', 'Ecdysozoa', 'Arthropoda', 'Hexapoda', 'Insecta', 'Pterygota', 'Neoptera', 'Holometabola', 'Diptera', 'Nematocera', 'Culicoidea', 'Culicidae', 'Anophelinae', 'Anopheles']
FJ171325.1	['Eukaryota', 'Metazoa', 'Ecdysozoa', 'Arthropoda', 'Hexapoda', 'Insecta', 'Pterygota', 'Neoptera', 'Neuroptera', 'Polystoechotidae', 'Polystoechotes']
FJ171324.1	['Eukaryota', 'Metazoa', 'Ecdysozoa', 'Arthropoda', 'Hexapoda', 'Insecta', 'Pterygota', 'Neoptera', 'Neuroptera', 'Ascalaphidae', 'Ascaloptynx']
FJ171323.1	['Eukaryota', 'Metazoa', 'Ecdysozoa', 'Arthropoda', 'Hexapoda', 'Insecta', 'Pterygota', 'Neoptera', 'Megaloptera', 'Corydalidae', 'Corydalinae', 'Corydalus']
EU871947.1	['Eukaryota', 'Metazoa', 'Ecdysozoa', 'Arthropoda', 'Hexapoda', 'Insecta', 'Pterygota', 'Neoptera', 'Holometabola', 'Hymenoptera', 'Apocrita', 'Terebrantes', 'Ichneumonoidea', 'Ichneumonidae', 'Campopleginae', 'Dusona group', 'Diadegma']
EU587005.1	['Eukaryota', 'Metazoa', 'Ecdysozoa', 'Arthropoda', 'Crustacea', 'Malacostraca', 'Eumalacostraca', 'Eucarida', 'Euphausiacea', 'Euphausiidae', 'Euphausia']
AY687866.1	['Eukaryota', 'Metazoa', 'Ecdysozoa', 'Arthropoda', 'Hexapoda', 'Insecta', 'Pterygota', 'Neoptera', 'Polyneoptera', 'Plecoptera', 'Perloidea', 'Pteronarcyidae', 'Pteronarcys']
AY630340.1	['Eukaryota', 'Metazoa', 'Ecdysozoa', 'Arthropoda', 'Hexapoda', 'Insecta', 'Pterygota', 'Neoptera', 'Paraneoptera', 'Hemiptera', 'Auchenorrhyncha', 'Cercopoidea', 'Aphrophoridae', 'Philaenus']
GQ222414.1	['Eukaryota', 'Metazoa', 'Ecdysozoa', 'Arthropoda', 'Chelicerata', 'Arachnida', 'Acari', 'Parasitiformes', 'Mesostigmata', 'Gamasina', 'Phytoseioidea', 'Phytoseiidae', 'Amblyseiinae', 'Phytoseiulus']
NC_011278.1	['Eukaryota', 'Metazoa', 'Ecdysozoa', 'Arthropoda', 'Hexapoda', 'Insecta', 'Pterygota', 'Neoptera', 'Neuroptera', 'Polystoechotidae', 'Polystoechotes']
NC_029357.1	['Eukaryota', 'Metazoa', 'Ecdysozoa', 'Arthropoda', 'Hexapoda', 'Insecta', 'Pterygota', 'Neoptera', 'Holometabola', 'Hymenoptera', 'Apocrita', 'Aculeata', 'Vespoidea', 'Formicidae', 'Formicinae', 'Camponotus']
KT159775.1	['Eukaryota', 'Metazoa', 'Ecdysozoa', 'Arthropoda', 'Hexapoda', 'Insecta', 'Pterygota', 'Neoptera', 'Holometabola', 'Hymenoptera', 'Apocrita', 'Aculeata', 'Vespoidea', 'Formicidae', 'Formicinae', 'Camponotus']
FJ204233.1	['Eukaryota', 'Metazoa', 'Ecdysozoa', 'Arthropoda', 'Chelicerata', 'Arachnida', 'Amblypygi', 'Phrynichidae', 'Damoninae', 'Damon']
NC_016184.1	['Eukaryota', 'Metazoa', 'Ecdysozoa', 'Arthropoda', 'Crustacea', 'Malacostraca', 'Eumalacostraca', 'Eucarida', 'Euphausiacea', 'Euphausiidae', 'Euphausia']
NC_014049.1	['Eukaryota', 'Metazoa', 'Ecdysozoa', 'Arthropoda', 'Chelicerata', 'Arachnida', 'Acari', 'Parasitiformes', 'Mesostigmata', 'Gamasina', 'Phytoseioidea', 'Phytoseiidae', 'Amblyseiinae', 'Phytoseiulus']
NC_006133.1	['Eukaryota', 'Metazoa', 'Ecdysozoa', 'Arthropoda', 'Hexapoda', 'Insecta', 'Pterygota', 'Neoptera', 'Polyneoptera', 'Plecoptera', 'Perloidea', 'Pteronarcyidae', 'Pteronarcys']
NC_005944.1	['Eukaryota', 'Metazoa', 'Ecdysozoa', 'Arthropoda', 'Hexapoda', 'Insecta', 'Pterygota', 'Neoptera', 'Paraneoptera', 'Hemiptera', 'Auchenorrhyncha', 'Cercopoidea', 'Aphrophoridae', 'Philaenus']
NC_012708.1	['Eukaryota', 'Metazoa', 'Ecdysozoa', 'Arthropoda', 'Hexapoda', 'Insecta', 'Pterygota', 'Neoptera', 'Holometabola', 'Hymenoptera', 'Apocrita', 'Terebrantes', 'Ichneumonoidea', 'Ichneumonidae', 'Campopleginae', 'Dusona group', 'Diadegma']
NC_011293.1	['Eukaryota', 'Metazoa', 'Ecdysozoa', 'Arthropoda', 'Chelicerata', 'Arachnida', 'Amblypygi', 'Phrynichidae', 'Damoninae', 'Damon']
NC_011277.1	['Eukaryota', 'Metazoa', 'Ecdysozoa', 'Arthropoda', 'Hexapoda', 'Insecta', 'Pterygota', 'Neoptera', 'Neuroptera', 'Ascalaphidae', 'Ascaloptynx']
NC_011276.1	['Eukaryota', 'Metazoa', 'Ecdysozoa', 'Arthropoda', 'Hexapoda', 'Insecta', 'Pterygota', 'Neoptera', 'Megaloptera', 'Corydalidae', 'Corydalinae', 'Corydalus']
EU302588.1	['Eukaryota', 'Metazoa', 'Ecdysozoa', 'Arthropoda', 'Hexapoda', 'Insecta', 'Pterygota', 'Neoptera', 'Holometabola', 'Hymenoptera', 'Apocrita', 'Aculeata', 'Vespoidea', 'Vespidae', 'Eumeninae', 'Abispa']
EF583824.1	['Eukaryota', 'Metazoa', 'Ecdysozoa', 'Arthropoda', 'Hexapoda', 'Insecta', 'Pterygota', 'Neoptera', 'Polyneoptera', 'Orthoptera', 'Ensifera', 'Tettigonioidea', 'Tettigoniidae', 'Conocephalinae', 'Copiphorini', 'Ruspolia']
HQ696579.1	['Eukaryota', 'Metazoa', 'Ecdysozoa', 'Arthropoda', 'Hexapoda', 'Insecta', 'Pterygota', 'Neoptera', 'Holometabola', 'Mecoptera', 'Boreidae', 'Boreus']
HQ696578.1	['Eukaryota', 'Metazoa', 'Ecdysozoa', 'Arthropoda', 'Hexapoda', 'Insecta', 'Pterygota', 'Neoptera', 'Holometabola', 'Mecoptera', 'Bittacidae', 'Bittacus']
NC_015119.1	['Eukaryota', 'Metazoa', 'Ecdysozoa', 'Arthropoda', 'Hexapoda', 'Insecta', 'Pterygota', 'Neoptera', 'Holometabola', 'Mecoptera', 'Boreidae', 'Boreus']
NC_015118.1	['Eukaryota', 'Metazoa', 'Ecdysozoa', 'Arthropoda', 'Hexapoda', 'Insecta', 'Pterygota', 'Neoptera', 'Holometabola', 'Mecoptera', 'Bittacidae', 'Bittacus']
NC_011520.1	['Eukaryota', 'Metazoa', 'Ecdysozoa', 'Arthropoda', 'Hexapoda', 'Insecta', 'Pterygota', 'Neoptera', 'Holometabola', 'Hymenoptera', 'Apocrita', 'Aculeata', 'Vespoidea', 'Vespidae', 'Eumeninae', 'Abispa']
NC_009876.1	['Eukaryota', 'Metazoa', 'Ecdysozoa', 'Arthropoda', 'Hexapoda', 'Insecta', 'Pterygota', 'Neoptera', 'Polyneoptera', 'Orthoptera', 'Ensifera', 'Tettigonioidea', 'Tettigoniidae', 'Conocephalinae', 'Copiphorini', 'Ruspolia']
DQ302100.1	['Eukaryota', 'Metazoa', 'Ecdysozoa', 'Arthropoda', 'Hexapoda', 'Insecta', 'Pterygota', 'Neoptera', 'Holometabola', 'Hymenoptera', 'Apocrita', 'Terebrantes', 'Proctotrupoidea', 'Vanhorniidae', 'Vanhornia']
EF206320.1	['Eukaryota', 'Metazoa', 'Ecdysozoa', 'Arthropoda', 'Hexapoda', 'Insecta', 'Pterygota', 'Neoptera', 'Polyneoptera', 'Dictyoptera', 'Blattodea', 'Blattoidea', 'Termitoidae', 'Rhinotermitidae', 'Reticulitermes', 'Reticulitermes']
EF206319.1	['Eukaryota', 'Metazoa', 'Ecdysozoa', 'Arthropoda', 'Hexapoda', 'Insecta', 'Pterygota', 'Neoptera', 'Polyneoptera', 'Dictyoptera', 'Blattodea', 'Blattoidea', 'Termitoidae', 'Rhinotermitidae', 'Reticulitermes', 'Reticulitermes']
EF206318.1	['Eukaryota', 'Metazoa', 'Ecdysozoa', 'Arthropoda', 'Hexapoda', 'Insecta', 'Pterygota', 'Neoptera', 'Polyneoptera', 'Dictyoptera', 'Blattodea', 'Blattoidea', 'Termitoidae', 'Rhinotermitidae', 'Reticulitermes', 'Reticulitermes']
EF206317.1	['Eukaryota', 'Metazoa', 'Ecdysozoa', 'Arthropoda', 'Hexapoda', 'Insecta', 'Pterygota', 'Neoptera', 'Polyneoptera', 'Dictyoptera', 'Blattodea', 'Blattoidea', 'Termitoidae', 'Rhinotermitidae', 'Reticulitermes', 'Reticulitermes']
EF206316.1	['Eukaryota', 'Metazoa', 'Ecdysozoa', 'Arthropoda', 'Hexapoda', 'Insecta', 'Pterygota', 'Neoptera', 'Polyneoptera', 'Dictyoptera', 'Blattodea', 'Blattoidea', 'Termitoidae', 'Rhinotermitidae', 'Reticulitermes', 'Reticulitermes']
EF206315.1	['Eukaryota', 'Metazoa', 'Ecdysozoa', 'Arthropoda', 'Hexapoda', 'Insecta', 'Pterygota', 'Neoptera', 'Polyneoptera', 'Dictyoptera', 'Blattodea', 'Blattoidea', 'Termitoidae', 'Rhinotermitidae', 'Reticulitermes', 'Reticulitermes']
EF206314.1	['Eukaryota', 'Metazoa', 'Ecdysozoa', 'Arthropoda', 'Hexapoda', 'Insecta', 'Pterygota', 'Neoptera', 'Polyneoptera', 'Dictyoptera', 'Blattodea', 'Blattoidea', 'Termitoidae', 'Rhinotermitidae', 'Reticulitermes', 'Reticulitermes']
CM003133.1	['Eukaryota', 'Metazoa', 'Ecdysozoa', 'Arthropoda', 'Chelicerata', 'Arachnida', 'Acari', 'Acariformes', 'Sarcoptiformes', 'Astigmata', 'Psoroptidia', 'Sarcoptoidea', 'Sarcoptidae', 'Sarcoptinae', 'Sarcoptes']
NC_009499.1	['Eukaryota', 'Metazoa', 'Ecdysozoa', 'Arthropoda', 'Hexapoda', 'Insecta', 'Pterygota', 'Neoptera', 'Polyneoptera', 'Dictyoptera', 'Blattodea', 'Blattoidea', 'Termitoidae', 'Rhinotermitidae', 'Reticulitermes', 'Reticulitermes']
NC_009501.1	['Eukaryota', 'Metazoa', 'Ecdysozoa', 'Arthropoda', 'Hexapoda', 'Insecta', 'Pterygota', 'Neoptera', 'Polyneoptera', 'Dictyoptera', 'Blattodea', 'Blattoidea', 'Termitoidae', 'Rhinotermitidae', 'Reticulitermes', 'Reticulitermes']
NC_009500.1	['Eukaryota', 'Metazoa', 'Ecdysozoa', 'Arthropoda', 'Hexapoda', 'Insecta', 'Pterygota', 'Neoptera', 'Polyneoptera', 'Dictyoptera', 'Blattodea', 'Blattoidea', 'Termitoidae', 'Rhinotermitidae', 'Reticulitermes', 'Reticulitermes']
NC_009498.1	['Eukaryota', 'Metazoa', 'Ecdysozoa', 'Arthropoda', 'Hexapoda', 'Insecta', 'Pterygota', 'Neoptera', 'Polyneoptera', 'Dictyoptera', 'Blattodea', 'Blattoidea', 'Termitoidae', 'Rhinotermitidae', 'Reticulitermes', 'Reticulitermes']
NC_008323.1	['Eukaryota', 'Metazoa', 'Ecdysozoa', 'Arthropoda', 'Hexapoda', 'Insecta', 'Pterygota', 'Neoptera', 'Holometabola', 'Hymenoptera', 'Apocrita', 'Terebrantes', 'Proctotrupoidea', 'Vanhorniidae', 'Vanhornia']
NC_023104.1	['Eukaryota', 'Metazoa', 'Ecdysozoa', 'Arthropoda', 'Crustacea', 'Malacostraca', 'Eumalacostraca', 'Peracarida', 'Amphipoda', 'Senticaudata', 'Gammarida', 'Gammaridira', 'Gammaroidea', 'Eulimnogammaridae', 'Eulimnogammarinae', 'Eulimnogammarus']
EU597124.1	['Eukaryota', 'Metazoa', 'Ecdysozoa', 'Arthropoda', 'Hexapoda', 'Insecta', 'Pterygota', 'Neoptera', 'Holometabola', 'Lepidoptera', 'Glossata', 'Ditrysia', 'Papilionoidea', 'Pieridae', 'Pierinae', 'Pieris']
AY571145.1	['Eukaryota', 'Metazoa', 'Ecdysozoa', 'Arthropoda', 'Chelicerata', 'Arachnida', 'Araneae', 'Araneomorphae', 'Entelegynae', 'Dionycha', 'Salticidae', 'Salticoida', 'Plexippoida', 'Pelleninae', 'Habronattus']
KT625492.2	['Eukaryota', 'Metazoa', 'Ecdysozoa', 'Arthropoda', 'Hexapoda', 'Insecta', 'Pterygota', 'Neoptera', 'Holometabola', 'Diptera', 'Brachycera', 'Muscomorpha', 'Tephritoidea', 'Tephritidae', 'Bactrocera', 'Zeugodacus']
KT625491.2	['Eukaryota', 'Metazoa', 'Ecdysozoa', 'Arthropoda', 'Hexapoda', 'Insecta', 'Pterygota', 'Neoptera', 'Holometabola', 'Diptera', 'Brachycera', 'Muscomorpha', 'Tephritoidea', 'Tephritidae', 'Bactrocera', 'Zeugodacus']
CM002915.1	['Eukaryota', 'Metazoa', 'Ecdysozoa', 'Arthropoda', 'Hexapoda', 'Insecta', 'Pterygota', 'Neoptera', 'Holometabola', 'Diptera', 'Brachycera', 'Muscomorpha', 'Ephydroidea', 'Drosophilidae', 'Drosophila', 'Sophophora']
KF690638.1	['Eukaryota', 'Metazoa', 'Ecdysozoa', 'Arthropoda', 'Crustacea', 'Malacostraca', 'Eumalacostraca', 'Peracarida', 'Amphipoda', 'Senticaudata', 'Gammarida', 'Gammaridira', 'Gammaroidea', 'Eulimnogammaridae', 'Eulimnogammarinae', 'Eulimnogammarus']
NC_005942.1	['Eukaryota', 'Metazoa', 'Ecdysozoa', 'Arthropoda', 'Chelicerata', 'Arachnida', 'Araneae', 'Araneomorphae', 'Entelegynae', 'Dionycha', 'Salticidae', 'Salticoida', 'Plexippoida', 'Pelleninae', 'Habronattus']
NC_010568.1	['Eukaryota', 'Metazoa', 'Ecdysozoa', 'Arthropoda', 'Hexapoda', 'Insecta', 'Pterygota', 'Neoptera', 'Holometabola', 'Lepidoptera', 'Glossata', 'Ditrysia', 'Papilionoidea', 'Pieridae', 'Pierinae', 'Pieris']
KU761949.1	['Eukaryota', 'Metazoa', 'Ecdysozoa', 'Arthropoda', 'Hexapoda', 'Insecta', 'Pterygota', 'Neoptera', 'Paraneoptera', 'Hemiptera', 'Sternorrhyncha', 'Aleyrodoidea', 'Aleyrodidae', 'Aleyrodinae', 'Aleurocanthus']
KY285013.1	['Eukaryota', 'Metazoa', 'Ecdysozoa', 'Arthropoda', 'Crustacea', 'Malacostraca', 'Eumalacostraca', 'Eucarida', 'Decapoda', 'Pleocyemata', 'Brachyura', 'Eubrachyura', 'Potamoidea', 'Potamidae', 'Potamiscus']
NC_033532.1	['Eukaryota', 'Metazoa', 'Ecdysozoa', 'Arthropoda', 'Hexapoda', 'Insecta', 'Pterygota', 'Neoptera', 'Holometabola', 'Coleoptera', 'Polyphaga', 'Cucujiformia', 'Chrysomeloidea', 'Chrysomelidae', 'Galerucinae', 'Paleosepharia']
NC_032690.1	['Eukaryota', 'Metazoa', 'Ecdysozoa', 'Arthropoda', 'Hexapoda', 'Insecta', 'Pterygota', 'Neoptera', 'Holometabola', 'Diptera', 'Brachycera', 'Muscomorpha', 'Tephritoidea', 'Tephritidae', 'Dacus']
KY195975.1	['Eukaryota', 'Metazoa', 'Ecdysozoa', 'Arthropoda', 'Hexapoda', 'Insecta', 'Pterygota', 'Neoptera', 'Holometabola', 'Coleoptera', 'Polyphaga', 'Cucujiformia', 'Chrysomeloidea', 'Chrysomelidae', 'Galerucinae', 'Paleosepharia']
KX345846.1	['Eukaryota', 'Metazoa', 'Ecdysozoa', 'Arthropoda', 'Hexapoda', 'Insecta', 'Pterygota', 'Neoptera', 'Holometabola', 'Diptera', 'Brachycera', 'Muscomorpha', 'Tephritoidea', 'Tephritidae', 'Dacus']
KT896664.1	['Eukaryota', 'Metazoa', 'Ecdysozoa', 'Arthropoda', 'Hexapoda', 'Insecta', 'Pterygota', 'Neoptera', 'Holometabola', 'Diptera', 'Brachycera', 'Muscomorpha', 'Ephydroidea', 'Drosophilidae', 'Drosophila', 'Sophophora']
KX809764.1	['Eukaryota', 'Metazoa', 'Ecdysozoa', 'Arthropoda', 'Hexapoda', 'Insecta', 'Pterygota', 'Neoptera', 'Holometabola', 'Diptera', 'Nematocera', 'Culicoidea', 'Culicidae', 'Culicinae', 'Aedini', 'Aedes', 'Stegomyia']
KX809763.1	['Eukaryota', 'Metazoa', 'Ecdysozoa', 'Arthropoda', 'Hexapoda', 'Insecta', 'Pterygota', 'Neoptera', 'Holometabola', 'Diptera', 'Nematocera', 'Culicoidea', 'Culicidae', 'Culicinae', 'Aedini', 'Aedes', 'Stegomyia']
KX809762.1	['Eukaryota', 'Metazoa', 'Ecdysozoa', 'Arthropoda', 'Hexapoda', 'Insecta', 'Pterygota', 'Neoptera', 'Holometabola', 'Diptera', 'Nematocera', 'Culicoidea', 'Culicidae', 'Culicinae', 'Aedini', 'Aedes', 'Stegomyia']
KX809761.1	['Eukaryota', 'Metazoa', 'Ecdysozoa', 'Arthropoda', 'Hexapoda', 'Insecta', 'Pterygota', 'Neoptera', 'Holometabola', 'Diptera', 'Nematocera', 'Culicoidea', 'Culicidae', 'Culicinae', 'Aedini', 'Aedes', 'Stegomyia']
NC_029203.1	['Eukaryota', 'Metazoa', 'Ecdysozoa', 'Arthropoda', 'Hexapoda', 'Insecta', 'Pterygota', 'Neoptera', 'Paraneoptera', 'Hemiptera', 'Auchenorrhyncha', 'Membracoidea', 'Cicadellidae', 'Idiocerinae', 'Idioscopus']
KR024406.1	['Eukaryota', 'Metazoa', 'Ecdysozoa', 'Arthropoda', 'Hexapoda', 'Insecta', 'Pterygota', 'Neoptera', 'Paraneoptera', 'Hemiptera', 'Auchenorrhyncha', 'Membracoidea', 'Cicadellidae', 'Idiocerinae', 'Idioscopus']
EU935607.1	['Eukaryota', 'Metazoa', 'Ecdysozoa', 'Arthropoda', 'Chelicerata', 'Arachnida', 'Acari', 'Acariformes', 'Sarcoptiformes', 'Oribatida', 'Mixonomata', 'Phthiracaroidea', 'Steganacaridae', 'Steganacarus']
AF452048.1	['Eukaryota', 'Metazoa', 'Ecdysozoa', 'Arthropoda', 'Hexapoda', 'Insecta', 'Pterygota', 'Neoptera', 'Holometabola', 'Coleoptera', 'Polyphaga', 'Elateriformia', 'Elateroidea', 'Lampyridae', 'Lampyrinae', 'Pyrocoelia']
AY699271.1	['Eukaryota', 'Metazoa', 'Ecdysozoa', 'Arthropoda', 'Crustacea', 'Malacostraca', 'Eumalacostraca', 'Hoplocarida', 'Stomatopoda', 'Squillidae', 'Harpiosquilla']
HM189212.1	['Eukaryota', 'Metazoa', 'Ecdysozoa', 'Arthropoda', 'Chelicerata', 'Arachnida', 'Acari', 'Acariformes', 'Trombidiformes', 'Prostigmata', 'Eleutherengona', 'Raphignathae', 'Tetranychoidea', 'Tetranychidae', 'Panonychus']
GQ892049.1	['Eukaryota', 'Metazoa', 'Ecdysozoa', 'Arthropoda', 'Crustacea', 'Malacostraca', 'Eumalacostraca', 'Eucarida', 'Decapoda', 'Pleocyemata', 'Caridea', 'Alpheoidea', 'Alpheidae', 'Alpheus']
GQ292768.1	['Eukaryota', 'Metazoa', 'Ecdysozoa', 'Arthropoda', 'Crustacea', 'Malacostraca', 'Eumalacostraca', 'Eucarida', 'Decapoda', 'Pleocyemata', 'Achelata', 'Palinuroidea', 'Palinuridae', 'Panulirus']
EU877959.1	['Eukaryota', 'Metazoa', 'Ecdysozoa', 'Arthropoda', 'Crustacea', 'Maxillopoda', 'Copepoda', 'Cyclopoida', 'Cyclopettidae', 'Paracyclopina']
NC_030000.1	['Eukaryota', 'Metazoa', 'Ecdysozoa', 'Arthropoda', 'Hexapoda', 'Insecta', 'Pterygota', 'Neoptera', 'Holometabola', 'Diptera', 'Brachycera', 'Tabanomorpha', 'Tabanoidea', 'Tabanidae', 'Atylotus']
KT225291.1	['Eukaryota', 'Metazoa', 'Ecdysozoa', 'Arthropoda', 'Hexapoda', 'Insecta', 'Pterygota', 'Neoptera', 'Holometabola', 'Diptera', 'Brachycera', 'Tabanomorpha', 'Tabanoidea', 'Tabanidae', 'Atylotus']
KJ141168.1	['Eukaryota', 'Metazoa', 'Ecdysozoa', 'Arthropoda', 'Hexapoda', 'Insecta', 'Pterygota', 'Neoptera', 'Holometabola', 'Lepidoptera', 'Glossata', 'Ditrysia', 'Papilionoidea', 'Papilionidae', 'Papilioninae', 'Lamproptera']
NC_027725.1	['Eukaryota', 'Metazoa', 'Ecdysozoa', 'Arthropoda', 'Hexapoda', 'Insecta', 'Pterygota', 'Neoptera', 'Holometabola', 'Diptera', 'Brachycera', 'Muscomorpha', 'Tephritoidea', 'Tephritidae', 'Bactrocera', 'Bactrocera']
KP296150.1	['Eukaryota', 'Metazoa', 'Ecdysozoa', 'Arthropoda', 'Hexapoda', 'Insecta', 'Pterygota', 'Neoptera', 'Holometabola', 'Diptera', 'Brachycera', 'Muscomorpha', 'Tephritoidea', 'Tephritidae', 'Bactrocera', 'Bactrocera']
JN861752.1	['Eukaryota', 'Metazoa', 'Ecdysozoa', 'Arthropoda', 'Hexapoda', 'Insecta', 'Pterygota', 'Neoptera', 'Holometabola', 'Diptera', 'Nematocera', 'Trichoceroidea', 'Anisopodidae', 'Sylvicola']
JN861751.1	['Eukaryota', 'Metazoa', 'Ecdysozoa', 'Arthropoda', 'Hexapoda', 'Insecta', 'Pterygota', 'Neoptera', 'Holometabola', 'Diptera', 'Nematocera', 'Trichoceroidea', 'Trichoceridae', 'Paracladura']
JN861750.1	['Eukaryota', 'Metazoa', 'Ecdysozoa', 'Arthropoda', 'Hexapoda', 'Insecta', 'Pterygota', 'Neoptera', 'Holometabola', 'Diptera', 'Nematocera', 'Trichoceroidea', 'Trichoceridae', 'Trichocera']
JN861749.1	['Eukaryota', 'Metazoa', 'Ecdysozoa', 'Arthropoda', 'Hexapoda', 'Insecta', 'Pterygota', 'Neoptera', 'Holometabola', 'Diptera', 'Nematocera', 'Chironomoidea', 'Chironomidae', 'Chironominae', 'Chironomus']
JN861748.1	['Eukaryota', 'Metazoa', 'Ecdysozoa', 'Arthropoda', 'Hexapoda', 'Insecta', 'Pterygota', 'Neoptera', 'Holometabola', 'Diptera', 'Nematocera', 'Sciaroidea', 'Keroplatidae', 'Arachnocampinae', 'Arachnocampa']
JN861747.1	['Eukaryota', 'Metazoa', 'Ecdysozoa', 'Arthropoda', 'Hexapoda', 'Insecta', 'Pterygota', 'Neoptera', 'Holometabola', 'Diptera', 'Nematocera', 'Pachyneuroidea', 'Pachyneuridae', 'Cramptonomyia']
JN861746.1	['Eukaryota', 'Metazoa', 'Ecdysozoa', 'Arthropoda', 'Hexapoda', 'Insecta', 'Pterygota', 'Neoptera', 'Holometabola', 'Diptera', 'Nematocera', 'Tanyderidae', 'Protoplasa']
JN861744.1	['Eukaryota', 'Metazoa', 'Ecdysozoa', 'Arthropoda', 'Hexapoda', 'Insecta', 'Pterygota', 'Neoptera', 'Holometabola', 'Diptera', 'Nematocera', 'Ptychopteridae', 'Ptychopterinae', 'Ptychoptera']
NC_027252.1	['Eukaryota', 'Metazoa', 'Ecdysozoa', 'Arthropoda', 'Hexapoda', 'Insecta', 'Pterygota', 'Neoptera', 'Holometabola', 'Lepidoptera', 'Glossata', 'Ditrysia', 'Papilionoidea', 'Papilionidae', 'Papilioninae', 'Papilio']
NC_027488.1	['Eukaryota', 'Metazoa', 'Ecdysozoa', 'Arthropoda', 'Hexapoda', 'Insecta', 'Pterygota', 'Neoptera', 'Paraneoptera', 'Thysanoptera', 'Tubulifera', 'Phlaeothripoidea', 'Phlaeothripidae', 'Phlaeothripinae', 'Haplothrips']
KR822739.1	['Eukaryota', 'Metazoa', 'Ecdysozoa', 'Arthropoda', 'Hexapoda', 'Insecta', 'Pterygota', 'Neoptera', 'Holometabola', 'Lepidoptera', 'Glossata', 'Ditrysia', 'Papilionoidea', 'Papilionidae', 'Papilioninae', 'Papilio']
KP198620.1	['Eukaryota', 'Metazoa', 'Ecdysozoa', 'Arthropoda', 'Hexapoda', 'Insecta', 'Pterygota', 'Neoptera', 'Paraneoptera', 'Thysanoptera', 'Tubulifera', 'Phlaeothripoidea', 'Phlaeothripidae', 'Phlaeothripinae', 'Haplothrips']
NC_026557.1	['Eukaryota', 'Metazoa', 'Ecdysozoa', 'Arthropoda', 'Myriapoda', 'Chilopoda', 'Pleurostigmophora', 'Geophilomorpha', 'Linotaeniidae', 'Strigamia']
KP173664.1	['Eukaryota', 'Metazoa', 'Ecdysozoa', 'Arthropoda', 'Myriapoda', 'Chilopoda', 'Pleurostigmophora', 'Geophilomorpha', 'Linotaeniidae', 'Strigamia']
JQ917403.1	['Eukaryota', 'Metazoa', 'Ecdysozoa', 'Arthropoda', 'Hexapoda', 'Insecta', 'Pterygota', 'Neoptera', 'Paraneoptera', 'Thysanoptera', 'Terebrantia', 'Thripoidea', 'Thripidae', 'Frankliniella']
NC_024637.1	['Eukaryota', 'Metazoa', 'Ecdysozoa', 'Arthropoda', 'Chelicerata', 'Arachnida', 'Acari', 'Acariformes', 'Sarcoptiformes', 'Astigmata', 'Acaroidea', 'Acaridae', 'Rhizoglyphinae', 'Caloglyphus']
KF499016.1	['Eukaryota', 'Metazoa', 'Ecdysozoa', 'Arthropoda', 'Chelicerata', 'Arachnida', 'Acari', 'Acariformes', 'Sarcoptiformes', 'Astigmata', 'Acaroidea', 'Acaridae', 'Rhizoglyphinae', 'Caloglyphus']
CM002851.1	['Eukaryota', 'Metazoa', 'Ecdysozoa', 'Arthropoda', 'Hexapoda', 'Insecta', 'Pterygota', 'Neoptera', 'Holometabola', 'Lepidoptera', 'Glossata', 'Ditrysia', 'Papilionoidea', 'Nymphalidae', 'Nymphalinae', 'Melitaea']
JQ178358.1	['Eukaryota', 'Metazoa', 'Ecdysozoa', 'Arthropoda', 'Chelicerata', 'Merostomata', 'Xiphosura', 'Limulidae', 'Carcinoscorpius']
JQ739210.1	['Eukaryota', 'Metazoa', 'Ecdysozoa', 'Arthropoda', 'Chelicerata', 'Merostomata', 'Xiphosura', 'Limulidae', 'Tachypleus']
NC_023839.1	['Eukaryota', 'Metazoa', 'Ecdysozoa', 'Arthropoda', 'Hexapoda', 'Insecta', 'Pterygota', 'Neoptera', 'Paraneoptera', 'Psocodea', 'Psocoptera', 'Troctomorpha', 'Nanopsocetae', 'Liposcelidae', 'Liposcelis']
JX870621.1	['Eukaryota', 'Metazoa', 'Ecdysozoa', 'Arthropoda', 'Hexapoda', 'Insecta', 'Pterygota', 'Neoptera', 'Paraneoptera', 'Psocodea', 'Psocoptera', 'Troctomorpha', 'Nanopsocetae', 'Liposcelidae', 'Liposcelis']
NC_021416.1	['Eukaryota', 'Metazoa', 'Ecdysozoa', 'Arthropoda', 'Hexapoda', 'Insecta', 'Pterygota', 'Neoptera', 'Holometabola', 'Lepidoptera', 'Glossata', 'Ditrysia', 'Noctuoidea', 'Erebidae', 'Arctiinae', 'Amata']
KC513737.1	['Eukaryota', 'Metazoa', 'Ecdysozoa', 'Arthropoda', 'Hexapoda', 'Insecta', 'Pterygota', 'Neoptera', 'Holometabola', 'Lepidoptera', 'Glossata', 'Ditrysia', 'Noctuoidea', 'Erebidae', 'Arctiinae', 'Amata']
NC_019627.1	['Eukaryota', 'Metazoa', 'Ecdysozoa', 'Arthropoda', 'Crustacea', 'Maxillopoda', 'Copepoda', 'Calanoida', 'Calanidae', 'Calanus']
JX678968.1	['Eukaryota', 'Metazoa', 'Ecdysozoa', 'Arthropoda', 'Crustacea', 'Maxillopoda', 'Copepoda', 'Calanoida', 'Calanidae', 'Calanus']
NC_020004.1	['Eukaryota', 'Metazoa', 'Ecdysozoa', 'Arthropoda', 'Hexapoda', 'Insecta', 'Pterygota', 'Neoptera', 'Holometabola', 'Lepidoptera', 'Glossata', 'Ditrysia', 'Geometroidea', 'Geometridae', 'Ennominae', 'Biston']
JX406146.1	['Eukaryota', 'Metazoa', 'Ecdysozoa', 'Arthropoda', 'Hexapoda', 'Insecta', 'Pterygota', 'Neoptera', 'Holometabola', 'Lepidoptera', 'Glossata', 'Ditrysia', 'Geometroidea', 'Geometridae', 'Ennominae', 'Biston']
NC_016204.1	['Eukaryota', 'Metazoa', 'Ecdysozoa', 'Arthropoda', 'Hexapoda', 'Insecta', 'Pterygota', 'Neoptera', 'Holometabola', 'Diptera', 'Nematocera', 'Sciaroidea', 'Keroplatidae', 'Arachnocampinae', 'Arachnocampa']
NC_016203.1	['Eukaryota', 'Metazoa', 'Ecdysozoa', 'Arthropoda', 'Hexapoda', 'Insecta', 'Pterygota', 'Neoptera', 'Holometabola', 'Diptera', 'Nematocera', 'Pachyneuroidea', 'Pachyneuridae', 'Cramptonomyia']
NC_016202.1	['Eukaryota', 'Metazoa', 'Ecdysozoa', 'Arthropoda', 'Hexapoda', 'Insecta', 'Pterygota', 'Neoptera', 'Holometabola', 'Diptera', 'Nematocera', 'Tanyderidae', 'Protoplasa']
NC_016201.1	['Eukaryota', 'Metazoa', 'Ecdysozoa', 'Arthropoda', 'Hexapoda', 'Insecta', 'Pterygota', 'Neoptera', 'Holometabola', 'Diptera', 'Nematocera', 'Ptychopteridae', 'Ptychopterinae', 'Ptychoptera']
NC_016176.1	['Eukaryota', 'Metazoa', 'Ecdysozoa', 'Arthropoda', 'Hexapoda', 'Insecta', 'Pterygota', 'Neoptera', 'Holometabola', 'Diptera', 'Nematocera', 'Trichoceroidea', 'Anisopodidae', 'Sylvicola']
NC_016173.1	['Eukaryota', 'Metazoa', 'Ecdysozoa', 'Arthropoda', 'Hexapoda', 'Insecta', 'Pterygota', 'Neoptera', 'Holometabola', 'Diptera', 'Nematocera', 'Trichoceroidea', 'Trichoceridae', 'Paracladura']
NC_016169.1	['Eukaryota', 'Metazoa', 'Ecdysozoa', 'Arthropoda', 'Hexapoda', 'Insecta', 'Pterygota', 'Neoptera', 'Holometabola', 'Diptera', 'Nematocera', 'Trichoceroidea', 'Trichoceridae', 'Trichocera']
NC_016167.1	['Eukaryota', 'Metazoa', 'Ecdysozoa', 'Arthropoda', 'Hexapoda', 'Insecta', 'Pterygota', 'Neoptera', 'Holometabola', 'Diptera', 'Nematocera', 'Chironomoidea', 'Chironomidae', 'Chironominae', 'Chironomus']
NC_014339.1	['Eukaryota', 'Metazoa', 'Ecdysozoa', 'Arthropoda', 'Crustacea', 'Malacostraca', 'Eumalacostraca', 'Eucarida', 'Decapoda', 'Pleocyemata', 'Achelata', 'Palinuroidea', 'Palinuridae', 'Panulirus']
NC_001566.1	['Eukaryota', 'Metazoa', 'Ecdysozoa', 'Arthropoda', 'Hexapoda', 'Insecta', 'Pterygota', 'Neoptera', 'Holometabola', 'Hymenoptera', 'Apocrita', 'Aculeata', 'Apoidea', 'Apidae', 'Apis']
NC_012455.1	['Eukaryota', 'Metazoa', 'Ecdysozoa', 'Arthropoda', 'Crustacea', 'Maxillopoda', 'Copepoda', 'Cyclopoida', 'Cyclopettidae', 'Paracyclopina']
NC_003970.1	['Eukaryota', 'Metazoa', 'Ecdysozoa', 'Arthropoda', 'Hexapoda', 'Insecta', 'Pterygota', 'Neoptera', 'Holometabola', 'Coleoptera', 'Polyphaga', 'Elateriformia', 'Elateroidea', 'Lampyridae', 'Lampyrinae', 'Pyrocoelia']
KT881558.1	['Eukaryota', 'Metazoa', 'Ecdysozoa', 'Arthropoda', 'Hexapoda', 'Insecta', 'Pterygota', 'Neoptera', 'Holometabola', 'Diptera', 'Brachycera', 'Muscomorpha', 'Tephritoidea', 'Tephritidae', 'Bactrocera', 'Bactrocera']
KT881557.1	['Eukaryota', 'Metazoa', 'Ecdysozoa', 'Arthropoda', 'Hexapoda', 'Insecta', 'Pterygota', 'Neoptera', 'Holometabola', 'Diptera', 'Brachycera', 'Muscomorpha', 'Tephritoidea', 'Tephritidae', 'Bactrocera', 'Bactrocera']
KT881556.1	['Eukaryota', 'Metazoa', 'Ecdysozoa', 'Arthropoda', 'Hexapoda', 'Insecta', 'Pterygota', 'Neoptera', 'Holometabola', 'Diptera', 'Brachycera', 'Muscomorpha', 'Tephritoidea', 'Tephritidae', 'Bactrocera', 'Bactrocera']
KM978210.1	['Eukaryota', 'Metazoa', 'Ecdysozoa', 'Arthropoda', 'Hexapoda', 'Insecta', 'Pterygota', 'Neoptera', 'Holometabola', 'Hymenoptera', 'Apocrita', 'Aculeata', 'Apoidea', 'Colletidae', 'Colletinae', 'Colletes']
KJ670146.1	['Eukaryota', 'Metazoa', 'Ecdysozoa', 'Arthropoda', 'Hexapoda', 'Insecta', 'Pterygota', 'Neoptera', 'Holometabola', 'Lepidoptera', 'Glossata', 'Ditrysia', 'Geometroidea', 'Geometridae', 'Ennominae', 'Biston']
KJ463364.1	['Eukaryota', 'Metazoa', 'Ecdysozoa', 'Arthropoda', 'Hexapoda', 'Insecta', 'Pterygota', 'Neoptera', 'Polyneoptera', 'Dictyoptera', 'Mantodea', 'Tarachodidae', 'Caliridinae', 'Leptomantella']
KY131831.1	['Eukaryota', 'Metazoa', 'Ecdysozoa', 'Arthropoda', 'Hexapoda', 'Insecta', 'Pterygota', 'Neoptera', 'Holometabola', 'Diptera', 'Brachycera', 'Muscomorpha', 'Tephritoidea', 'Tephritidae', 'Bactrocera', 'Paradacus']
KY091645.1	['Eukaryota', 'Metazoa', 'Ecdysozoa', 'Arthropoda', 'Hexapoda', 'Insecta', 'Pterygota', 'Neoptera', 'Holometabola', 'Hymenoptera', 'Apocrita', 'Aculeata', 'Vespoidea', 'Vespidae', 'Vespinae', 'Vespa']
NC_034003.1	['Eukaryota', 'Metazoa', 'Ecdysozoa', 'Arthropoda', 'Hexapoda', 'Insecta', 'Pterygota', 'Neoptera', 'Holometabola', 'Hymenoptera', 'Apocrita', 'Aculeata', 'Vespoidea', 'Vespidae', 'Vespinae', 'Vespa']
NC_033971.1	['Eukaryota', 'Metazoa', 'Ecdysozoa', 'Arthropoda', 'Chelicerata', 'Arachnida', 'Araneae', 'Araneomorphae', 'Entelegynae', 'Agelenidae', 'Agelena']
NC_033866.1	['Eukaryota', 'Metazoa', 'Ecdysozoa', 'Arthropoda', 'Crustacea', 'Malacostraca', 'Eumalacostraca', 'Eucarida', 'Decapoda', 'Pleocyemata', 'Brachyura', 'Eubrachyura', 'Grapsoidea', 'Sesarmidae', 'Clistocoeloma']
NC_033861.1	['Eukaryota', 'Metazoa', 'Ecdysozoa', 'Arthropoda', 'Hexapoda', 'Insecta', 'Pterygota', 'Neoptera', 'Endopterygota', 'Lepidoptera', 'Glossata', 'Ditrysia', 'Papilionoidea', 'Nymphalidae', 'Nymphalinae', 'Junonia']
NC_033865.1	['Eukaryota', 'Metazoa', 'Ecdysozoa', 'Arthropoda', 'Crustacea', 'Malacostraca', 'Eumalacostraca', 'Eucarida', 'Decapoda', 'Pleocyemata', 'Brachyura', 'Eubrachyura', 'Grapsoidea', 'Varunidae', 'Helice']
KU167550.1	['Eukaryota', 'Metazoa', 'Ecdysozoa', 'Arthropoda', 'Hexapoda', 'Insecta', 'Pterygota', 'Neoptera', 'Paraneoptera', 'Hemiptera', 'Euhemiptera', 'Membracoidea', 'Cicadellidae', 'Cicadellinae', 'Cicadellini', 'Bothrogonia']
KU884483.1	['Eukaryota', 'Metazoa', 'Ecdysozoa', 'Arthropoda', 'Hexapoda', 'Insecta', 'Pterygota', 'Neoptera', 'Holometabola', 'Lepidoptera', 'Glossata', 'Ditrysia', 'Bombycoidea', 'Lasiocampidae', 'Pinarinae', 'Trabala']
HQ441232.1	['Eukaryota', 'Metazoa', 'Ecdysozoa', 'Arthropoda', 'Hexapoda', 'Insecta', 'Pterygota', 'Neoptera', 'Paraneoptera', 'Hemiptera', 'Heteroptera', 'Panheteroptera', 'Pentatomomorpha', 'Aradoidea', 'Aradidae', 'Brachyrhynchus']
KY563657.1	['Eukaryota', 'Metazoa', 'Ecdysozoa', 'Arthropoda', 'Hexapoda', 'Insecta', 'Pterygota', 'Neoptera', 'Holometabola', 'Hymenoptera', 'Apocrita', 'Aculeata', 'Vespoidea', 'Vespidae', 'Vespinae', 'Vespa']
KX290739.1	['Eukaryota', 'Metazoa', 'Ecdysozoa', 'Arthropoda', 'Chelicerata', 'Arachnida', 'Araneae', 'Araneomorphae', 'Entelegynae', 'Agelenidae', 'Agelena']
KU589292.1	['Eukaryota', 'Metazoa', 'Ecdysozoa', 'Arthropoda', 'Crustacea', 'Malacostraca', 'Eumalacostraca', 'Eucarida', 'Decapoda', 'Pleocyemata', 'Brachyura', 'Eubrachyura', 'Grapsoidea', 'Sesarmidae', 'Clistocoeloma']
KU589291.1	['Eukaryota', 'Metazoa', 'Ecdysozoa', 'Arthropoda', 'Crustacea', 'Malacostraca', 'Eumalacostraca', 'Eucarida', 'Decapoda', 'Pleocyemata', 'Brachyura', 'Eubrachyura', 'Grapsoidea', 'Varunidae', 'Helice']
KU577290.1	['Eukaryota', 'Metazoa', 'Ecdysozoa', 'Arthropoda', 'Hexapoda', 'Insecta', 'Pterygota', 'Neoptera', 'Holometabola', 'Lepidoptera', 'Glossata', 'Ditrysia', 'Papilionoidea', 'Nymphalidae', 'Nymphalinae', 'Junonia']
KU577289.1	['Eukaryota', 'Metazoa', 'Ecdysozoa', 'Arthropoda', 'Hexapoda', 'Insecta', 'Pterygota', 'Neoptera', 'Holometabola', 'Lepidoptera', 'Glossata', 'Ditrysia', 'Papilionoidea', 'Nymphalidae', 'Nymphalinae', 'Junonia']
NC_033540.1	['Eukaryota', 'Metazoa', 'Ecdysozoa', 'Arthropoda', 'Hexapoda', 'Insecta', 'Pterygota', 'Neoptera', 'Holometabola', 'Lepidoptera', 'Glossata', 'Ditrysia', 'Pyraloidea', 'Crambidae', 'Spilomelinae', 'Pycnarmon']
NC_033539.1	['Eukaryota', 'Metazoa', 'Ecdysozoa', 'Arthropoda', 'Hexapoda', 'Insecta', 'Pterygota', 'Neoptera', 'Paraneoptera', 'Hemiptera', 'Auchenorrhyncha', 'Membracoidea', 'Membracidae', 'Entylia']
NC_033348.1	['Eukaryota', 'Metazoa', 'Ecdysozoa', 'Arthropoda', 'Hexapoda', 'Insecta', 'Pterygota', 'Neoptera', 'Holometabola', 'Diptera', 'Nematocera', 'Chironomoidea', 'Simuliidae', 'Simulium']
NC_032716.1	['Eukaryota', 'Metazoa', 'Ecdysozoa', 'Arthropoda', 'Hexapoda', 'Insecta', 'Pterygota', 'Neoptera', 'Polyneoptera', 'Orthoptera', 'Caelifera', 'Acrididea', 'Acridomorpha', 'Acridoidea', 'Acrididae', 'Melanoplinae', 'Podismini', 'Tonkinacris']
NC_032694.1	['Eukaryota', 'Metazoa', 'Ecdysozoa', 'Arthropoda', 'Hexapoda', 'Insecta', 'Pterygota', 'Neoptera', 'Holometabola', 'Lepidoptera', 'Glossata', 'Ditrysia', 'Bombycoidea', 'Endromidae', 'Andraca']
NC_032683.1	['Eukaryota', 'Metazoa', 'Ecdysozoa', 'Arthropoda', 'Hexapoda', 'Insecta', 'Pterygota', 'Neoptera', 'Holometabola', 'Lepidoptera', 'Glossata', 'Ditrysia', 'Zygaenoidea', 'Limacodidae', 'Monema']
NC_032649.1	['Eukaryota', 'Metazoa', 'Ecdysozoa', 'Arthropoda', 'Hexapoda', 'Insecta', 'Pterygota', 'Neoptera', 'Holometabola', 'Lepidoptera', 'Glossata', 'Exoporia', 'Hepialoidea', 'Hepialidae', 'Thitarodes']
KP161875.1	['Eukaryota', 'Metazoa', 'Ecdysozoa', 'Arthropoda', 'Crustacea', 'Malacostraca', 'Eumalacostraca', 'Peracarida', 'Amphipoda', 'Senticaudata', 'Gammarida', 'Gammaridira', 'Gammaroidea', 'Acanthogammaridae', 'Acanthogammarinae', 'Brachyuropus']
KM287572.1	['Eukaryota', 'Metazoa', 'Ecdysozoa', 'Arthropoda', 'Crustacea', 'Malacostraca', 'Eumalacostraca', 'Peracarida', 'Amphipoda', 'Senticaudata', 'Gammarida', 'Gammaridira', 'Gammaroidea', 'Eulimnogammaridae', 'Eulimnogammarinae', 'Eulimnogammarus']
KX943034.1	['Eukaryota', 'Metazoa', 'Ecdysozoa', 'Arthropoda', 'Hexapoda', 'Insecta', 'Pterygota', 'Neoptera', 'Holometabola', 'Hymenoptera', 'Apocrita', 'Aculeata', 'Apoidea', 'Apidae', 'Apis']
KX870183.1	['Eukaryota', 'Metazoa', 'Ecdysozoa', 'Arthropoda', 'Hexapoda', 'Insecta', 'Pterygota', 'Neoptera', 'Holometabola', 'Hymenoptera', 'Apocrita', 'Aculeata', 'Apoidea', 'Apidae', 'Apis']
KX426346.1	['Eukaryota', 'Metazoa', 'Ecdysozoa', 'Arthropoda', 'Hexapoda', 'Insecta', 'Pterygota', 'Neoptera', 'Holometabola', 'Lepidoptera', 'Glossata', 'Ditrysia', 'Pyraloidea', 'Crambidae', 'Spilomelinae', 'Pycnarmon']
KX495488.1	['Eukaryota', 'Metazoa', 'Ecdysozoa', 'Arthropoda', 'Hexapoda', 'Insecta', 'Pterygota', 'Neoptera', 'Paraneoptera', 'Hemiptera', 'Auchenorrhyncha', 'Membracoidea', 'Membracidae', 'Entylia']
NC_032402.1	['Eukaryota', 'Metazoa', 'Ecdysozoa', 'Arthropoda', 'Chelicerata', 'Arachnida', 'Araneae', 'Araneomorphae', 'Entelegynae', 'Araneoidea', 'Araneidae', 'Araneus']
NC_032386.1	['Eukaryota', 'Metazoa', 'Ecdysozoa', 'Arthropoda', 'Hexapoda', 'Insecta', 'Pterygota', 'Neoptera', 'Paraneoptera', 'Hemiptera', 'Sternorrhyncha', 'Aphidomorpha', 'Aphidoidea', 'Pemphigidae', 'Fordinae', 'Melaphidini', 'Schlechtendalia']
NC_032382.1	['Eukaryota', 'Metazoa', 'Ecdysozoa', 'Arthropoda', 'Hexapoda', 'Insecta', 'Pterygota', 'Neoptera', 'Holometabola', 'Lepidoptera', 'Glossata', 'Ditrysia', 'Noctuoidea', 'Noctuidae', 'Catocalinae', 'Eudocima']
NC_032381.1	['Eukaryota', 'Metazoa', 'Ecdysozoa', 'Arthropoda', 'Chelicerata', 'Arachnida', 'Acari', 'Acariformes', 'Trombidiformes', 'Prostigmata', 'Eleutherengona', 'Raphignathae', 'Tetranychoidea', 'Tetranychidae', 'Amphitetranychus']
NC_032369.1	['Eukaryota', 'Metazoa', 'Ecdysozoa', 'Arthropoda', 'Chelicerata', 'Arachnida', 'Acari', 'Parasitiformes', 'Ixodida', 'Ixodoidea', 'Ixodidae', 'Amblyomminae', 'Amblyomma']
NC_032303.1	['Eukaryota', 'Metazoa', 'Ecdysozoa', 'Arthropoda', 'Hexapoda', 'Insecta', 'Pterygota', 'Neoptera', 'Polyneoptera', 'Orthoptera', 'Caelifera', 'Acrididea', 'Acridomorpha', 'Acridoidea', 'Acrididae', 'Melanoplinae', 'Podismini', 'Sinopodisma']
NC_032298.1	['Eukaryota', 'Metazoa', 'Ecdysozoa', 'Arthropoda', 'Hexapoda', 'Insecta', 'Pterygota', 'Neoptera', 'Neuroptera', 'Myrmeleontidae', 'Bullanga']
NC_032285.1	['Eukaryota', 'Metazoa', 'Ecdysozoa', 'Arthropoda', 'Hexapoda', 'Insecta', 'Pterygota', 'Neoptera', 'Holometabola', 'Lepidoptera', 'Glossata', 'Ditrysia', 'Papilionoidea', 'Pieridae', 'Coliadinae', 'Eurema']
NC_032062.1	['Eukaryota', 'Metazoa', 'Ecdysozoa', 'Arthropoda', 'Hexapoda', 'Insecta', 'Pterygota', 'Neoptera', 'Holometabola', 'Coleoptera', 'Polyphaga', 'Elateriformia', 'Elateroidea', 'Lampyridae', 'Luciolinae', 'Asymmetricata']
NC_032061.1	['Eukaryota', 'Metazoa', 'Ecdysozoa', 'Arthropoda', 'Crustacea', 'Maxillopoda', 'Pentastomida', 'Porocephalida', 'Armilliferidae', 'Armillifer']
NC_032050.1	['Eukaryota', 'Metazoa', 'Ecdysozoa', 'Arthropoda', 'Hexapoda', 'Insecta', 'Pterygota', 'Palaeoptera', 'Odonata', 'Anisoptera', 'Libellulidae', 'Orthetrum']
NC_032049.1	['Eukaryota', 'Metazoa', 'Ecdysozoa', 'Arthropoda', 'Hexapoda', 'Insecta', 'Pterygota', 'Palaeoptera', 'Odonata', 'Anisoptera', 'Libellulidae', 'Orthetrum']
NC_032048.1	['Eukaryota', 'Metazoa', 'Ecdysozoa', 'Arthropoda', 'Hexapoda', 'Insecta', 'Pterygota', 'Palaeoptera', 'Odonata', 'Anisoptera', 'Libellulidae', 'Orthetrum']
NC_032047.1	['Eukaryota', 'Metazoa', 'Ecdysozoa', 'Arthropoda', 'Hexapoda', 'Insecta', 'Pterygota', 'Palaeoptera', 'Odonata', 'Anisoptera', 'Libellulidae', 'Orthetrum']
NC_032044.1	['Eukaryota', 'Metazoa', 'Ecdysozoa', 'Arthropoda', 'Crustacea', 'Malacostraca', 'Eumalacostraca', 'Eucarida', 'Decapoda', 'Pleocyemata', 'Brachyura', 'Eubrachyura', 'Potamoidea', 'Parathelphusidae', 'Somanniathelphusa']
EU183542.1	['Eukaryota', 'Metazoa', 'Ecdysozoa', 'Arthropoda', 'Hexapoda', 'Insecta', 'Pterygota', 'Neoptera', 'Paraneoptera', 'Psocodea', 'Phthiraptera', 'Ischnocera', 'Philopteridae', 'Bothriometopus']
KU252587.1	['Eukaryota', 'Metazoa', 'Ecdysozoa', 'Arthropoda', 'Hexapoda', 'Insecta', 'Pterygota', 'Neoptera', 'Holometabola', 'Diptera', 'Nematocera', 'Chironomoidea', 'Simuliidae', 'Simulium']
KX375764.1	['Eukaryota', 'Metazoa', 'Ecdysozoa', 'Arthropoda', 'Hexapoda', 'Insecta', 'Pterygota', 'Neoptera', 'Polyneoptera', 'Orthoptera', 'Caelifera', 'Acrididea', 'Acridomorpha', 'Acridoidea', 'Acrididae', 'Melanoplinae', 'Podismini', 'Tonkinacris']
KX365419.1	['Eukaryota', 'Metazoa', 'Ecdysozoa', 'Arthropoda', 'Hexapoda', 'Insecta', 'Pterygota', 'Neoptera', 'Holometabola', 'Lepidoptera', 'Glossata', 'Ditrysia', 'Bombycoidea', 'Endromidae', 'Andraca']
KU053201.1	['Eukaryota', 'Metazoa', 'Ecdysozoa', 'Arthropoda', 'Hexapoda', 'Insecta', 'Pterygota', 'Neoptera', 'Holometabola', 'Lepidoptera', 'Glossata', 'Exoporia', 'Hepialoidea', 'Hepialidae', 'Thitarodes']
KX889069.1	['Eukaryota', 'Metazoa', 'Ecdysozoa', 'Arthropoda', 'Hexapoda', 'Insecta', 'Pterygota', 'Neoptera', 'Holometabola', 'Lepidoptera', 'Glossata', 'Ditrysia', 'Papilionoidea', 'Nymphalidae', 'Danainae', 'Danaini', 'Danaina', 'Tirumala']
KU946971.1	['Eukaryota', 'Metazoa', 'Ecdysozoa', 'Arthropoda', 'Hexapoda', 'Insecta', 'Pterygota', 'Neoptera', 'Holometabola', 'Lepidoptera', 'Glossata', 'Ditrysia', 'Zygaenoidea', 'Limacodidae', 'Monema']
KX852297.1	['Eukaryota', 'Metazoa', 'Ecdysozoa', 'Arthropoda', 'Hexapoda', 'Insecta', 'Pterygota', 'Neoptera', 'Paraneoptera', 'Hemiptera', 'Sternorrhyncha', 'Aphidomorpha', 'Aphidoidea', 'Pemphigidae', 'Fordinae', 'Melaphidini', 'Schlechtendalia']
KY196412.1	['Eukaryota', 'Metazoa', 'Ecdysozoa', 'Arthropoda', 'Hexapoda', 'Insecta', 'Pterygota', 'Neoptera', 'Holometabola', 'Lepidoptera', 'Glossata', 'Ditrysia', 'Noctuoidea', 'Noctuidae', 'Catocalinae', 'Eudocima']
KX886344.1	['Eukaryota', 'Metazoa', 'Ecdysozoa', 'Arthropoda', 'Chelicerata', 'Arachnida', 'Acari', 'Acariformes', 'Trombidiformes', 'Prostigmata', 'Eleutherengona', 'Raphignathae', 'Tetranychoidea', 'Tetranychidae', 'Amphitetranychus']
KX622791.1	['Eukaryota', 'Metazoa', 'Ecdysozoa', 'Arthropoda', 'Chelicerata', 'Arachnida', 'Acari', 'Parasitiformes', 'Ixodida', 'Ixodoidea', 'Ixodidae', 'Amblyomminae', 'Amblyomma']
NC_031831.1	['Eukaryota', 'Metazoa', 'Ecdysozoa', 'Arthropoda', 'Hexapoda', 'Insecta', 'Pterygota', 'Neoptera', 'Holometabola', 'Lepidoptera', 'Glossata', 'Ditrysia', 'Gelechioidea', 'Oecophoridae', 'Oecophorinae', 'Stathmopoda']
NC_031824.1	['Eukaryota', 'Metazoa', 'Ecdysozoa', 'Arthropoda', 'Hexapoda', 'Insecta', 'Pterygota', 'Palaeoptera', 'Odonata', 'Zygoptera', 'Coenagrionidae', 'Ischnura']
NC_031823.1	['Eukaryota', 'Metazoa', 'Ecdysozoa', 'Arthropoda', 'Hexapoda', 'Insecta', 'Pterygota', 'Palaeoptera', 'Odonata', 'Zygoptera', 'Pseudostigmatidae', 'Megaloprepus']
NC_031821.1	['Eukaryota', 'Metazoa', 'Ecdysozoa', 'Arthropoda', 'Hexapoda', 'Insecta', 'Pterygota', 'Palaeoptera', 'Odonata', 'Anisoptera', 'Aeshnidae', 'Anax']
NC_031820.1	['Eukaryota', 'Metazoa', 'Ecdysozoa', 'Arthropoda', 'Hexapoda', 'Insecta', 'Pterygota', 'Neoptera', 'Holometabola', 'Coleoptera', 'Polyphaga', 'Cucujiformia', 'Meloidae', 'Epicauta']
NC_031817.1	['Eukaryota', 'Metazoa', 'Ecdysozoa', 'Arthropoda', 'Hexapoda', 'Insecta', 'Pterygota', 'Neoptera', 'Polyneoptera', 'Orthoptera', 'Caelifera', 'Acrididea', 'Acridomorpha', 'Acridoidea', 'Acrididae', 'Melanoplinae', 'Podismini', 'Fruhstorferiola']
KX781264.1	['Eukaryota', 'Metazoa', 'Ecdysozoa', 'Arthropoda', 'Hexapoda', 'Insecta', 'Pterygota', 'Neoptera', 'Polyneoptera', 'Orthoptera', 'Caelifera', 'Acrididea', 'Acridomorpha', 'Acridoidea', 'Acrididae', 'Melanoplinae', 'Podismini', 'Sinopodisma']
KX369241.1	['Eukaryota', 'Metazoa', 'Ecdysozoa', 'Arthropoda', 'Hexapoda', 'Insecta', 'Pterygota', 'Neoptera', 'Neuroptera', 'Myrmeleontidae', 'Bullanga']
KU365988.1	['Eukaryota', 'Metazoa', 'Ecdysozoa', 'Arthropoda', 'Chelicerata', 'Arachnida', 'Araneae', 'Araneomorphae', 'Entelegynae', 'Araneoidea', 'Araneidae', 'Araneus']
KU160635.1	['Eukaryota', 'Metazoa', 'Ecdysozoa', 'Arthropoda', 'Hexapoda', 'Insecta', 'Pterygota', 'Neoptera', 'Holometabola', 'Lepidoptera', 'Glossata', 'Ditrysia', 'Papilionoidea', 'Pieridae', 'Coliadinae', 'Eurema']
KU361235.1	['Eukaryota', 'Metazoa', 'Ecdysozoa', 'Arthropoda', 'Hexapoda', 'Insecta', 'Pterygota', 'Palaeoptera', 'Odonata', 'Anisoptera', 'Libellulidae', 'Orthetrum']
KU361234.1	['Eukaryota', 'Metazoa', 'Ecdysozoa', 'Arthropoda', 'Hexapoda', 'Insecta', 'Pterygota', 'Palaeoptera', 'Odonata', 'Anisoptera', 'Libellulidae', 'Orthetrum']
KU361233.1	['Eukaryota', 'Metazoa', 'Ecdysozoa', 'Arthropoda', 'Hexapoda', 'Insecta', 'Pterygota', 'Palaeoptera', 'Odonata', 'Anisoptera', 'Libellulidae', 'Orthetrum']
KU361232.1	['Eukaryota', 'Metazoa', 'Ecdysozoa', 'Arthropoda', 'Hexapoda', 'Insecta', 'Pterygota', 'Palaeoptera', 'Odonata', 'Anisoptera', 'Libellulidae', 'Orthetrum']
NC_031507.1	['Eukaryota', 'Metazoa', 'Ecdysozoa', 'Arthropoda', 'Hexapoda', 'Insecta', 'Pterygota', 'Neoptera', 'Holometabola', 'Lepidoptera', 'Glossata', 'Ditrysia', 'Bombycoidea', 'Lasiocampidae', 'Euthrix']
NC_031506.1	['Eukaryota', 'Metazoa', 'Ecdysozoa', 'Arthropoda', 'Hexapoda', 'Insecta', 'Pterygota', 'Neoptera', 'Polyneoptera', 'Orthoptera', 'Caelifera', 'Acrididea', 'Acridomorpha', 'Acridoidea', 'Acrididae', 'Gomphocerinae', 'Phlaeoba']
NC_031851.1	['Eukaryota', 'Metazoa', 'Ecdysozoa', 'Arthropoda', 'Crustacea', 'Malacostraca', 'Eumalacostraca', 'Eucarida', 'Decapoda', 'Pleocyemata', 'Brachyura', 'Eubrachyura', 'Grapsoidea', 'Sesarmidae', 'Sesarma']
KX229747.1	['Eukaryota', 'Metazoa', 'Ecdysozoa', 'Arthropoda', 'Hexapoda', 'Insecta', 'Pterygota', 'Neoptera', 'Holometabola', 'Coleoptera', 'Polyphaga', 'Elateriformia', 'Elateroidea', 'Lampyridae', 'Luciolinae', 'Asymmetricata']
KX686568.1	['Eukaryota', 'Metazoa', 'Ecdysozoa', 'Arthropoda', 'Crustacea', 'Maxillopoda', 'Pentastomida', 'Porocephalida', 'Armilliferidae', 'Armillifer']
KU042042.1	['Eukaryota', 'Metazoa', 'Ecdysozoa', 'Arthropoda', 'Crustacea', 'Malacostraca', 'Eumalacostraca', 'Eucarida', 'Decapoda', 'Pleocyemata', 'Brachyura', 'Eubrachyura', 'Potamoidea', 'Parathelphusidae', 'Somanniathelphusa']
DQ666065.1	['Eukaryota', 'Metazoa', 'Ecdysozoa', 'Arthropoda', 'Myriapoda', 'Symphyla', 'Scutigerellidae', 'Scutigerella']
KX156954.1	['Eukaryota', 'Metazoa', 'Ecdysozoa', 'Arthropoda', 'Crustacea', 'Malacostraca', 'Eumalacostraca', 'Eucarida', 'Decapoda', 'Pleocyemata', 'Brachyura', 'Eubrachyura', 'Grapsoidea', 'Sesarmidae', 'Sesarma']
KX138529.1	['Eukaryota', 'Metazoa', 'Ecdysozoa', 'Arthropoda', 'Hexapoda', 'Insecta', 'Pterygota', 'Neoptera', 'Holometabola', 'Lepidoptera', 'Glossata', 'Ditrysia', 'Gelechioidea', 'Oecophoridae', 'Oecophorinae', 'Stathmopoda']
KM978918.1	['Eukaryota', 'Metazoa', 'Ecdysozoa', 'Arthropoda', 'Crustacea', 'Malacostraca', 'Eumalacostraca', 'Eucarida', 'Decapoda', 'Pleocyemata', 'Caridea', 'Palaemonoidea', 'Palaemonidae', 'Macrobrachium']
NC_031388.1	['Eukaryota', 'Metazoa', 'Ecdysozoa', 'Arthropoda', 'Hexapoda', 'Insecta', 'Pterygota', 'Neoptera', 'Holometabola', 'Diptera', 'Brachycera', 'Muscomorpha', 'Tephritoidea', 'Tephritidae', 'Bactrocera', 'Bactrocera']
NC_031381.1	['Eukaryota', 'Metazoa', 'Ecdysozoa', 'Arthropoda', 'Hexapoda', 'Insecta', 'Pterygota', 'Neoptera', 'Holometabola', 'Diptera', 'Brachycera', 'Muscomorpha', 'Oestroidea', 'Calliphoridae', 'Chrysomyinae', 'Chrysomya']
NC_031379.1	['Eukaryota', 'Metazoa', 'Ecdysozoa', 'Arthropoda', 'Hexapoda', 'Insecta', 'Pterygota', 'Neoptera', 'Polyneoptera', 'Orthoptera', 'Caelifera', 'Acrididea', 'Acridomorpha', 'Acridoidea', 'Acrididae', 'Melanoplinae', 'Podismini', 'Fruhstorferiola']
NC_031355.1	['Eukaryota', 'Metazoa', 'Ecdysozoa', 'Arthropoda', 'Chelicerata', 'Arachnida', 'Araneae', 'Araneomorphae', 'Entelegynae', 'Lycosoidea', 'Pisauridae', 'Dolomedes']
KU958378.1	['Eukaryota', 'Metazoa', 'Ecdysozoa', 'Arthropoda', 'Hexapoda', 'Insecta', 'Pterygota', 'Palaeoptera', 'Odonata', 'Zygoptera', 'Coenagrionidae', 'Ischnura']
KU958377.1	['Eukaryota', 'Metazoa', 'Ecdysozoa', 'Arthropoda', 'Hexapoda', 'Insecta', 'Pterygota', 'Palaeoptera', 'Odonata', 'Zygoptera', 'Pseudostigmatidae', 'Megaloprepus']
KX161841.1	['Eukaryota', 'Metazoa', 'Ecdysozoa', 'Arthropoda', 'Hexapoda', 'Insecta', 'Pterygota', 'Palaeoptera', 'Odonata', 'Anisoptera', 'Aeshnidae', 'Anax']
KX023302.1	['Eukaryota', 'Metazoa', 'Ecdysozoa', 'Arthropoda', 'Hexapoda', 'Insecta', 'Pterygota', 'Neoptera', 'Holometabola', 'Coleoptera', 'Polyphaga', 'Cucujiformia', 'Meloidae', 'Epicauta']
KU942377.1	['Eukaryota', 'Metazoa', 'Ecdysozoa', 'Arthropoda', 'Hexapoda', 'Insecta', 'Pterygota', 'Neoptera', 'Polyneoptera', 'Orthoptera', 'Caelifera', 'Acrididea', 'Acridomorpha', 'Acridoidea', 'Acrididae', 'Melanoplinae', 'Podismini', 'Fruhstorferiola']
KU934302.1	['Eukaryota', 'Metazoa', 'Ecdysozoa', 'Arthropoda', 'Hexapoda', 'Insecta', 'Pterygota', 'Neoptera', 'Holometabola', 'Lepidoptera', 'Glossata', 'Ditrysia', 'Bombycoidea', 'Sphingidae', 'Sphinginae', 'Sphingini', 'Notonagemia']
NC_031397.1	['Eukaryota', 'Metazoa', 'Ecdysozoa', 'Arthropoda', 'Hexapoda', 'Insecta', 'Pterygota', 'Neoptera', 'Polyneoptera', 'Orthoptera', 'Caelifera', 'Acrididea', 'Acridomorpha', 'Acridoidea', 'Acrididae', 'Melanoplinae', 'Podismini', 'Curvipennis']
NC_031377.1	['Eukaryota', 'Metazoa', 'Ecdysozoa', 'Arthropoda', 'Chelicerata', 'Arachnida', 'Acari', 'Acariformes', 'Sarcoptiformes', 'Astigmata', 'Histiostomatoidea', 'Histiostomatidae', 'Histiostoma']
NC_031369.1	['Eukaryota', 'Metazoa', 'Ecdysozoa', 'Arthropoda', 'Hexapoda', 'Insecta', 'Pterygota', 'Neoptera', 'Paraneoptera', 'Hemiptera', 'Auchenorrhyncha', 'Fulgoroidea', 'Ricaniidae', 'Ricania']
NC_031162.1	['Eukaryota', 'Metazoa', 'Ecdysozoa', 'Arthropoda', 'Hexapoda', 'Insecta', 'Pterygota', 'Neoptera', 'Polyneoptera', 'Dictyoptera', 'Blattodea', 'Blattoidea', 'Termitoidae', 'Rhinotermitidae', 'Reticulitermes', 'Frontotermes']
NC_031154.1	['Eukaryota', 'Metazoa', 'Ecdysozoa', 'Arthropoda', 'Crustacea', 'Malacostraca', 'Eumalacostraca', 'Eucarida', 'Decapoda', 'Pleocyemata', 'Axiidea', 'Callianassidae', 'Callianassa']
KU870700.1	['Eukaryota', 'Metazoa', 'Ecdysozoa', 'Arthropoda', 'Hexapoda', 'Insecta', 'Pterygota', 'Neoptera', 'Holometabola', 'Lepidoptera', 'Glossata', 'Ditrysia', 'Bombycoidea', 'Lasiocampidae', 'Euthrix']
KU866166.1	['Eukaryota', 'Metazoa', 'Ecdysozoa', 'Arthropoda', 'Hexapoda', 'Insecta', 'Pterygota', 'Neoptera', 'Polyneoptera', 'Orthoptera', 'Caelifera', 'Acrididea', 'Acridomorpha', 'Acridoidea', 'Acrididae', 'Gomphocerinae', 'Phlaeoba']
KU354434.1	['Eukaryota', 'Metazoa', 'Ecdysozoa', 'Arthropoda', 'Chelicerata', 'Arachnida', 'Araneae', 'Araneomorphae', 'Entelegynae', 'Lycosoidea', 'Pisauridae', 'Dolomedes']
KX553995.1	['Eukaryota', 'Metazoa', 'Ecdysozoa', 'Arthropoda', 'Hexapoda', 'Insecta', 'Pterygota', 'Neoptera', 'Polyneoptera', 'Orthoptera', 'Caelifera', 'Acrididea', 'Acridomorpha', 'Acridoidea', 'Acrididae', 'Melanoplinae', 'Podismini', 'Curvipennis']
KX534207.1	['Eukaryota', 'Metazoa', 'Ecdysozoa', 'Arthropoda', 'Hexapoda', 'Insecta', 'Pterygota', 'Neoptera', 'Holometabola', 'Diptera', 'Brachycera', 'Muscomorpha', 'Tephritoidea', 'Tephritidae', 'Bactrocera', 'Bactrocera']
KX500359.1	['Eukaryota', 'Metazoa', 'Ecdysozoa', 'Arthropoda', 'Hexapoda', 'Insecta', 'Pterygota', 'Neoptera', 'Holometabola', 'Diptera', 'Brachycera', 'Muscomorpha', 'Oestroidea', 'Calliphoridae', 'Chrysomyinae', 'Chrysomya']
KU668856.1	['Eukaryota', 'Metazoa', 'Ecdysozoa', 'Arthropoda', 'Hexapoda', 'Insecta', 'Pterygota', 'Neoptera', 'Polyneoptera', 'Orthoptera', 'Caelifera', 'Acrididea', 'Acridomorpha', 'Acridoidea', 'Acrididae', 'Melanoplinae', 'Podismini', 'Fruhstorferiola']
KX452726.1	['Eukaryota', 'Metazoa', 'Ecdysozoa', 'Arthropoda', 'Chelicerata', 'Arachnida', 'Acari', 'Acariformes', 'Sarcoptiformes', 'Astigmata', 'Histiostomatoidea', 'Histiostomatidae', 'Histiostoma']
KX371891.1	['Eukaryota', 'Metazoa', 'Ecdysozoa', 'Arthropoda', 'Hexapoda', 'Insecta', 'Pterygota', 'Neoptera', 'Paraneoptera', 'Hemiptera', 'Auchenorrhyncha', 'Fulgoroidea', 'Ricaniidae', 'Ricania']
NC_030790.1	['Eukaryota', 'Metazoa', 'Ecdysozoa', 'Arthropoda', 'Hexapoda', 'Insecta', 'Pterygota', 'Neoptera', 'Holometabola', 'Hymenoptera', 'Apocrita', 'Aculeata', 'Vespoidea', 'Formicidae', 'Formicinae', 'Polyrhachis']
NC_030778.1	['Eukaryota', 'Metazoa', 'Ecdysozoa', 'Arthropoda', 'Hexapoda', 'Insecta', 'Pterygota', 'Neoptera', 'Holometabola', 'Coleoptera', 'Polyphaga', 'Scarabaeiformia', 'Scarabaeidae', 'Cetoniinae', 'Osmoderma']
NC_014286.1	['Eukaryota', 'Metazoa', 'Ecdysozoa', 'Arthropoda', 'Hexapoda', 'Insecta', 'Pterygota', 'Neoptera', 'Paraneoptera', 'Hemiptera', 'Auchenorrhyncha', 'Fulgoroidea', 'Issidae', 'Issinae', 'Sivaloka']
KX712090.1	['Eukaryota', 'Metazoa', 'Ecdysozoa', 'Arthropoda', 'Hexapoda', 'Insecta', 'Pterygota', 'Neoptera', 'Polyneoptera', 'Dictyoptera', 'Blattodea', 'Blattoidea', 'Termitoidae', 'Rhinotermitidae', 'Reticulitermes', 'Frontotermes']
KU350630.1	['Eukaryota', 'Metazoa', 'Ecdysozoa', 'Arthropoda', 'Crustacea', 'Malacostraca', 'Eumalacostraca', 'Eucarida', 'Decapoda', 'Pleocyemata', 'Axiidea', 'Callianassidae', 'Callianassa']
KU726823.1	['Eukaryota', 'Metazoa', 'Ecdysozoa', 'Arthropoda', 'Crustacea', 'Malacostraca', 'Eumalacostraca', 'Eucarida', 'Decapoda', 'Pleocyemata', 'Caridea', 'Atyoidea', 'Atyidae', 'Caridina']
KU605775.1	['Eukaryota', 'Metazoa', 'Ecdysozoa', 'Arthropoda', 'Hexapoda', 'Insecta', 'Pterygota', 'Neoptera', 'Holometabola', 'Lepidoptera', 'Glossata', 'Ditrysia', 'Gelechioidea', 'Stathmopodidae', 'Hieromantis']
KU588141.1	['Eukaryota', 'Metazoa', 'Ecdysozoa', 'Arthropoda', 'Hexapoda', 'Insecta', 'Pterygota', 'Neoptera', 'Holometabola', 'Diptera', 'Brachycera', 'Muscomorpha', 'Ephydroidea', 'Drosophilidae', 'Drosophila', 'Sophophora']
KU558688.1	['Eukaryota', 'Metazoa', 'Ecdysozoa', 'Arthropoda', 'Hexapoda', 'Insecta', 'Pterygota', 'Neoptera', 'Holometabola', 'Lepidoptera', 'Glossata', 'Ditrysia', 'Bombycoidea', 'Lasiocampidae', 'Dendrolimus']
KU500641.1	['Eukaryota', 'Metazoa', 'Ecdysozoa', 'Arthropoda', 'Hexapoda', 'Insecta', 'Pterygota', 'Neoptera', 'Holometabola', 'Coleoptera', 'Polyphaga', 'Scarabaeiformia', 'Scarabaeidae', 'Cetoniinae', 'Osmoderma']
KU360130.1	['Eukaryota', 'Metazoa', 'Ecdysozoa', 'Arthropoda', 'Hexapoda', 'Insecta', 'Pterygota', 'Neoptera', 'Holometabola', 'Lepidoptera', 'Glossata', 'Ditrysia', 'Papilionoidea', 'Papilionidae', 'Parnassiinae', 'Zerynthini', 'Luehdorfia']
KT266831.1	['Eukaryota', 'Metazoa', 'Ecdysozoa', 'Arthropoda', 'Hexapoda', 'Insecta', 'Pterygota', 'Neoptera', 'Holometabola', 'Hymenoptera', 'Apocrita', 'Aculeata', 'Vespoidea', 'Formicidae', 'Formicinae', 'Polyrhachis']
NC_027145.1	['Eukaryota', 'Metazoa', 'Ecdysozoa', 'Arthropoda', 'Hexapoda', 'Insecta', 'Pterygota', 'Neoptera', 'Holometabola', 'Lepidoptera', 'Glossata', 'Ditrysia', 'Noctuoidea', 'Lymantriidae', 'Euproctis']
NC_024863.1	['Eukaryota', 'Metazoa', 'Ecdysozoa', 'Arthropoda', 'Hexapoda', 'Insecta', 'Pterygota', 'Neoptera', 'Holometabola', 'Lepidoptera', 'Glossata', 'Ditrysia', 'Papilionoidea', 'Nymphalidae', 'Danainae', 'Danaini', 'Euploeina', 'Euploea']
NC_029834.1	['Eukaryota', 'Metazoa', 'Ecdysozoa', 'Arthropoda', 'Hexapoda', 'Insecta', 'Pterygota', 'Neoptera', 'Holometabola', 'Diptera', 'Brachycera', 'Muscomorpha', 'Oestroidea', 'Oestridae', 'Gasterophilinae', 'Gasterophilus']
NC_028518.1	['Eukaryota', 'Metazoa', 'Ecdysozoa', 'Arthropoda', 'Hexapoda', 'Insecta', 'Pterygota', 'Neoptera', 'Holometabola', 'Diptera', 'Brachycera', 'Muscomorpha', 'Ephydroidea', 'Drosophilidae', 'Drosophila']
NC_028153.1	['Eukaryota', 'Metazoa', 'Ecdysozoa', 'Arthropoda', 'Hexapoda', 'Insecta', 'Pterygota', 'Neoptera', 'Neuroptera', 'Hemerobiidae', 'Neuronema']
NC_027108.1	['Eukaryota', 'Metazoa', 'Ecdysozoa', 'Arthropoda', 'Hexapoda', 'Insecta', 'Pterygota', 'Neoptera', 'Holometabola', 'Lepidoptera', 'Glossata', 'Ditrysia', 'Papilionoidea', 'Papilionidae', 'Papilioninae', 'Teinopalpus']
NC_026898.1	['Eukaryota', 'Metazoa', 'Ecdysozoa', 'Arthropoda', 'Hexapoda', 'Insecta', 'Pterygota', 'Neoptera', 'Holometabola', 'Diptera', 'Nematocera', 'Psychodoidea', 'Psychodidae', 'Nyssomyia']
NC_026699.1	['Eukaryota', 'Metazoa', 'Ecdysozoa', 'Arthropoda', 'Hexapoda', 'Insecta', 'Pterygota', 'Neoptera', 'Paraneoptera', 'Hemiptera', 'Auchenorrhyncha', 'Membracoidea', 'Aetalionidae', 'Darthula']
NC_026550.1	['Eukaryota', 'Metazoa', 'Ecdysozoa', 'Arthropoda', 'Hexapoda', 'Insecta', 'Pterygota', 'Neoptera', 'Holometabola', 'Lepidoptera', 'Glossata', 'Ditrysia', 'Papilionoidea', 'Nymphalidae', 'Satyrinae', 'Amathusiini', 'Stichophthalma']
NC_026112.1	['Eukaryota', 'Metazoa', 'Ecdysozoa', 'Arthropoda', 'Hexapoda', 'Insecta', 'Pterygota', 'Neoptera', 'Holometabola', 'Diptera', 'Brachycera', 'Muscomorpha', 'Oestroidea', 'Sarcophagidae', 'Sarcophaga', 'Helicophagella']
NC_025944.1	['Eukaryota', 'Metazoa', 'Ecdysozoa', 'Arthropoda', 'Hexapoda', 'Insecta', 'Pterygota', 'Neoptera', 'Holometabola', 'Diptera', 'Brachycera', 'Muscomorpha', 'Oestroidea', 'Sarcophagidae', 'Sarcophaga', 'Bercaea']
NC_024923.1	['Eukaryota', 'Metazoa', 'Ecdysozoa', 'Arthropoda', 'Hexapoda', 'Insecta', 'Pterygota', 'Neoptera', 'Polyneoptera', 'Orthoptera', 'Caelifera', 'Acrididea', 'Acridomorpha', 'Pamphagoidea', 'Pamphagidae', 'Prionotropisinae', 'Filchnerella']
NC_024270.1	['Eukaryota', 'Metazoa', 'Ecdysozoa', 'Arthropoda', 'Hexapoda', 'Insecta', 'Pterygota', 'Neoptera', 'Holometabola', 'Lepidoptera', 'Glossata', 'Ditrysia', 'Bombycoidea', 'Saturniidae', 'Saturniinae', 'Attacini', 'Samia']
NC_023978.1	['Eukaryota', 'Metazoa', 'Ecdysozoa', 'Arthropoda', 'Hexapoda', 'Insecta', 'Pterygota', 'Neoptera', 'Holometabola', 'Lepidoptera', 'Glossata', 'Ditrysia', 'Papilionoidea', 'Papilionidae', 'Papilioninae', 'Papilio']
NC_021411.1	['Eukaryota', 'Metazoa', 'Ecdysozoa', 'Arthropoda', 'Hexapoda', 'Insecta', 'Pterygota', 'Neoptera', 'Holometabola', 'Lepidoptera', 'Glossata', 'Ditrysia', 'Papilionoidea', 'Papilionidae', 'Papilioninae', 'Papilio']
NC_018547.1	['Eukaryota', 'Metazoa', 'Ecdysozoa', 'Arthropoda', 'Hexapoda', 'Insecta', 'Pterygota', 'Neoptera', 'Holometabola', 'Lepidoptera', 'Glossata', 'Ditrysia', 'Yponomeutoidea', 'Lyonetiidae', 'Leucoptera']
NC_015842.1	['Eukaryota', 'Metazoa', 'Ecdysozoa', 'Arthropoda', 'Hexapoda', 'Insecta', 'Pterygota', 'Neoptera', 'Paraneoptera', 'Hemiptera', 'Heteroptera', 'Panheteroptera', 'Cimicomorpha', 'Reduviidae', 'Harpactorinae', 'Harpactorini', 'Agriosphodrus']
NC_014891.1	['Eukaryota', 'Metazoa', 'Ecdysozoa', 'Arthropoda', 'Hexapoda', 'Insecta', 'Pterygota', 'Neoptera', 'Polyneoptera', 'Orthoptera', 'Caelifera', 'Acrididea', 'Acridomorpha', 'Acridoidea', 'Acrididae', 'Oedipodinae', 'Locusta']
NC_004454.2	['Eukaryota', 'Metazoa', 'Ecdysozoa', 'Arthropoda', 'Chelicerata', 'Arachnida', 'Acari', 'Parasitiformes', 'Mesostigmata', 'Gamasina', 'Dermanyssoidea', 'Varroidae', 'Varroa']
FJ460517.1	['Eukaryota', 'Metazoa', 'Ecdysozoa', 'Arthropoda', 'Crustacea', 'Malacostraca', 'Eumalacostraca', 'Eucarida', 'Decapoda', 'Pleocyemata', 'Brachyura', 'Eubrachyura', 'Portunoidea', 'Portunidae', 'Charybdis']
FJ360695.1	['Eukaryota', 'Metazoa', 'Ecdysozoa', 'Arthropoda', 'Hexapoda', 'Insecta', 'Pterygota', 'Neoptera', 'Paraneoptera', 'Hemiptera', 'Auchenorrhyncha', 'Fulgoroidea', 'Delphacidae', 'Criomorphinae', 'Laodelphax']
FJ360694.1	['Eukaryota', 'Metazoa', 'Ecdysozoa', 'Arthropoda', 'Hexapoda', 'Insecta', 'Pterygota', 'Neoptera', 'Paraneoptera', 'Hemiptera', 'Auchenorrhyncha', 'Fulgoroidea', 'Issidae', 'Issinae', 'Sivaloka']
FJ230961.1	['Eukaryota', 'Metazoa', 'Ecdysozoa', 'Arthropoda', 'Hexapoda', 'Insecta', 'Pterygota', 'Neoptera', 'Paraneoptera', 'Hemiptera', 'Auchenorrhyncha', 'Fulgoroidea', 'Flatidae', 'Geisha']
FJ169955.1	['Eukaryota', 'Metazoa', 'Ecdysozoa', 'Arthropoda', 'Hexapoda', 'Insecta', 'Pterygota', 'Neoptera', 'Holometabola', 'Mecoptera', 'Panorpidae', 'Neopanorpa']
FJ156750.1	['Eukaryota', 'Metazoa', 'Ecdysozoa', 'Arthropoda', 'Hexapoda', 'Insecta', 'Pterygota', 'Neoptera', 'Polyneoptera', 'Phasmatodea', 'Verophasmatodea', 'Anareolatae', 'Phasmatidae', 'Phasmatinae', 'Clitumnini', 'Ramulus']
EU938374.1	['Eukaryota', 'Metazoa', 'Ecdysozoa', 'Arthropoda', 'Hexapoda', 'Insecta', 'Pterygota', 'Neoptera', 'Polyneoptera', 'Orthoptera', 'Ensifera', 'Rhaphidophoroidea', 'Rhaphidophoridae', 'Rhaphidophorinae', 'Troglophilus']
EU938373.1	['Eukaryota', 'Metazoa', 'Ecdysozoa', 'Arthropoda', 'Hexapoda', 'Insecta', 'Pterygota', 'Neoptera', 'Polyneoptera', 'Orthoptera', 'Caelifera', 'Acrididea', 'Acridomorpha', 'Acridoidea', 'Acrididae', 'Calliptaminae', 'Calliptamus']
EU938372.1	['Eukaryota', 'Metazoa', 'Ecdysozoa', 'Arthropoda', 'Hexapoda', 'Insecta', 'Pterygota', 'Neoptera', 'Polyneoptera', 'Orthoptera', 'Caelifera', 'Acrididea', 'Acridomorpha', 'Acridoidea', 'Acrididae', 'Acridinae', 'Acrida']
EU938371.1	['Eukaryota', 'Metazoa', 'Ecdysozoa', 'Arthropoda', 'Hexapoda', 'Insecta', 'Pterygota', 'Neoptera', 'Polyneoptera', 'Orthoptera', 'Ensifera', 'Grylloidea', 'Gryllotalpidae', 'Gryllotalpinae', 'Gryllotalpa']
EU938370.1	['Eukaryota', 'Metazoa', 'Ecdysozoa', 'Arthropoda', 'Hexapoda', 'Insecta', 'Pterygota', 'Neoptera', 'Polyneoptera', 'Orthoptera', 'Ensifera', 'Grylloidea', 'Gryllidae', 'Myrmecophilinae', 'Myrmecophilus']
EU884425.1	['Eukaryota', 'Metazoa', 'Ecdysozoa', 'Arthropoda', 'Chelicerata', 'Arachnida', 'Acari', 'Acariformes', 'Sarcoptiformes', 'Astigmata', 'Psoroptidia', 'Analgoidea', 'Pyroglyphidae', 'Dermatophagoidinae', 'Dermatophagoides']
EU625344.1	['Eukaryota', 'Metazoa', 'Ecdysozoa', 'Arthropoda', 'Hexapoda', 'Insecta', 'Pterygota', 'Neoptera', 'Holometabola', 'Lepidoptera', 'Glossata', 'Ditrysia', 'Papilionoidea', 'Papilionidae', 'Papilioninae', 'Troides']
EU725832.1	['Eukaryota', 'Metazoa', 'Ecdysozoa', 'Arthropoda', 'Hexapoda', 'Insecta', 'Pterygota', 'Neoptera', 'Paraneoptera', 'Hemiptera', 'Auchenorrhyncha', 'Cercopoidea', 'Cercopidae', 'Callitettixinae', 'Callitettix']
EU682403.1	['Eukaryota', 'Metazoa', 'Ecdysozoa', 'Arthropoda', 'Chelicerata', 'Arachnida', 'Acari', 'Acariformes', 'Trombidiformes', 'Prostigmata', 'Eleutherengona', 'Raphignathae', 'Tetranychoidea', 'Tetranychidae', 'Panonychus']
NC_008221.1	['Eukaryota', 'Metazoa', 'Ecdysozoa', 'Arthropoda', 'Hexapoda', 'Insecta', 'Pterygota', 'Neoptera', 'Holometabola', 'Coleoptera', 'Polyphaga', 'Cucujiformia', 'Chrysomeloidea', 'Cerambycidae', 'Lamiinae', 'Lamiini', 'Anoplophora']
NC_025329.1	['Eukaryota', 'Metazoa', 'Ecdysozoa', 'Arthropoda', 'Hexapoda', 'Insecta', 'Pterygota', 'Neoptera', 'Paraneoptera', 'Hemiptera', 'Coleorrhyncha', 'Peloridiidae', 'Hemiodoecus']
NC_016192.1	['Eukaryota', 'Metazoa', 'Ecdysozoa', 'Arthropoda', 'Crustacea', 'Malacostraca', 'Eumalacostraca', 'Peracarida', 'Amphipoda', 'Senticaudata', 'Hadziida', 'Calliopioidea', 'Pontogeneiidae', 'Gondogeneia']
JN039362.1	['Eukaryota', 'Metazoa', 'Ecdysozoa', 'Arthropoda', 'Hexapoda', 'Insecta', 'Pterygota', 'Neoptera', 'Holometabola', 'Lepidoptera', 'Glossata', 'Ditrysia', 'Noctuoidea', 'Noctuidae', 'Amphipyrinae', 'Sesamia']
EU621793.1	['Eukaryota', 'Metazoa', 'Ecdysozoa', 'Arthropoda', 'Hexapoda', 'Insecta', 'Monocondylia', 'Archaeognatha', 'Machilidae', 'Pedetontus']
EU557269.1	['Eukaryota', 'Metazoa', 'Ecdysozoa', 'Arthropoda', 'Hexapoda', 'Insecta', 'Pterygota', 'Neoptera', 'Polyneoptera', 'Orthoptera', 'Ensifera', 'Grylloidea', 'Gryllidae', 'Gryllinae', 'Teleogryllus']
EU420129.1	['Eukaryota', 'Metazoa', 'Ecdysozoa', 'Arthropoda', 'Crustacea', 'Malacostraca', 'Eumalacostraca', 'Eucarida', 'Decapoda', 'Pleocyemata', 'Anomura', 'Galatheoidea', 'Galatheidae', 'Shinkaia']
EU349015.1	['Eukaryota', 'Metazoa', 'Ecdysozoa', 'Arthropoda', 'Hexapoda', 'Insecta', 'Pterygota', 'Palaeoptera', 'Ephemeroptera', 'Setisura', 'Heptageniidae', 'Parafronurus']
AY242996.2	['Eukaryota', 'Metazoa', 'Ecdysozoa', 'Arthropoda', 'Hexapoda', 'Insecta', 'Pterygota', 'Neoptera', 'Holometabola', 'Lepidoptera', 'Glossata', 'Ditrysia', 'Bombycoidea', 'Saturniidae', 'Saturniinae', 'Saturniini', 'Antheraea']
EU286785.1	['Eukaryota', 'Metazoa', 'Ecdysozoa', 'Arthropoda', 'Hexapoda', 'Insecta', 'Pterygota', 'Neoptera', 'Holometabola', 'Lepidoptera', 'Glossata', 'Ditrysia', 'Bombycoidea', 'Sphingidae', 'Sphinginae', 'Sphingini', 'Manduca']
EU263919.1	['Eukaryota', 'Metazoa', 'Ecdysozoa', 'Arthropoda', 'Hexapoda', 'Insecta', 'Pterygota', 'Neoptera', 'Polyneoptera', 'Orthoptera', 'Caelifera', 'Acrididea', 'Acridomorpha', 'Pyrgomorphoidea', 'Pyrgomorphidae', 'Atractomorpha']
EU137664.1	['Eukaryota', 'Metazoa', 'Ecdysozoa', 'Arthropoda', 'Hexapoda', 'Insecta', 'Pterygota', 'Neoptera', 'Polyneoptera', 'Orthoptera', 'Ensifera', 'Tettigonioidea', 'Tettigoniidae', 'Bradyporinae', 'Deracantha']
EU124719.1	['Eukaryota', 'Metazoa', 'Ecdysozoa', 'Arthropoda', 'Hexapoda', 'Collembola', 'Collembola', 'Poduromorpha', 'Poduroidea', 'Neanuridae', 'Frieseinae', 'Friesea']
EU084035.1	['Eukaryota', 'Metazoa', 'Ecdysozoa', 'Arthropoda', 'Hexapoda', 'Insecta', 'Zygentoma', 'Nicoletiidae', 'Atelura']
EU024483.1	['Eukaryota', 'Metazoa', 'Ecdysozoa', 'Arthropoda', 'Chelicerata', 'Arachnida', 'Ricinulei', 'Pseudocellus']
EU024482.1	['Eukaryota', 'Metazoa', 'Ecdysozoa', 'Arthropoda', 'Chelicerata', 'Arachnida', 'Solifugae', 'Ammotrechidae', 'Nothopuga']
DQ442914.1	['Eukaryota', 'Metazoa', 'Ecdysozoa', 'Arthropoda', 'Crustacea', 'Malacostraca', 'Eumalacostraca', 'Peracarida', 'Isopoda', 'Oniscidea', 'Diplocheta', 'Ligiidae', 'Ligia']
DQ146364.1	['Eukaryota', 'Metazoa', 'Ecdysozoa', 'Arthropoda', 'Hexapoda', 'Insecta', 'Pterygota', 'Neoptera', 'Holometabola', 'Diptera', 'Nematocera', 'Culicoidea', 'Culicidae', 'Anophelinae', 'Anopheles']
DQ340065.1	['Eukaryota', 'Metazoa', 'Ecdysozoa', 'Arthropoda', 'Chelicerata', 'Arachnida', 'Scorpiones', 'Buthida', 'Buthoidea', 'Buthidae', 'Mesobuthus']
DQ344025.1	['Eukaryota', 'Metazoa', 'Ecdysozoa', 'Arthropoda', 'Myriapoda', 'Diplopoda', 'Helminthomorpha', 'Julida', 'Nemasomatidae', 'Antrokoreana']
DQ191684.1	['Eukaryota', 'Metazoa', 'Ecdysozoa', 'Arthropoda', 'Crustacea', 'Malacostraca', 'Eumalacostraca', 'Hoplocarida', 'Stomatopoda', 'Squillidae', 'Squilla']
DQ191683.1	['Eukaryota', 'Metazoa', 'Ecdysozoa', 'Arthropoda', 'Crustacea', 'Malacostraca', 'Eumalacostraca', 'Hoplocarida', 'Stomatopoda', 'Lysiosquillidae', 'Lysiosquillina']
DQ191682.1	['Eukaryota', 'Metazoa', 'Ecdysozoa', 'Arthropoda', 'Crustacea', 'Malacostraca', 'Eumalacostraca', 'Hoplocarida', 'Stomatopoda', 'Gonodactylidae', 'Gonodactylus']
DQ073916.1	['Eukaryota', 'Metazoa', 'Ecdysozoa', 'Arthropoda', 'Hexapoda', 'Insecta', 'Pterygota', 'Neoptera', 'Holometabola', 'Lepidoptera', 'Glossata', 'Ditrysia', 'Tortricoidea', 'Tortricidae', 'Tortricinae', 'Adoxophyes']
AY959338.1	['Eukaryota', 'Metazoa', 'Ecdysozoa', 'Arthropoda', 'Crustacea', 'Maxillopoda', 'Copepoda', 'Harpacticoida', 'Harpacticidae', 'Tigriopus']
AY660929.1	['Eukaryota', 'Metazoa', 'Ecdysozoa', 'Arthropoda', 'Hexapoda', 'Insecta', 'Pterygota', 'Neoptera', 'Polyneoptera', 'Orthoptera', 'Ensifera', 'Grylloidea', 'Gryllotalpidae', 'Gryllotalpinae', 'Gryllotalpa']
AY457170.1	['Eukaryota', 'Metazoa', 'Ecdysozoa', 'Arthropoda', 'Chelicerata', 'Pycnogonida', 'Pantopoda', 'Ammotheidae', 'Achelia']
AY452691.1	['Eukaryota', 'Metazoa', 'Ecdysozoa', 'Arthropoda', 'Chelicerata', 'Arachnida', 'Araneae', 'Araneomorphae', 'Entelegynae', 'Araneoidea', 'Nephilidae', 'Nephila']
AY363392.1	['Eukaryota', 'Metazoa', 'Ecdysozoa', 'Arthropoda', 'Crustacea', 'Malacostraca', 'Eumalacostraca', 'Eucarida', 'Decapoda', 'Pleocyemata', 'Brachyura', 'Eubrachyura', 'Portunoidea', 'Portunidae', 'Callinectes']
AY463155.1	['Eukaryota', 'Metazoa', 'Ecdysozoa', 'Arthropoda', 'Hexapoda', 'Insecta', 'Pterygota', 'Neoptera', 'Holometabola', 'Diptera', 'Brachycera', 'Muscomorpha', 'Oestroidea', 'Oestridae', 'Cuterebrinae', 'Dermatobia']
AF467260.1	['Eukaryota', 'Metazoa', 'Ecdysozoa', 'Arthropoda', 'Hexapoda', 'Insecta', 'Pterygota', 'Neoptera', 'Holometabola', 'Lepidoptera', 'Glossata', 'Ditrysia', 'Pyraloidea', 'Crambidae', 'Pyraustinae', 'Ostrinia']
AF442957.1	['Eukaryota', 'Metazoa', 'Ecdysozoa', 'Arthropoda', 'Hexapoda', 'Insecta', 'Pterygota', 'Neoptera', 'Holometabola', 'Lepidoptera', 'Glossata', 'Ditrysia', 'Pyraloidea', 'Crambidae', 'Pyraustinae', 'Ostrinia']
NC_029150.1	['Eukaryota', 'Metazoa', 'Ecdysozoa', 'Arthropoda', 'Hexapoda', 'Insecta', 'Pterygota', 'Neoptera', 'Polyneoptera', 'Orthoptera', 'Caelifera', 'Acrididea', 'Acridomorpha', 'Acridoidea', 'Acrididae', 'Gomphocerinae', 'Phlaeoba']
JF411955.1	['Eukaryota', 'Metazoa', 'Ecdysozoa', 'Arthropoda', 'Hexapoda', 'Insecta', 'Pterygota', 'Neoptera', 'Polyneoptera', 'Orthoptera', 'Caelifera', 'Acrididea', 'Acridomorpha', 'Eumastacoidea', 'Episactidae', 'Episactinae', 'Pielomastax']
HQ860290.1	['Eukaryota', 'Metazoa', 'Ecdysozoa', 'Arthropoda', 'Hexapoda', 'Insecta', 'Pterygota', 'Neoptera', 'Holometabola', 'Lepidoptera', 'Glossata', 'Ditrysia', 'Pyraloidea', 'Crambidae', 'Crambinae', 'Chilo']
HQ658143.1	['Eukaryota', 'Metazoa', 'Ecdysozoa', 'Arthropoda', 'Hexapoda', 'Insecta', 'Pterygota', 'Neoptera', 'Holometabola', 'Lepidoptera', 'Glossata', 'Ditrysia', 'Papilionoidea', 'Nymphalidae', 'Calinaginae', 'Calinaga']
HQ392511.1	['Eukaryota', 'Metazoa', 'Ecdysozoa', 'Arthropoda', 'Hexapoda', 'Insecta', 'Pterygota', 'Neoptera', 'Holometabola', 'Lepidoptera', 'Glossata', 'Ditrysia', 'Tortricoidea', 'Tortricidae', 'Olethreutinae', 'Grapholitini', 'Grapholita']
HQ402925.1	['Eukaryota', 'Metazoa', 'Ecdysozoa', 'Arthropoda', 'Crustacea', 'Malacostraca', 'Eumalacostraca', 'Eucarida', 'Decapoda', 'Pleocyemata', 'Astacidea', 'Nephropoidea', 'Nephropidae', 'Homarus']
HQ333260.1	['Eukaryota', 'Metazoa', 'Ecdysozoa', 'Arthropoda', 'Hexapoda', 'Insecta', 'Pterygota', 'Neoptera', 'Holometabola', 'Diptera', 'Brachycera', 'Muscomorpha', 'Opomyzoidea', 'Agromyzidae', 'Phytomyzinae', 'Liriomyza']
HM753535.1	['Eukaryota', 'Metazoa', 'Ecdysozoa', 'Arthropoda', 'Chelicerata', 'Arachnida', 'Acari', 'Acariformes', 'Trombidiformes', 'Prostigmata', 'Eleutherengona', 'Raphignathae', 'Tetranychoidea', 'Tetranychidae', 'Tetranychus']
HM446347.1	['Eukaryota', 'Metazoa', 'Ecdysozoa', 'Arthropoda', 'Crustacea', 'Malacostraca', 'Eumalacostraca', 'Eucarida', 'Decapoda', 'Pleocyemata', 'Achelata', 'Palinuroidea', 'Palinuridae', 'Panulirus']
HM204705.1	['Eukaryota', 'Metazoa', 'Ecdysozoa', 'Arthropoda', 'Hexapoda', 'Insecta', 'Pterygota', 'Neoptera', 'Holometabola', 'Lepidoptera', 'Glossata', 'Ditrysia', 'Tortricoidea', 'Tortricidae', 'Olethreutinae', 'Eucosmini', 'Spilonota']
HM156697.1	['Eukaryota', 'Metazoa', 'Ecdysozoa', 'Arthropoda', 'Hexapoda', 'Insecta', 'Pterygota', 'Neoptera', 'Holometabola', 'Lepidoptera', 'Glossata', 'Ditrysia', 'Papilionoidea', 'Pieridae', 'Pierinae', 'Pieris']
HM071001.1	['Eukaryota', 'Metazoa', 'Ecdysozoa', 'Arthropoda', 'Hexapoda', 'Insecta', 'Pterygota', 'Neoptera', 'Paraneoptera', 'Hemiptera', 'Heteroptera', 'Panheteroptera', 'Cimicomorpha', 'Reduviidae', 'Harpactorinae', 'Harpactorini', 'Agriosphodrus']
GQ927176.2	['Eukaryota', 'Metazoa', 'Ecdysozoa', 'Arthropoda', 'Chelicerata', 'Arachnida', 'Acari', 'Parasitiformes', 'Mesostigmata', 'Gamasina', 'Ascoidea', 'Ologamasidae', 'Stylochyrus']
GU592049.1	['Eukaryota', 'Metazoa', 'Ecdysozoa', 'Arthropoda', 'Hexapoda', 'Insecta', 'Pterygota', 'Neoptera', 'Holometabola', 'Lepidoptera', 'Glossata', 'Ditrysia', 'Noctuoidea', 'Erebidae', 'Arctiinae', 'Hyphantria']
GU475465.1	['Eukaryota', 'Metazoa', 'Ecdysozoa', 'Arthropoda', 'Crustacea', 'Branchiopoda', 'Notostraca', 'Triopsidae', 'Triops']
GU344101.1	['Eukaryota', 'Metazoa', 'Ecdysozoa', 'Arthropoda', 'Hexapoda', 'Insecta', 'Pterygota', 'Neoptera', 'Polyneoptera', 'Orthoptera', 'Caelifera', 'Acrididea', 'Acridomorpha', 'Acridoidea', 'Acrididae', 'Oedipodinae', 'Locusta']
GU344100.1	['Eukaryota', 'Metazoa', 'Ecdysozoa', 'Arthropoda', 'Hexapoda', 'Insecta', 'Pterygota', 'Neoptera', 'Polyneoptera', 'Orthoptera', 'Caelifera', 'Acrididea', 'Acridomorpha', 'Acridoidea', 'Acrididae', 'Acridinae', 'Acrida']
GU327644.1	['Eukaryota', 'Metazoa', 'Ecdysozoa', 'Arthropoda', 'Hexapoda', 'Insecta', 'Pterygota', 'Neoptera', 'Holometabola', 'Diptera', 'Brachycera', 'Muscomorpha', 'Opomyzoidea', 'Agromyzidae', 'Phytomyzinae', 'Liriomyza']
GU181288.1	['Eukaryota', 'Metazoa', 'Ecdysozoa', 'Arthropoda', 'Hexapoda', 'Insecta', 'Pterygota', 'Neoptera', 'Polyneoptera', 'Orthoptera', 'Caelifera', 'Acrididea', 'Acridomorpha', 'Pamphagoidea', 'Pamphagidae', 'Thrinchinae', 'Thrinchus']
GQ918273.1	['Eukaryota', 'Metazoa', 'Ecdysozoa', 'Arthropoda', 'Hexapoda', 'Insecta', 'Pterygota', 'Neoptera', 'Holometabola', 'Diptera', 'Nematocera', 'Culicoidea', 'Culicidae', 'Anophelinae', 'Anopheles']
GQ918272.1	['Eukaryota', 'Metazoa', 'Ecdysozoa', 'Arthropoda', 'Hexapoda', 'Insecta', 'Pterygota', 'Neoptera', 'Holometabola', 'Diptera', 'Nematocera', 'Culicoidea', 'Culicidae', 'Anophelinae', 'Anopheles']
GQ398376.1	['Eukaryota', 'Metazoa', 'Ecdysozoa', 'Arthropoda', 'Hexapoda', 'Insecta', 'Pterygota', 'Neoptera', 'Holometabola', 'Lepidoptera', 'Glossata', 'Ditrysia', 'Papilionoidea', 'Pieridae', 'Pierinae', 'Pieris']
GQ376195.1	['Eukaryota', 'Metazoa', 'Ecdysozoa', 'Arthropoda', 'Hexapoda', 'Insecta', 'Pterygota', 'Neoptera', 'Holometabola', 'Lepidoptera', 'Glossata', 'Ditrysia', 'Papilionoidea', 'Nymphalidae', 'Heliconiinae', 'Acraeini', 'Acraea']
GQ292769.1	['Eukaryota', 'Metazoa', 'Ecdysozoa', 'Arthropoda', 'Crustacea', 'Malacostraca', 'Eumalacostraca', 'Hoplocarida', 'Stomatopoda', 'Squillidae', 'Oratosquilla']
GQ162109.1	['Eukaryota', 'Metazoa', 'Ecdysozoa', 'Arthropoda', 'Hexapoda', 'Insecta', 'Pterygota', 'Neoptera', 'Holometabola', 'Hymenoptera', 'Apocrita', 'Aculeata', 'Apoidea', 'Apidae', 'Apis']
FJ424074.1	['Eukaryota', 'Metazoa', 'Ecdysozoa', 'Arthropoda', 'Hexapoda', 'Insecta', 'Pterygota', 'Neoptera', 'Holometabola', 'Coleoptera', 'Polyphaga', 'Cucujiformia', 'Chrysomeloidea', 'Cerambycidae', 'Lamiinae', 'Agniini', 'Psacothea']
FJ830540.1	['Eukaryota', 'Metazoa', 'Ecdysozoa', 'Arthropoda', 'Hexapoda', 'Insecta', 'Pterygota', 'Neoptera', 'Polyneoptera', 'Dictyoptera', 'Blattodea', 'Corydioidea', 'Corydiidae', 'Eupolyphaga']
FJ685653.1	['Eukaryota', 'Metazoa', 'Ecdysozoa', 'Arthropoda', 'Hexapoda', 'Insecta', 'Pterygota', 'Neoptera', 'Holometabola', 'Lepidoptera', 'Glossata', 'Ditrysia', 'Bombycoidea', 'Saturniidae', 'Saturniinae', 'Saturniini', 'Eriogyna']
FJ606784.1	['Eukaryota', 'Metazoa', 'Ecdysozoa', 'Arthropoda', 'Hexapoda', 'Insecta', 'Pterygota', 'Palaeoptera', 'Odonata', 'Zygoptera', 'Pseudolestidae', 'Pseudolestes']
FJ617240.1	['Eukaryota', 'Metazoa', 'Ecdysozoa', 'Arthropoda', 'Hexapoda', 'Insecta', 'Pterygota', 'Neoptera', 'Holometabola', 'Lepidoptera', 'Glossata', 'Ditrysia', 'Noctuoidea', 'Lymantriidae', 'Lymantria']
FJ593187.1	['Eukaryota', 'Metazoa', 'Ecdysozoa', 'Arthropoda', 'Hexapoda', 'Insecta', 'Pterygota', 'Neoptera', 'Holometabola', 'Hymenoptera', 'Apocrita', 'Terebrantes', 'Evanioidea', 'Evaniidae', 'Evania']
EF584003.1	['Eukaryota', 'Metazoa', 'Ecdysozoa', 'Arthropoda', 'Crustacea', 'Malacostraca', 'Eumalacostraca', 'Eucarida', 'Decapoda', 'Dendrobranchiata', 'Penaeoidea', 'Penaeidae', 'Litopenaeus']
EF560650.1	['Eukaryota', 'Metazoa', 'Ecdysozoa', 'Arthropoda', 'Crustacea', 'Malacostraca', 'Eumalacostraca', 'Eucarida', 'Decapoda', 'Pleocyemata', 'Caridea', 'Palaemonoidea', 'Palaemonidae', 'Palaemon']
EF576853.1	['Eukaryota', 'Metazoa', 'Ecdysozoa', 'Arthropoda', 'Myriapoda', 'Symphyla', 'Scolopendrellidae', 'Symphylella']
AY048187.1	['Eukaryota', 'Metazoa', 'Ecdysozoa', 'Arthropoda', 'Hexapoda', 'Insecta', 'Pterygota', 'Neoptera', 'Holometabola', 'Lepidoptera', 'Glossata', 'Ditrysia', 'Bombycoidea', 'Bombycidae', 'Bombycinae', 'Bombyx']
NC_030626.1	['Eukaryota', 'Metazoa', 'Ecdysozoa', 'Arthropoda', 'Hexapoda', 'Insecta', 'Pterygota', 'Neoptera', 'Polyneoptera', 'Orthoptera', 'Caelifera', 'Acrididea', 'Acridomorpha', 'Acridoidea', 'Acrididae', 'Calliptaminae', 'Calliptamus']
NC_030587.1	['Eukaryota', 'Metazoa', 'Ecdysozoa', 'Arthropoda', 'Hexapoda', 'Insecta', 'Pterygota', 'Neoptera', 'Polyneoptera', 'Orthoptera', 'Caelifera', 'Acrididea', 'Acridomorpha', 'Acridoidea', 'Acrididae', 'Oxyinae', 'Hieroglyphus']
KX296781.1	['Eukaryota', 'Metazoa', 'Ecdysozoa', 'Arthropoda', 'Hexapoda', 'Insecta', 'Pterygota', 'Neoptera', 'Polyneoptera', 'Orthoptera', 'Caelifera', 'Acrididea', 'Acridomorpha', 'Acridoidea', 'Acrididae', 'Melanoplinae', 'Podismini', 'Yunnanacris']
EF437157.1	['Eukaryota', 'Metazoa', 'Ecdysozoa', 'Arthropoda', 'Hexapoda', 'Insecta', 'Pterygota', 'Neoptera', 'Polyneoptera', 'Orthoptera', 'Caelifera', 'Acrididea', 'Acridomorpha', 'Acridoidea', 'Acrididae', 'Oxyinae', 'Oxya']
EF221760.1	['Eukaryota', 'Metazoa', 'Ecdysozoa', 'Arthropoda', 'Chelicerata', 'Arachnida', 'Acari', 'Parasitiformes', 'Mesostigmata', 'Gamasina', 'Phytoseioidea', 'Phytoseiidae', 'Typhlodrominae', 'Galendromus']
EF373911.1	['Eukaryota', 'Metazoa', 'Ecdysozoa', 'Arthropoda', 'Hexapoda', 'Insecta', 'Pterygota', 'Neoptera', 'Polyneoptera', 'Orthoptera', 'Ensifera', 'Tettigonioidea', 'Tettigoniidae', 'Tettigoniinae', 'Anabrus']
DQ917432.1	['Eukaryota', 'Metazoa', 'Ecdysozoa', 'Arthropoda', 'Crustacea', 'Malacostraca', 'Eumalacostraca', 'Eucarida', 'Decapoda', 'Pleocyemata', 'Caridea', 'Atyoidea', 'Atyidae', 'Halocaridina']
DQ870926.1	['Eukaryota', 'Metazoa', 'Ecdysozoa', 'Arthropoda', 'Hexapoda', 'Insecta', 'Pterygota', 'Neoptera', 'Holometabola', 'Hymenoptera', 'Apocrita', 'Aculeata', 'Apoidea', 'Apidae', 'Bombus', 'Bombus']
DQ866052.1	['Eukaryota', 'Metazoa', 'Ecdysozoa', 'Arthropoda', 'Hexapoda', 'Insecta', 'Pterygota', 'Neoptera', 'Holometabola', 'Diptera', 'Brachycera', 'Tabanomorpha', 'Tabanoidea', 'Tabanidae', 'Cydistomyia']
DQ866051.1	['Eukaryota', 'Metazoa', 'Ecdysozoa', 'Arthropoda', 'Hexapoda', 'Insecta', 'Pterygota', 'Neoptera', 'Holometabola', 'Diptera', 'Brachycera', 'Muscomorpha', 'Nemestrinoidea', 'Nemestrinidae', 'Nemestrininae', 'Trichophthalma', 'Lichtwardtiomyia']
DQ866050.1	['Eukaryota', 'Metazoa', 'Ecdysozoa', 'Arthropoda', 'Hexapoda', 'Insecta', 'Pterygota', 'Neoptera', 'Holometabola', 'Diptera', 'Brachycera', 'Muscomorpha', 'Syrphoidea', 'Syrphidae', 'Syrphinae', 'Syrphini', 'Simosyrphus']
DQ845759.1	['Eukaryota', 'Metazoa', 'Ecdysozoa', 'Arthropoda', 'Hexapoda', 'Insecta', 'Pterygota', 'Neoptera', 'Holometabola', 'Diptera', 'Brachycera', 'Muscomorpha', 'Tephritoidea', 'Tephritidae', 'Bactrocera', 'Bactrocera']
DQ768215.1	['Eukaryota', 'Metazoa', 'Ecdysozoa', 'Arthropoda', 'Hexapoda', 'Insecta', 'Pterygota', 'Neoptera', 'Holometabola', 'Coleoptera', 'Polyphaga', 'Cucujiformia', 'Chrysomeloidea', 'Cerambycidae', 'Lamiinae', 'Lamiini', 'Anoplophora']
DQ666063.1	['Eukaryota', 'Metazoa', 'Ecdysozoa', 'Arthropoda', 'Chelicerata', 'Pycnogonida', 'Pantopoda', 'Nymphon']
AF352790.1	['Eukaryota', 'Metazoa', 'Ecdysozoa', 'Arthropoda', 'Hexapoda', 'Insecta', 'Pterygota', 'Neoptera', 'Holometabola', 'Diptera', 'Brachycera', 'Muscomorpha', 'Oestroidea', 'Calliphoridae', 'Chrysomyinae', 'Chrysomya']
KU871065.1	['Eukaryota', 'Metazoa', 'Ecdysozoa', 'Arthropoda', 'Hexapoda', 'Insecta', 'Pterygota', 'Palaeoptera', 'Odonata', 'Zygoptera', 'Calopterygidae', 'Mnais']
KT159731.1	['Eukaryota', 'Metazoa', 'Ecdysozoa', 'Arthropoda', 'Hexapoda', 'Insecta', 'Pterygota', 'Neoptera', 'Holometabola', 'Diptera', 'Brachycera', 'Muscomorpha', 'Tephritoidea', 'Tephritidae', 'Bactrocera', 'Zeugodacus']
KX289321.1	['Eukaryota', 'Metazoa', 'Ecdysozoa', 'Arthropoda', 'Hexapoda', 'Insecta', 'Pterygota', 'Neoptera', 'Polyneoptera', 'Orthoptera', 'Caelifera', 'Acrididea', 'Acridomorpha', 'Acridoidea', 'Acrididae', 'Calliptaminae', 'Calliptamus']
NC_028347.1	['Eukaryota', 'Metazoa', 'Ecdysozoa', 'Arthropoda', 'Hexapoda', 'Insecta', 'Pterygota', 'Neoptera', 'Holometabola', 'Diptera', 'Brachycera', 'Muscomorpha', 'Tephritoidea', 'Tephritidae', 'Bactrocera', 'Zeugodacus']
NC_027510.1	['Eukaryota', 'Metazoa', 'Ecdysozoa', 'Arthropoda', 'Crustacea', 'Malacostraca', 'Eumalacostraca', 'Peracarida', 'Mysidacea', 'Mysida', 'Mysidae', 'Mysinae', 'Mysini', 'Neomysis']
NC_025943.1	['Eukaryota', 'Metazoa', 'Ecdysozoa', 'Arthropoda', 'Crustacea', 'Malacostraca', 'Eumalacostraca', 'Eucarida', 'Decapoda', 'Pleocyemata', 'Gebiidea', 'Upogebiidae', 'Upogebia']
NC_025905.1	['Eukaryota', 'Metazoa', 'Ecdysozoa', 'Arthropoda', 'Hexapoda', 'Insecta', 'Pterygota', 'Neoptera', 'Neuroptera', 'Myrmeleontidae', 'Epacanthaclisis']
NC_025904.1	['Eukaryota', 'Metazoa', 'Ecdysozoa', 'Arthropoda', 'Hexapoda', 'Insecta', 'Pterygota', 'Neoptera', 'Polyneoptera', 'Orthoptera', 'Caelifera', 'Acrididea', 'Acridomorpha', 'Pamphagoidea', 'Pamphagidae', 'Thrinchinae', 'Asiotmethis']
NC_023093.1	['Eukaryota', 'Metazoa', 'Ecdysozoa', 'Arthropoda', 'Hexapoda', 'Insecta', 'Pterygota', 'Neoptera', 'Holometabola', 'Hymenoptera', 'Apocrita', 'Aculeata', 'Vespoidea', 'Formicidae', 'Dolichoderinae', 'Leptomyrmex']
NC_020031.1	['Eukaryota', 'Metazoa', 'Ecdysozoa', 'Arthropoda', 'Hexapoda', 'Insecta', 'Pterygota', 'Neoptera', 'Paraneoptera', 'Hemiptera', 'Auchenorrhyncha', 'Cercopoidea', 'Cercopidae', 'Callitettixinae', 'Callitettix']
NC_018599.1	['Eukaryota', 'Metazoa', 'Ecdysozoa', 'Arthropoda', 'Hexapoda', 'Insecta', 'Pterygota', 'Neoptera', 'Polyneoptera', 'Dictyoptera', 'Blattodea', 'Blattoidea', 'Termitoidae', 'Termitidae', 'Macrotermitinae', 'Macrotermes']
NC_013272.1	['Eukaryota', 'Metazoa', 'Ecdysozoa', 'Arthropoda', 'Hexapoda', 'Insecta', 'Pterygota', 'Neoptera', 'Paraneoptera', 'Hemiptera', 'Heteroptera', 'Panheteroptera', 'Pentatomomorpha', 'Pentatomoidea', 'Pentatomidae', 'Pentatominae', 'Halyomorpha']
NC_030284.1	['Eukaryota', 'Metazoa', 'Ecdysozoa', 'Arthropoda', 'Hexapoda', 'Insecta', 'Pterygota', 'Neoptera', 'Holometabola', 'Hymenoptera', 'Apocrita', 'Aculeata', 'Apoidea', 'Melittinae', 'Rediviva']
NC_030280.1	['Eukaryota', 'Metazoa', 'Ecdysozoa', 'Arthropoda', 'Crustacea', 'Malacostraca', 'Eumalacostraca', 'Eucarida', 'Decapoda', 'Dendrobranchiata', 'Penaeoidea', 'Solenoceridae', 'Solenocera']
NC_030277.1	['Eukaryota', 'Metazoa', 'Ecdysozoa', 'Arthropoda', 'Crustacea', 'Malacostraca', 'Eumalacostraca', 'Eucarida', 'Decapoda', 'Dendrobranchiata', 'Penaeoidea', 'Penaeidae', 'Parapenaeopsis']
NC_030262.1	['Eukaryota', 'Metazoa', 'Ecdysozoa', 'Arthropoda', 'Hexapoda', 'Insecta', 'Pterygota', 'Neoptera', 'Polyneoptera', 'Dictyoptera', 'Blattodea', 'Blattoidea', 'Termitoidae', 'Rhinotermitidae', 'Reticulitermes', 'Reticulitermes']
NC_030257.1	['Eukaryota', 'Metazoa', 'Ecdysozoa', 'Arthropoda', 'Hexapoda', 'Insecta', 'Pterygota', 'Neoptera', 'Paraneoptera', 'Hemiptera', 'Heteroptera', 'Panheteroptera', 'Cimicomorpha', 'Miridae', 'Mirini', 'Creontiades']
NC_030255.1	['Eukaryota', 'Metazoa', 'Ecdysozoa', 'Arthropoda', 'Crustacea', 'Malacostraca', 'Eumalacostraca', 'Eucarida', 'Decapoda', 'Pleocyemata', 'Anomura', 'Galatheoidea', 'Munididae', 'Munida']
NC_030246.1	['Eukaryota', 'Metazoa', 'Ecdysozoa', 'Arthropoda', 'Hexapoda', 'Insecta', 'Pterygota', 'Neoptera', 'Holometabola', 'Diptera', 'Brachycera', 'Muscomorpha', 'Opomyzoidea', 'Agromyzidae', 'Agromyzinae', 'Melanagromyza']
KT597923.1	['Eukaryota', 'Metazoa', 'Ecdysozoa', 'Arthropoda', 'Hexapoda', 'Insecta', 'Pterygota', 'Neoptera', 'Holometabola', 'Diptera', 'Brachycera', 'Muscomorpha', 'Opomyzoidea', 'Agromyzidae', 'Agromyzinae', 'Melanagromyza']
KX170936.1	['Eukaryota', 'Metazoa', 'Ecdysozoa', 'Arthropoda', 'Hexapoda', 'Insecta', 'Pterygota', 'Neoptera', 'Polyneoptera', 'Orthoptera', 'Caelifera', 'Acrididea', 'Acridomorpha', 'Acridoidea', 'Acrididae', 'Oxyinae', 'Hieroglyphus']
KJ716847.1	['Eukaryota', 'Metazoa', 'Ecdysozoa', 'Arthropoda', 'Hexapoda', 'Insecta', 'Pterygota', 'Neoptera', 'Holometabola', 'Lepidoptera', 'Glossata', 'Ditrysia', 'Noctuoidea', 'Lymantriidae', 'Euproctis']
NC_026225.2	['Eukaryota', 'Metazoa', 'Ecdysozoa', 'Arthropoda', 'Crustacea', 'Malacostraca', 'Eumalacostraca', 'Eucarida', 'Decapoda', 'Pleocyemata', 'Axiidea', 'Callianassidae', 'Trypaea']
NC_027830.1	['Eukaryota', 'Metazoa', 'Ecdysozoa', 'Arthropoda', 'Hexapoda', 'Insecta', 'Pterygota', 'Neoptera', 'Holometabola', 'Hymenoptera', 'Apocrita', 'Terebrantes', 'Trigonaloidea', 'Trigonalidae', 'Taeniogonalos']
NC_026227.1	['Eukaryota', 'Metazoa', 'Ecdysozoa', 'Arthropoda', 'Crustacea', 'Malacostraca', 'Eumalacostraca', 'Eucarida', 'Decapoda', 'Pleocyemata', 'Astacidea', 'Parastacoidea', 'Parastacidae', 'Cherax']
NC_026226.1	['Eukaryota', 'Metazoa', 'Ecdysozoa', 'Arthropoda', 'Crustacea', 'Malacostraca', 'Eumalacostraca', 'Eucarida', 'Decapoda', 'Pleocyemata', 'Astacidea', 'Parastacoidea', 'Parastacidae', 'Cherax']
NC_026224.1	['Eukaryota', 'Metazoa', 'Ecdysozoa', 'Arthropoda', 'Crustacea', 'Malacostraca', 'Eumalacostraca', 'Eucarida', 'Decapoda', 'Pleocyemata', 'Astacidea', 'Parastacoidea', 'Parastacidae', 'Cherax']
NC_026199.1	['Eukaryota', 'Metazoa', 'Ecdysozoa', 'Arthropoda', 'Hexapoda', 'Insecta', 'Pterygota', 'Neoptera', 'Holometabola', 'Lepidoptera', 'Glossata', 'Ditrysia', 'Noctuoidea', 'Noctuidae', 'Heliothinae', 'Helicoverpa']
NC_025936.1	['Eukaryota', 'Metazoa', 'Ecdysozoa', 'Arthropoda', 'Hexapoda', 'Insecta', 'Pterygota', 'Neoptera', 'Holometabola', 'Diptera', 'Brachycera', 'Muscomorpha', 'Ephydroidea', 'Drosophilidae', 'Drosophila']
NC_024583.1	['Eukaryota', 'Metazoa', 'Ecdysozoa', 'Arthropoda', 'Hexapoda', 'Insecta', 'Pterygota', 'Neoptera', 'Paraneoptera', 'Hemiptera', 'Heteroptera', 'Panheteroptera', 'Cimicomorpha', 'Anthocoridae', 'Anthocorinae', 'Orius']
NC_024582.1	['Eukaryota', 'Metazoa', 'Ecdysozoa', 'Arthropoda', 'Hexapoda', 'Insecta', 'Pterygota', 'Neoptera', 'Holometabola', 'Lepidoptera', 'Glossata', 'Ditrysia', 'Tortricoidea', 'Tortricidae', 'Olethreutinae', 'Grapholitini', 'Grapholita']
NC_023811.1	['Eukaryota', 'Metazoa', 'Ecdysozoa', 'Arthropoda', 'Crustacea', 'Malacostraca', 'Eumalacostraca', 'Eucarida', 'Decapoda', 'Pleocyemata', 'Astacidea', 'Parastacoidea', 'Parastacidae', 'Euastacus']
NC_023810.1	['Eukaryota', 'Metazoa', 'Ecdysozoa', 'Arthropoda', 'Crustacea', 'Malacostraca', 'Eumalacostraca', 'Eucarida', 'Decapoda', 'Pleocyemata', 'Astacidea', 'Parastacoidea', 'Parastacidae', 'Geocharax']
NC_021975.1	['Eukaryota', 'Metazoa', 'Ecdysozoa', 'Arthropoda', 'Hexapoda', 'Insecta', 'Pterygota', 'Neoptera', 'Paraneoptera', 'Hemiptera', 'Heteroptera', 'Panheteroptera', 'Cimicomorpha', 'Miridae', 'Mirini', 'Lygus']
NC_021962.1	['Eukaryota', 'Metazoa', 'Ecdysozoa', 'Arthropoda', 'Hexapoda', 'Insecta', 'Pterygota', 'Neoptera', 'Holometabola', 'Lepidoptera', 'Glossata', 'Ditrysia', 'Bombycoidea', 'Bombycidae', 'Bombycinae', 'Rondotia']
EU401991.2	['Eukaryota', 'Metazoa', 'Ecdysozoa', 'Arthropoda', 'Hexapoda', 'Insecta', 'Pterygota', 'Neoptera', 'Paraneoptera', 'Hemiptera', 'Heteroptera', 'Panheteroptera', 'Cimicomorpha', 'Miridae', 'Mirini', 'Lygus']
FJ685650.1	['Eukaryota', 'Metazoa', 'Ecdysozoa', 'Arthropoda', 'Hexapoda', 'Insecta', 'Pterygota', 'Neoptera', 'Paraneoptera', 'Hemiptera', 'Heteroptera', 'Panheteroptera', 'Pentatomomorpha', 'Pentatomoidea', 'Pentatomidae', 'Pentatominae', 'Halyomorpha']
NC_011128.1	['Eukaryota', 'Metazoa', 'Ecdysozoa', 'Arthropoda', 'Hexapoda', 'Insecta', 'Pterygota', 'Neoptera', 'Holometabola', 'Lepidoptera', 'Glossata', 'Ditrysia', 'Noctuoidea', 'Notodontidae', 'Thaumetopoeinae', 'Ochrogaster']
KT159730.1	['Eukaryota', 'Metazoa', 'Ecdysozoa', 'Arthropoda', 'Hexapoda', 'Insecta', 'Pterygota', 'Neoptera', 'Holometabola', 'Diptera', 'Brachycera', 'Muscomorpha', 'Tephritoidea', 'Tephritidae', 'Bactrocera', 'Zeugodacus']
NC_030214.1	['Eukaryota', 'Metazoa', 'Ecdysozoa', 'Arthropoda', 'Hexapoda', 'Insecta', 'Pterygota', 'Neoptera', 'Paraneoptera', 'Hemiptera', 'Sternorrhyncha', 'Psylloidea', 'Psyllidae', 'Diaphorina']
NC_030197.1	['Eukaryota', 'Metazoa', 'Ecdysozoa', 'Arthropoda', 'Crustacea', 'Malacostraca', 'Eumalacostraca', 'Eucarida', 'Decapoda', 'Pleocyemata', 'Brachyura', 'Eubrachyura', 'Grapsoidea', 'Varunidae', 'Helice']
NC_030196.1	['Eukaryota', 'Metazoa', 'Ecdysozoa', 'Arthropoda', 'Crustacea', 'Malacostraca', 'Eumalacostraca', 'Eucarida', 'Decapoda', 'Pleocyemata', 'Brachyura', 'Eubrachyura', 'Grapsoidea', 'Sesarmidae', 'Sesarmops']
NC_030191.1	['Eukaryota', 'Metazoa', 'Ecdysozoa', 'Arthropoda', 'Hexapoda', 'Insecta', 'Pterygota', 'Neoptera', 'Polyneoptera', 'Dictyoptera', 'Blattodea', 'Blattoidea', 'Cryptocercoidae', 'Cryptocercidae', 'Cryptocercus']
NC_030176.1	['Eukaryota', 'Metazoa', 'Ecdysozoa', 'Arthropoda', 'Hexapoda', 'Insecta', 'Pterygota', 'Neoptera', 'Holometabola', 'Hymenoptera', 'Apocrita', 'Aculeata', 'Vespoidea', 'Formicidae', 'Myrmicinae', 'Vollenhovia']
NC_030165.1	['Eukaryota', 'Metazoa', 'Ecdysozoa', 'Arthropoda', 'Hexapoda', 'Insecta', 'Pterygota', 'Neoptera', 'Polyneoptera', 'Orthoptera', 'Caelifera', 'Acrididea', 'Acridomorpha', 'Acridoidea', 'Acrididae', 'Caryandinae', 'Caryanda']
NC_030055.1	['Eukaryota', 'Metazoa', 'Ecdysozoa', 'Arthropoda', 'Hexapoda', 'Insecta', 'Pterygota', 'Neoptera', 'Paraneoptera', 'Hemiptera', 'Sternorrhyncha', 'Psylloidea', 'Triozidae', 'Bactericera']
KU501214.1	['Eukaryota', 'Metazoa', 'Ecdysozoa', 'Arthropoda', 'Hexapoda', 'Insecta', 'Pterygota', 'Neoptera', 'Paraneoptera', 'Hemiptera', 'Sternorrhyncha', 'Psylloidea', 'Triozidae', 'Bactericera']
KM362176.1	['Eukaryota', 'Metazoa', 'Ecdysozoa', 'Arthropoda', 'Hexapoda', 'Insecta', 'Pterygota', 'Neoptera', 'Holometabola', 'Lepidoptera', 'Glossata', 'Ditrysia', 'Noctuoidea', 'Noctuidae', 'Amphipyrinae', 'Spodoptera']
KU899137.1	['Eukaryota', 'Metazoa', 'Ecdysozoa', 'Arthropoda', 'Crustacea', 'Malacostraca', 'Eumalacostraca', 'Eucarida', 'Decapoda', 'Dendrobranchiata', 'Penaeoidea', 'Solenoceridae', 'Solenocera']
KU899136.1	['Eukaryota', 'Metazoa', 'Ecdysozoa', 'Arthropoda', 'Crustacea', 'Malacostraca', 'Eumalacostraca', 'Eucarida', 'Decapoda', 'Dendrobranchiata', 'Penaeoidea', 'Penaeidae', 'Parapenaeopsis']
KU899135.1	['Eukaryota', 'Metazoa', 'Ecdysozoa', 'Arthropoda', 'Crustacea', 'Malacostraca', 'Eumalacostraca', 'Eucarida', 'Decapoda', 'Pleocyemata', 'Caridea', 'Palaemonoidea', 'Palaemonidae', 'Palaemon']
KU302814.1	['Eukaryota', 'Metazoa', 'Ecdysozoa', 'Arthropoda', 'Crustacea', 'Malacostraca', 'Eumalacostraca', 'Eucarida', 'Decapoda', 'Dendrobranchiata', 'Penaeoidea', 'Penaeidae', 'Parapenaeopsis']
KR864834.1	['Eukaryota', 'Metazoa', 'Ecdysozoa', 'Arthropoda', 'Hexapoda', 'Insecta', 'Pterygota', 'Neoptera', 'Holometabola', 'Hymenoptera', 'Apocrita', 'Aculeata', 'Apoidea', 'Melittinae', 'Rediviva']
KU877221.1	['Eukaryota', 'Metazoa', 'Ecdysozoa', 'Arthropoda', 'Hexapoda', 'Insecta', 'Pterygota', 'Neoptera', 'Polyneoptera', 'Dictyoptera', 'Blattodea', 'Blattoidea', 'Termitoidae', 'Rhinotermitidae', 'Reticulitermes', 'Reticulitermes']
KU753807.1	['Eukaryota', 'Metazoa', 'Ecdysozoa', 'Arthropoda', 'Hexapoda', 'Insecta', 'Pterygota', 'Neoptera', 'Paraneoptera', 'Hemiptera', 'Heteroptera', 'Panheteroptera', 'Cimicomorpha', 'Miridae', 'Mirini', 'Creontiades']
KU521508.1	['Eukaryota', 'Metazoa', 'Ecdysozoa', 'Arthropoda', 'Crustacea', 'Malacostraca', 'Eumalacostraca', 'Eucarida', 'Decapoda', 'Pleocyemata', 'Anomura', 'Galatheoidea', 'Munididae', 'Munida']
KU647697.1	['Eukaryota', 'Metazoa', 'Ecdysozoa', 'Arthropoda', 'Hexapoda', 'Insecta', 'Pterygota', 'Neoptera', 'Paraneoptera', 'Hemiptera', 'Sternorrhyncha', 'Psylloidea', 'Psyllidae', 'Diaphorina']
KP872847.1	['Eukaryota', 'Metazoa', 'Ecdysozoa', 'Arthropoda', 'Hexapoda', 'Insecta', 'Pterygota', 'Neoptera', 'Polyneoptera', 'Dictyoptera', 'Blattodea', 'Blattoidea', 'Cryptocercoidae', 'Cryptocercidae', 'Cryptocercus']
KU550061.1	['Eukaryota', 'Metazoa', 'Ecdysozoa', 'Arthropoda', 'Hexapoda', 'Insecta', 'Pterygota', 'Neoptera', 'Holometabola', 'Hymenoptera', 'Apocrita', 'Aculeata', 'Vespoidea', 'Formicidae', 'Myrmicinae', 'Vollenhovia']
KR336555.1	['Eukaryota', 'Metazoa', 'Ecdysozoa', 'Arthropoda', 'Crustacea', 'Malacostraca', 'Eumalacostraca', 'Eucarida', 'Decapoda', 'Pleocyemata', 'Brachyura', 'Eubrachyura', 'Grapsoidea', 'Varunidae', 'Helice']
KR336554.1	['Eukaryota', 'Metazoa', 'Ecdysozoa', 'Arthropoda', 'Crustacea', 'Malacostraca', 'Eumalacostraca', 'Eucarida', 'Decapoda', 'Pleocyemata', 'Brachyura', 'Eubrachyura', 'Grapsoidea', 'Sesarmidae', 'Sesarmops']
KU375571.1	['Eukaryota', 'Metazoa', 'Ecdysozoa', 'Arthropoda', 'Hexapoda', 'Insecta', 'Pterygota', 'Neoptera', 'Polyneoptera', 'Orthoptera', 'Caelifera', 'Acrididea', 'Acridomorpha', 'Acridoidea', 'Acrididae', 'Caryandinae', 'Caryanda']
NC_029887.1	['Eukaryota', 'Metazoa', 'Ecdysozoa', 'Arthropoda', 'Chelicerata', 'Arachnida', 'Opiliones', 'Palpatores', 'Phalangioidea', 'Phalangiidae', 'Oligolophus']
NC_029873.1	['Eukaryota', 'Metazoa', 'Ecdysozoa', 'Arthropoda', 'Hexapoda', 'Insecta', 'Pterygota', 'Neoptera', 'Holometabola', 'Lepidoptera', 'Glossata', 'Exoporia', 'Hepialoidea', 'Hepialidae', 'Endoclita']
NC_029844.1	['Eukaryota', 'Metazoa', 'Ecdysozoa', 'Arthropoda', 'Hexapoda', 'Insecta', 'Pterygota', 'Neoptera', 'Holometabola', 'Lepidoptera', 'Glossata', 'Ditrysia', 'Gelechioidea', 'Gelechiidae', 'Dichomeridinae', 'Helcystogramma']
NC_029826.1	['Eukaryota', 'Metazoa', 'Ecdysozoa', 'Arthropoda', 'Hexapoda', 'Insecta', 'Pterygota', 'Neoptera', 'Holometabola', 'Lepidoptera', 'Glossata', 'Ditrysia', 'Hesperioidea', 'Hesperiidae', 'Hesperiinae', 'Lerema']
KU302777.1	['Eukaryota', 'Metazoa', 'Ecdysozoa', 'Arthropoda', 'Hexapoda', 'Insecta', 'Pterygota', 'Neoptera', 'Holometabola', 'Coleoptera', 'Polyphaga', 'Staphyliniformia', 'Ptiliidae', 'Scydosella']
KU355786.1	['Eukaryota', 'Metazoa', 'Ecdysozoa', 'Arthropoda', 'Hexapoda', 'Insecta', 'Pterygota', 'Neoptera', 'Polyneoptera', 'Orthoptera', 'Caelifera', 'Acrididea', 'Acridomorpha', 'Acridoidea', 'Acrididae', 'Melanoplinae', 'Podismini', 'Fruhstorferiola']
NC_029763.1	['Eukaryota', 'Metazoa', 'Ecdysozoa', 'Arthropoda', 'Hexapoda', 'Insecta', 'Pterygota', 'Neoptera', 'Holometabola', 'Lepidoptera', 'Glossata', 'Ditrysia', 'Papilionoidea', 'Lycaenidae', 'Polyommatinae', 'Shijimiaeoides']
NC_029756.1	['Eukaryota', 'Metazoa', 'Ecdysozoa', 'Arthropoda', 'Chelicerata', 'Arachnida', 'Araneae', 'Araneomorphae', 'Entelegynae', 'Araneoidea', 'Araneidae', 'Neoscona']
NC_029755.1	['Eukaryota', 'Metazoa', 'Ecdysozoa', 'Arthropoda', 'Chelicerata', 'Arachnida', 'Araneae', 'Araneomorphae', 'Entelegynae', 'Araneoidea', 'Araneidae', 'Neoscona']
NC_029753.1	['Eukaryota', 'Metazoa', 'Ecdysozoa', 'Arthropoda', 'Hexapoda', 'Insecta', 'Pterygota', 'Neoptera', 'Holometabola', 'Diptera', 'Nematocera', 'Chironomoidea', 'Simuliidae', 'Simulium', 'ruficorne group']
NC_029727.1	['Eukaryota', 'Metazoa', 'Ecdysozoa', 'Arthropoda', 'Hexapoda', 'Insecta', 'Pterygota', 'Neoptera', 'Paraneoptera', 'Hemiptera', 'Sternorrhyncha', 'Aphidomorpha', 'Aphidoidea', 'Aphididae', 'Macrosiphini', 'Myzus']
NC_028068.1	['Eukaryota', 'Metazoa', 'Ecdysozoa', 'Arthropoda', 'Chelicerata', 'Arachnida', 'Araneae', 'Araneomorphae', 'Entelegynae', 'Araneoidea', 'Tetragnathidae', 'Tetragnatha']
NC_024751.1	['Eukaryota', 'Metazoa', 'Ecdysozoa', 'Arthropoda', 'Crustacea', 'Malacostraca', 'Eumalacostraca', 'Eucarida', 'Decapoda', 'Pleocyemata', 'Caridea', 'Atyoidea', 'Atyidae', 'Caridina']
KM023648.1	['Eukaryota', 'Metazoa', 'Ecdysozoa', 'Arthropoda', 'Crustacea', 'Malacostraca', 'Eumalacostraca', 'Eucarida', 'Decapoda', 'Pleocyemata', 'Caridea', 'Atyoidea', 'Atyidae', 'Caridina']
NC_020351.1	['Eukaryota', 'Metazoa', 'Ecdysozoa', 'Arthropoda', 'Crustacea', 'Malacostraca', 'Eumalacostraca', 'Eucarida', 'Decapoda', 'Pleocyemata', 'Axiidea', 'Callianassidae', 'Nihonotrypaea']
KC236422.1	['Eukaryota', 'Metazoa', 'Ecdysozoa', 'Arthropoda', 'Crustacea', 'Malacostraca', 'Eumalacostraca', 'Eucarida', 'Decapoda', 'Pleocyemata', 'Axiidea', 'Callianassidae', 'Nihonotrypaea']
KP161877.1	['Eukaryota', 'Metazoa', 'Ecdysozoa', 'Arthropoda', 'Hexapoda', 'Insecta', 'Pterygota', 'Neoptera', 'Holometabola', 'Diptera', 'Brachycera', 'Muscomorpha', 'Ephydroidea', 'Drosophilidae', 'Drosophila', 'Sophophora']
KT780172.1	['Eukaryota', 'Metazoa', 'Ecdysozoa', 'Arthropoda', 'Hexapoda', 'Insecta', 'Pterygota', 'Neoptera', 'Holometabola', 'Lepidoptera', 'Glossata', 'Exoporia', 'Hepialoidea', 'Hepialidae', 'Endoclita']
KT895423.1	['Eukaryota', 'Metazoa', 'Ecdysozoa', 'Arthropoda', 'Hexapoda', 'Insecta', 'Pterygota', 'Neoptera', 'Holometabola', 'Diptera', 'Nematocera', 'Culicoidea', 'Culicidae', 'Anophelinae', 'Anopheles']
KT354968.1	['Eukaryota', 'Metazoa', 'Ecdysozoa', 'Arthropoda', 'Hexapoda', 'Insecta', 'Pterygota', 'Neoptera', 'Holometabola', 'Lepidoptera', 'Glossata', 'Ditrysia', 'Gelechioidea', 'Gelechiidae', 'Dichomeridinae', 'Helcystogramma']
KJ534551.1	['Eukaryota', 'Metazoa', 'Ecdysozoa', 'Arthropoda', 'Chelicerata', 'Arachnida', 'Opiliones', 'Palpatores', 'Phalangioidea', 'Phalangiidae', 'Oligolophus']
KU236026.1	['Eukaryota', 'Metazoa', 'Ecdysozoa', 'Arthropoda', 'Hexapoda', 'Insecta', 'Pterygota', 'Neoptera', 'Holometabola', 'Diptera', 'Brachycera', 'Muscomorpha', 'Oestroidea', 'Oestridae', 'Gasterophilinae', 'Gasterophilus']
KU236025.1	['Eukaryota', 'Metazoa', 'Ecdysozoa', 'Arthropoda', 'Hexapoda', 'Insecta', 'Pterygota', 'Neoptera', 'Holometabola', 'Diptera', 'Brachycera', 'Muscomorpha', 'Oestroidea', 'Oestridae', 'Gasterophilinae', 'Gasterophilus']
KT598278.1	['Eukaryota', 'Metazoa', 'Ecdysozoa', 'Arthropoda', 'Hexapoda', 'Insecta', 'Pterygota', 'Neoptera', 'Holometabola', 'Lepidoptera', 'Glossata', 'Ditrysia', 'Hesperioidea', 'Hesperiidae', 'Hesperiinae', 'Lerema']
KP692789.1	['Eukaryota', 'Metazoa', 'Ecdysozoa', 'Arthropoda', 'Hexapoda', 'Insecta', 'Pterygota', 'Neoptera', 'Holometabola', 'Coleoptera', 'Polyphaga', 'Cucujiformia', 'Meloidae', 'Epicauta']
KU236024.1	['Eukaryota', 'Metazoa', 'Ecdysozoa', 'Arthropoda', 'Hexapoda', 'Insecta', 'Pterygota', 'Neoptera', 'Paraneoptera', 'Hemiptera', 'Sternorrhyncha', 'Aphidomorpha', 'Aphidoidea', 'Aphididae', 'Macrosiphini', 'Myzus']
NC_029515.1	['Eukaryota', 'Metazoa', 'Ecdysozoa', 'Arthropoda', 'Hexapoda', 'Insecta', 'Pterygota', 'Neoptera', 'Holometabola', 'Coleoptera', 'Polyphaga', 'Cucujiformia', 'Chrysomeloidea', 'Vesperidae', 'Spiniphilus']
NC_029495.1	['Eukaryota', 'Metazoa', 'Ecdysozoa', 'Arthropoda', 'Hexapoda', 'Insecta', 'Pterygota', 'Neoptera', 'Paraneoptera', 'Hemiptera', 'Sternorrhyncha', 'Aphidomorpha', 'Aphidoidea', 'Hormaphididae', 'Hormaphidini', 'Hormaphis']
NC_029468.1	['Eukaryota', 'Metazoa', 'Ecdysozoa', 'Arthropoda', 'Hexapoda', 'Insecta', 'Pterygota', 'Neoptera', 'Holometabola', 'Diptera', 'Brachycera', 'Muscomorpha', 'Tephritoidea', 'Tephritidae', 'Bactrocera', 'Bactrocera']
NC_029467.1	['Eukaryota', 'Metazoa', 'Ecdysozoa', 'Arthropoda', 'Hexapoda', 'Insecta', 'Pterygota', 'Neoptera', 'Holometabola', 'Diptera', 'Brachycera', 'Muscomorpha', 'Tephritoidea', 'Tephritidae', 'Bactrocera', 'Bactrocera']
NC_029466.1	['Eukaryota', 'Metazoa', 'Ecdysozoa', 'Arthropoda', 'Hexapoda', 'Insecta', 'Pterygota', 'Neoptera', 'Holometabola', 'Diptera', 'Brachycera', 'Muscomorpha', 'Tephritoidea', 'Tephritidae', 'Bactrocera', 'Bactrocera']
NC_029457.1	['Eukaryota', 'Metazoa', 'Ecdysozoa', 'Arthropoda', 'Crustacea', 'Malacostraca', 'Eumalacostraca', 'Eucarida', 'Decapoda', 'Dendrobranchiata', 'Penaeoidea', 'Penaeidae', 'Metapenaeopsis']
NC_029407.1	['Eukaryota', 'Metazoa', 'Ecdysozoa', 'Arthropoda', 'Crustacea', 'Malacostraca', 'Eumalacostraca', 'Eucarida', 'Decapoda', 'Pleocyemata', 'Astacidea', 'Parastacoidea', 'Parastacidae', 'Engaewa']
NC_029395.1	['Eukaryota', 'Metazoa', 'Ecdysozoa', 'Arthropoda', 'Crustacea', 'Malacostraca', 'Eumalacostraca', 'Eucarida', 'Decapoda', 'Pleocyemata', 'Astacidea', 'Parastacoidea', 'Parastacidae', 'Engaewa']
NC_029354.1	['Eukaryota', 'Metazoa', 'Ecdysozoa', 'Arthropoda', 'Hexapoda', 'Insecta', 'Pterygota', 'Neoptera', 'Holometabola', 'Diptera', 'Nematocera', 'Culicoidea', 'Dixidae', 'Dixella']
NC_029327.1	['Eukaryota', 'Metazoa', 'Ecdysozoa', 'Arthropoda', 'Hexapoda', 'Insecta', 'Pterygota', 'Neoptera', 'Polyneoptera', 'Orthoptera', 'Caelifera', 'Acrididea', 'Acridomorpha', 'Acridoidea', 'Acrididae', 'Oedipodinae', 'Oedaleus']
NC_029193.1	['Eukaryota', 'Metazoa', 'Ecdysozoa', 'Arthropoda', 'Hexapoda', 'Insecta', 'Pterygota', 'Neoptera', 'Holometabola', 'Lepidoptera', 'Glossata', 'Ditrysia', 'Tortricoidea', 'Tortricidae', 'Olethreutinae', 'Olethreutini', 'Lobesia']
KP677508.1	['Eukaryota', 'Metazoa', 'Ecdysozoa', 'Arthropoda', 'Hexapoda', 'Insecta', 'Pterygota', 'Neoptera', 'Holometabola', 'Lepidoptera', 'Glossata', 'Ditrysia', 'Tortricoidea', 'Tortricidae', 'Olethreutinae', 'Olethreutini', 'Lobesia']
KT875793.1	['Eukaryota', 'Metazoa', 'Ecdysozoa', 'Arthropoda', 'Hexapoda', 'Insecta', 'Pterygota', 'Neoptera', 'Paraneoptera', 'Hemiptera', 'Sternorrhyncha', 'Aphidomorpha', 'Aphidoidea', 'Hormaphididae', 'Hormaphidini', 'Hormaphis']
NC_029230.1	['Eukaryota', 'Metazoa', 'Ecdysozoa', 'Arthropoda', 'Hexapoda', 'Insecta', 'Pterygota', 'Neoptera', 'Holometabola', 'Coleoptera', 'Polyphaga', 'Cucujiformia', 'Chrysomeloidea', 'Cerambycidae', 'Lamiinae', 'Lamiini', 'Anoplophora']
NC_029136.1	['Eukaryota', 'Metazoa', 'Ecdysozoa', 'Arthropoda', 'Hexapoda', 'Insecta', 'Pterygota', 'Neoptera', 'Holometabola', 'Lepidoptera', 'Glossata', 'Ditrysia', 'Hesperioidea', 'Hesperiidae', 'Hesperiinae', 'Parnara']
NC_029244.1	['Eukaryota', 'Metazoa', 'Ecdysozoa', 'Arthropoda', 'Hexapoda', 'Insecta', 'Pterygota', 'Neoptera', 'Holometabola', 'Lepidoptera', 'Glossata', 'Ditrysia', 'Papilionoidea', 'Papilionidae', 'Papilioninae', 'Papilio']
NC_029240.1	['Eukaryota', 'Metazoa', 'Ecdysozoa', 'Arthropoda', 'Crustacea', 'Malacostraca', 'Eumalacostraca', 'Eucarida', 'Decapoda', 'Pleocyemata', 'Caridea', 'Palaemonoidea', 'Palaemonidae', 'Palaemon']
NC_029207.1	['Eukaryota', 'Metazoa', 'Ecdysozoa', 'Arthropoda', 'Chelicerata', 'Arachnida', 'Scorpiones', 'Iurida', 'Scorpionoidea', 'Scorpionidae', 'Scorpioninae', 'Heterometrus']
NC_029205.1	['Eukaryota', 'Metazoa', 'Ecdysozoa', 'Arthropoda', 'Hexapoda', 'Insecta', 'Pterygota', 'Neoptera', 'Polyneoptera', 'Orthoptera', 'Caelifera', 'Acrididea', 'Acridomorpha', 'Acridoidea', 'Acrididae', 'Gomphocerinae', 'Gonista']
NC_029202.1	['Eukaryota', 'Metazoa', 'Ecdysozoa', 'Arthropoda', 'Hexapoda', 'Insecta', 'Pterygota', 'Neoptera', 'Holometabola', 'Lepidoptera', 'Glossata', 'Ditrysia', 'Pyraloidea', 'Crambidae', 'Spilomelinae']
NC_029155.1	['Eukaryota', 'Metazoa', 'Ecdysozoa', 'Arthropoda', 'Hexapoda', 'Insecta', 'Pterygota', 'Neoptera', 'Paraneoptera', 'Hemiptera', 'Sternorrhyncha', 'Aleyrodoidea', 'Aleyrodidae', 'Aleyrodinae', 'Aleurocanthus']
NC_029135.1	['Eukaryota', 'Metazoa', 'Ecdysozoa', 'Arthropoda', 'Hexapoda', 'Insecta', 'Pterygota', 'Neoptera', 'Polyneoptera', 'Orthoptera', 'Caelifera', 'Acrididea', 'Acridomorpha', 'Acridoidea', 'Acrididae', 'Calliptaminae', 'Peripolus']
KR190462.1	['Eukaryota', 'Metazoa', 'Ecdysozoa', 'Arthropoda', 'Chelicerata', 'Arachnida', 'Scorpiones', 'Iurida', 'Scorpionoidea', 'Scorpionidae', 'Scorpioninae', 'Heterometrus']
KP793690.1	['Eukaryota', 'Metazoa', 'Ecdysozoa', 'Arthropoda', 'Hexapoda', 'Insecta', 'Pterygota', 'Neoptera', 'Holometabola', 'Diptera', 'Nematocera', 'Chironomoidea', 'Simuliidae', 'Simulium', 'ruficorne group']
KJ493406.1	['Eukaryota', 'Metazoa', 'Ecdysozoa', 'Arthropoda', 'Hexapoda', 'Insecta', 'Pterygota', 'Palaeoptera', 'Ephemeroptera', 'Setisura', 'Heptageniidae', 'Epeorus']
KT897723.1	['Eukaryota', 'Metazoa', 'Ecdysozoa', 'Arthropoda', 'Hexapoda', 'Insecta', 'Pterygota', 'Neoptera', 'Holometabola', 'Lepidoptera', 'Glossata', 'Ditrysia', 'Papilionoidea', 'Lycaenidae', 'Polyommatinae', 'Shijimiaeoides']
KT781589.1	['Eukaryota', 'Metazoa', 'Ecdysozoa', 'Arthropoda', 'Hexapoda', 'Insecta', 'Pterygota', 'Neoptera', 'Holometabola', 'Coleoptera', 'Polyphaga', 'Cucujiformia', 'Chrysomeloidea', 'Vesperidae', 'Spiniphilus']
KM501042.1	['Eukaryota', 'Metazoa', 'Ecdysozoa', 'Arthropoda', 'Crustacea', 'Malacostraca', 'Eumalacostraca', 'Eucarida', 'Decapoda', 'Pleocyemata', 'Astacidea', 'Parastacoidea', 'Parastacidae', 'Cherax']
KM501039.1	['Eukaryota', 'Metazoa', 'Ecdysozoa', 'Arthropoda', 'Crustacea', 'Malacostraca', 'Eumalacostraca', 'Eucarida', 'Decapoda', 'Pleocyemata', 'Astacidea', 'Parastacoidea', 'Parastacidae', 'Cherax']
NC_028725.1	['Eukaryota', 'Metazoa', 'Ecdysozoa', 'Arthropoda', 'Chelicerata', 'Arachnida', 'Acari', 'Acariformes', 'Sarcoptiformes', 'Astigmata', 'Acaroidea', 'Acaridae', 'Tyrophaginae', 'Tyrophagus']
NC_028722.1	['Eukaryota', 'Metazoa', 'Ecdysozoa', 'Arthropoda', 'Hexapoda', 'Insecta', 'Pterygota', 'Neoptera', 'Polyneoptera', 'Dictyoptera', 'Blattodea', 'Blattoidea', 'Termitoidae', 'Rhinotermitidae', 'Coptotermes']
KR869095.1	['Eukaryota', 'Metazoa', 'Ecdysozoa', 'Arthropoda', 'Chelicerata', 'Arachnida', 'Acari', 'Acariformes', 'Sarcoptiformes', 'Astigmata', 'Acaroidea', 'Acaridae', 'Tyrophaginae', 'Tyrophagus']
KR604688.1	['Eukaryota', 'Metazoa', 'Ecdysozoa', 'Arthropoda', 'Hexapoda', 'Insecta', 'Pterygota', 'Neoptera', 'Polyneoptera', 'Orthoptera', 'Caelifera', 'Acrididea', 'Acridomorpha', 'Acridoidea', 'Acrididae', 'Oedipodinae', 'Oedaleus']
KU050082.1	['Eukaryota', 'Metazoa', 'Ecdysozoa', 'Arthropoda', 'Crustacea', 'Malacostraca', 'Eumalacostraca', 'Eucarida', 'Decapoda', 'Dendrobranchiata', 'Penaeoidea', 'Penaeidae', 'Metapenaeopsis']
CM003708.1	['Eukaryota', 'Metazoa', 'Ecdysozoa', 'Arthropoda', 'Hexapoda', 'Insecta', 'Pterygota', 'Neoptera', 'Holometabola', 'Diptera', 'Nematocera', 'Culicoidea', 'Culicidae', 'Anophelinae', 'Anopheles']
KT946764.1	['Eukaryota', 'Metazoa', 'Ecdysozoa', 'Arthropoda', 'Crustacea', 'Malacostraca', 'Eumalacostraca', 'Eucarida', 'Decapoda', 'Pleocyemata', 'Astacidea', 'Parastacoidea', 'Parastacidae', 'Engaewa']
KF937392.1	['Eukaryota', 'Metazoa', 'Ecdysozoa', 'Arthropoda', 'Hexapoda', 'Insecta', 'Pterygota', 'Neoptera', 'Polyneoptera', 'Orthoptera', 'Caelifera', 'Acrididea', 'Acridomorpha', 'Acridoidea', 'Acrididae', 'Gomphocerinae', 'Phlaeoba']
HQ833843.1	['Eukaryota', 'Metazoa', 'Ecdysozoa', 'Arthropoda', 'Hexapoda', 'Insecta', 'Pterygota', 'Neoptera', 'Polyneoptera', 'Orthoptera', 'Caelifera', 'Acrididea', 'Acridomorpha', 'Acridoidea', 'Acrididae', 'Calliptaminae', 'Peripolus']
KP729178.1	['Eukaryota', 'Metazoa', 'Ecdysozoa', 'Arthropoda', 'Hexapoda', 'Insecta', 'Pterygota', 'Neoptera', 'Holometabola', 'Lepidoptera', 'Glossata', 'Ditrysia', 'Pyraloidea', 'Pyralidae', 'Phycitinae', 'Plodia']
KT946765.1	['Eukaryota', 'Metazoa', 'Ecdysozoa', 'Arthropoda', 'Crustacea', 'Malacostraca', 'Eumalacostraca', 'Eucarida', 'Decapoda', 'Pleocyemata', 'Astacidea', 'Parastacoidea', 'Parastacidae', 'Engaewa']
KJ437166.1	['Eukaryota', 'Metazoa', 'Ecdysozoa', 'Arthropoda', 'Hexapoda', 'Insecta', 'Pterygota', 'Neoptera', 'Paraneoptera', 'Hemiptera', 'Sternorrhyncha', 'Aleyrodoidea', 'Aleyrodidae', 'Aleyrodinae', 'Aleurocanthus']
KT878382.1	['Eukaryota', 'Metazoa', 'Ecdysozoa', 'Arthropoda', 'Hexapoda', 'Insecta', 'Pterygota', 'Neoptera', 'Holometabola', 'Diptera', 'Nematocera', 'Culicoidea', 'Dixidae', 'Dixella']
KT827824.1	['Eukaryota', 'Metazoa', 'Ecdysozoa', 'Arthropoda', 'Hexapoda', 'Insecta', 'Pterygota', 'Neoptera', 'Paraneoptera', 'Hemiptera', 'Auchenorrhyncha', 'Membracoidea', 'Cicadellidae', 'Deltocephalinae', 'Tambocerus']
KT945156.1	['Eukaryota', 'Metazoa', 'Ecdysozoa', 'Arthropoda', 'Hexapoda', 'Insecta', 'Pterygota', 'Neoptera', 'Holometabola', 'Coleoptera', 'Polyphaga', 'Cucujiformia', 'Chrysomeloidea', 'Cerambycidae', 'Cerambycinae', 'Obriini', 'Obrium']
KP306790.1	['Eukaryota', 'Metazoa', 'Ecdysozoa', 'Arthropoda', 'Chelicerata', 'Arachnida', 'Araneae', 'Araneomorphae', 'Entelegynae', 'Araneoidea', 'Tetragnathidae', 'Tetragnatha']
KP306789.1	['Eukaryota', 'Metazoa', 'Ecdysozoa', 'Arthropoda', 'Chelicerata', 'Arachnida', 'Araneae', 'Araneomorphae', 'Entelegynae', 'Araneoidea', 'Tetragnathidae', 'Tetragnatha']
KT596762.1	['Eukaryota', 'Metazoa', 'Ecdysozoa', 'Arthropoda', 'Crustacea', 'Malacostraca', 'Eumalacostraca', 'Eucarida', 'Decapoda', 'Dendrobranchiata', 'Penaeoidea', 'Penaeidae', 'Litopenaeus']
JX101619.1	['Eukaryota', 'Metazoa', 'Ecdysozoa', 'Arthropoda', 'Hexapoda', 'Insecta', 'Pterygota', 'Neoptera', 'Holometabola', 'Lepidoptera', 'Glossata', 'Ditrysia', 'Hesperioidea', 'Hesperiidae', 'Hesperiinae', 'Parnara']
KR149448.1	['Eukaryota', 'Metazoa', 'Ecdysozoa', 'Arthropoda', 'Hexapoda', 'Insecta', 'Pterygota', 'Neoptera', 'Holometabola', 'Lepidoptera', 'Glossata', 'Ditrysia', 'Noctuoidea', 'Noctuidae', 'Heliothinae', 'Helicoverpa']
KR233479.1	['Eukaryota', 'Metazoa', 'Ecdysozoa', 'Arthropoda', 'Hexapoda', 'Insecta', 'Pterygota', 'Neoptera', 'Holometabola', 'Lepidoptera', 'Glossata', 'Ditrysia', 'Pyraloidea', 'Crambidae', 'Spilomelinae']
JX101620.1	['Eukaryota', 'Metazoa', 'Ecdysozoa', 'Arthropoda', 'Hexapoda', 'Insecta', 'Pterygota', 'Neoptera', 'Holometabola', 'Lepidoptera', 'Glossata', 'Ditrysia', 'Hesperioidea', 'Hesperiidae', 'Coeliadinae', 'Choaspes']
KR347439.1	['Eukaryota', 'Metazoa', 'Ecdysozoa', 'Arthropoda', 'Hexapoda', 'Insecta', 'Pterygota', 'Neoptera', 'Polyneoptera', 'Orthoptera', 'Caelifera', 'Acrididea', 'Acridomorpha', 'Acridoidea', 'Acrididae', 'Gomphocerinae', 'Gonista']
KT922004.1	['Eukaryota', 'Metazoa', 'Ecdysozoa', 'Arthropoda', 'Hexapoda', 'Insecta', 'Pterygota', 'Neoptera', 'Holometabola', 'Lepidoptera', 'Glossata', 'Ditrysia', 'Papilionoidea', 'Papilionidae', 'Papilioninae', 'Papilio']
KT935323.1	['Eukaryota', 'Metazoa', 'Ecdysozoa', 'Arthropoda', 'Crustacea', 'Malacostraca', 'Eumalacostraca', 'Eucarida', 'Decapoda', 'Pleocyemata', 'Caridea', 'Palaemonoidea', 'Palaemonidae', 'Palaemon']
KT726932.1	['Eukaryota', 'Metazoa', 'Ecdysozoa', 'Arthropoda', 'Hexapoda', 'Insecta', 'Pterygota', 'Neoptera', 'Holometabola', 'Coleoptera', 'Polyphaga', 'Cucujiformia', 'Chrysomeloidea', 'Cerambycidae', 'Lamiinae', 'Lamiini', 'Anoplophora']
NC_028534.1	['Eukaryota', 'Metazoa', 'Ecdysozoa', 'Arthropoda', 'Hexapoda', 'Insecta', 'Pterygota', 'Neoptera', 'Holometabola', 'Hymenoptera', 'Apocrita', 'Aculeata', 'Vespoidea', 'Formicidae', 'Dolichoderinae', 'Linepithema']
KT224427.1	['Eukaryota', 'Metazoa', 'Ecdysozoa', 'Arthropoda', 'Hexapoda', 'Insecta', 'Pterygota', 'Neoptera', 'Polyneoptera', 'Dictyoptera', 'Blattodea', 'Blattoidea', 'Termitoidae', 'Rhinotermitidae', 'Reticulitermes', 'Reticulitermes']
KT003819.1	['Eukaryota', 'Metazoa', 'Ecdysozoa', 'Arthropoda', 'Crustacea', 'Branchiopoda', 'Diplostraca', 'Cladocera', 'Anomopoda', 'Daphniidae', 'Daphnia']
NC_028619.1	['Eukaryota', 'Metazoa', 'Ecdysozoa', 'Arthropoda', 'Hexapoda', 'Insecta', 'Pterygota', 'Neoptera', 'Polyneoptera', 'Orthoptera', 'Ensifera', 'Grylloidea', 'Gryllidae', 'Gryllinae', 'Teleogryllus']
NC_028548.1	['Eukaryota', 'Metazoa', 'Ecdysozoa', 'Arthropoda', 'Hexapoda', 'Insecta', 'Pterygota', 'Neoptera', 'Holometabola', 'Lepidoptera', 'Glossata', 'Ditrysia', 'Pyraloidea', 'Thyrididae', 'Siculodinae', 'Pyrinioides']
NC_028539.1	['Eukaryota', 'Metazoa', 'Ecdysozoa', 'Arthropoda', 'Hexapoda', 'Insecta', 'Pterygota', 'Neoptera', 'Holometabola', 'Lepidoptera', 'Glossata', 'Ditrysia', 'Noctuoidea', 'Noctuidae', 'Heliothinae', 'Heliothis']
NC_028535.1	['Eukaryota', 'Metazoa', 'Ecdysozoa', 'Arthropoda', 'Hexapoda', 'Insecta', 'Pterygota', 'Neoptera', 'Holometabola', 'Coleoptera', 'Polyphaga', 'Cucujiformia', 'Curculionidae', 'Dryophthorinae', 'Rhynchophorus']
NC_028528.1	['Eukaryota', 'Metazoa', 'Ecdysozoa', 'Arthropoda', 'Chelicerata', 'Arachnida', 'Acari', 'Parasitiformes', 'Ixodida', 'Ixodoidea', 'Ixodidae', 'Rhipicephalinae', 'Dermacentor']
NC_028507.1	['Eukaryota', 'Metazoa', 'Ecdysozoa', 'Arthropoda', 'Hexapoda', 'Insecta', 'Pterygota', 'Neoptera', 'Holometabola', 'Lepidoptera', 'Glossata', 'Ditrysia', 'Papilionoidea', 'Nymphalidae', 'Satyrinae', 'Satyrini', 'Lethina', 'Lethe']
NC_028506.1	['Eukaryota', 'Metazoa', 'Ecdysozoa', 'Arthropoda', 'Hexapoda', 'Insecta', 'Pterygota', 'Neoptera', 'Holometabola', 'Lepidoptera', 'Glossata', 'Ditrysia', 'Hesperioidea', 'Hesperiidae', 'Heteropterinae', 'Heteropterus']
NC_028505.1	['Eukaryota', 'Metazoa', 'Ecdysozoa', 'Arthropoda', 'Hexapoda', 'Insecta', 'Pterygota', 'Neoptera', 'Holometabola', 'Lepidoptera', 'Glossata', 'Ditrysia', 'Papilionoidea', 'Nymphalidae', 'Satyrinae', 'Satyrini', 'Satyrina', 'Davidina']
NC_028443.1	['Eukaryota', 'Metazoa', 'Ecdysozoa', 'Arthropoda', 'Hexapoda', 'Insecta', 'Pterygota', 'Neoptera', 'Holometabola', 'Lepidoptera', 'Glossata', 'Ditrysia', 'Pyraloidea', 'Pyralidae', 'Phycitinae', 'Amyelois']
NC_028413.1	['Eukaryota', 'Metazoa', 'Ecdysozoa', 'Arthropoda', 'Hexapoda', 'Insecta', 'Pterygota', 'Neoptera', 'Holometabola', 'Diptera', 'Brachycera', 'Muscomorpha', 'Oestroidea', 'Sarcophagidae', 'Sarcophaga', 'Parasarcophaga']
NC_028412.1	['Eukaryota', 'Metazoa', 'Ecdysozoa', 'Arthropoda', 'Hexapoda', 'Insecta', 'Pterygota', 'Neoptera', 'Holometabola', 'Diptera', 'Brachycera', 'Muscomorpha', 'Oestroidea', 'Calliphoridae', 'Chrysomyinae', 'Chrysomya']
NC_028411.1	['Eukaryota', 'Metazoa', 'Ecdysozoa', 'Arthropoda', 'Hexapoda', 'Insecta', 'Pterygota', 'Neoptera', 'Holometabola', 'Diptera', 'Brachycera', 'Muscomorpha', 'Oestroidea', 'Calliphoridae', 'Calliphorinae', 'Calliphora']
NC_028407.1	['Eukaryota', 'Metazoa', 'Ecdysozoa', 'Arthropoda', 'Crustacea', 'Ostracoda', 'Podocopa', 'Podocopida', 'Cypridocopina', 'Cypridoidea', 'Cyprididae', 'Cypridopsis']
KT598688.1	['Eukaryota', 'Metazoa', 'Ecdysozoa', 'Arthropoda', 'Hexapoda', 'Insecta', 'Pterygota', 'Neoptera', 'Holometabola', 'Lepidoptera', 'Glossata', 'Ditrysia', 'Noctuoidea', 'Noctuidae', 'Heliothinae', 'Heliothis']
KT764942.1	['Eukaryota', 'Metazoa', 'Ecdysozoa', 'Arthropoda', 'Chelicerata', 'Arachnida', 'Acari', 'Parasitiformes', 'Ixodida', 'Ixodoidea', 'Ixodidae', 'Rhipicephalinae', 'Dermacentor']
KR872938.1	['Eukaryota', 'Metazoa', 'Ecdysozoa', 'Arthropoda', 'Hexapoda', 'Insecta', 'Pterygota', 'Neoptera', 'Polyneoptera', 'Dictyoptera', 'Blattodea', 'Blattoidea', 'Termitoidae', 'Rhinotermitidae', 'Coptotermes']
KT824636.1	['Eukaryota', 'Metazoa', 'Ecdysozoa', 'Arthropoda', 'Hexapoda', 'Insecta', 'Pterygota', 'Neoptera', 'Polyneoptera', 'Orthoptera', 'Ensifera', 'Grylloidea', 'Gryllidae', 'Gryllinae', 'Teleogryllus']
KF881051.1	['Eukaryota', 'Metazoa', 'Ecdysozoa', 'Arthropoda', 'Hexapoda', 'Insecta', 'Pterygota', 'Neoptera', 'Holometabola', 'Lepidoptera', 'Glossata', 'Ditrysia', 'Papilionoidea', 'Nymphalidae', 'Satyrinae', 'Satyrini', 'Lethina', 'Lethe']
KF881050.1	['Eukaryota', 'Metazoa', 'Ecdysozoa', 'Arthropoda', 'Hexapoda', 'Insecta', 'Pterygota', 'Neoptera', 'Holometabola', 'Lepidoptera', 'Glossata', 'Ditrysia', 'Hesperioidea', 'Hesperiidae', 'Heteropterinae', 'Heteropterus']
KF881049.1	['Eukaryota', 'Metazoa', 'Ecdysozoa', 'Arthropoda', 'Hexapoda', 'Insecta', 'Pterygota', 'Neoptera', 'Holometabola', 'Lepidoptera', 'Glossata', 'Ditrysia', 'Hesperioidea', 'Hesperiidae', 'Coeliadinae', 'Hasora']
KF881047.1	['Eukaryota', 'Metazoa', 'Ecdysozoa', 'Arthropoda', 'Hexapoda', 'Insecta', 'Pterygota', 'Neoptera', 'Holometabola', 'Lepidoptera', 'Glossata', 'Ditrysia', 'Papilionoidea', 'Pieridae', 'Coliadinae', 'Eurema']
KF881046.1	['Eukaryota', 'Metazoa', 'Ecdysozoa', 'Arthropoda', 'Hexapoda', 'Insecta', 'Pterygota', 'Neoptera', 'Holometabola', 'Lepidoptera', 'Glossata', 'Ditrysia', 'Papilionoidea', 'Nymphalidae', 'Satyrinae', 'Satyrini', 'Satyrina', 'Davidina']
KT337662.1	['Eukaryota', 'Metazoa', 'Ecdysozoa', 'Arthropoda', 'Hexapoda', 'Insecta', 'Pterygota', 'Neoptera', 'Holometabola', 'Lepidoptera', 'Glossata', 'Ditrysia', 'Pyraloidea', 'Thyrididae', 'Siculodinae', 'Pyrinioides']
KM501040.2	['Eukaryota', 'Metazoa', 'Ecdysozoa', 'Arthropoda', 'Crustacea', 'Malacostraca', 'Eumalacostraca', 'Eucarida', 'Decapoda', 'Pleocyemata', 'Axiidea', 'Callianassidae', 'Trypaea']
NC_028348.1	['Eukaryota', 'Metazoa', 'Ecdysozoa', 'Arthropoda', 'Hexapoda', 'Insecta', 'Pterygota', 'Neoptera', 'Holometabola', 'Lepidoptera', 'Glossata', 'Exoporia', 'Hepialoidea', 'Hepialidae', 'Hepialus']
NC_028332.1	['Eukaryota', 'Metazoa', 'Ecdysozoa', 'Arthropoda', 'Hexapoda', 'Insecta', 'Pterygota', 'Neoptera', 'Holometabola', 'Coleoptera', 'Polyphaga', 'Cucujiformia', 'Chrysomeloidea', 'Chrysomelidae', 'Galerucinae', 'Alticini', 'Agasicles']
NC_028327.1	['Eukaryota', 'Metazoa', 'Ecdysozoa', 'Arthropoda', 'Hexapoda', 'Insecta', 'Pterygota', 'Neoptera', 'Holometabola', 'Diptera', 'Brachycera', 'Muscomorpha', 'Tephritoidea', 'Tephritidae', 'Bactrocera', 'Bactrocera']
NC_028324.1	['Eukaryota', 'Metazoa', 'Ecdysozoa', 'Arthropoda', 'Hexapoda', 'Insecta', 'Pterygota', 'Neoptera', 'Holometabola', 'Lepidoptera', 'Glossata', 'Ditrysia', 'Papilionoidea', 'Nymphalidae', 'Nymphalinae', 'Junonia']
NC_028226.1	['Eukaryota', 'Metazoa', 'Ecdysozoa', 'Arthropoda', 'Hexapoda', 'Insecta', 'Pterygota', 'Neoptera', 'Holometabola', 'Diptera', 'Brachycera', 'Muscomorpha', 'Muscoidea', 'Anthomyiidae', 'Delia']
NC_028225.1	['Eukaryota', 'Metazoa', 'Ecdysozoa', 'Arthropoda', 'Crustacea', 'Malacostraca', 'Eumalacostraca', 'Eucarida', 'Decapoda', 'Pleocyemata', 'Brachyura', 'Eubrachyura', 'Portunoidea', 'Portunidae', 'Portunus']
NC_028207.1	['Eukaryota', 'Metazoa', 'Ecdysozoa', 'Arthropoda', 'Hexapoda', 'Insecta', 'Pterygota', 'Neoptera', 'Holometabola', 'Lepidoptera', 'Glossata', 'Ditrysia', 'Papilionoidea', 'Nymphalidae', 'Nymphalinae', 'Junonia']
NC_028204.1	['Eukaryota', 'Metazoa', 'Ecdysozoa', 'Arthropoda', 'Hexapoda', 'Insecta', 'Pterygota', 'Neoptera', 'Holometabola', 'Coleoptera', 'Polyphaga', 'Cucujiformia', 'Laemophloeidae', 'Cryptolestes']
NC_028203.1	['Eukaryota', 'Metazoa', 'Ecdysozoa', 'Arthropoda', 'Hexapoda', 'Insecta', 'Pterygota', 'Neoptera', 'Holometabola', 'Coleoptera', 'Polyphaga', 'Cucujiformia', 'Laemophloeidae', 'Cryptolestes']
NC_028196.1	['Eukaryota', 'Metazoa', 'Ecdysozoa', 'Arthropoda', 'Hexapoda', 'Insecta', 'Pterygota', 'Neoptera', 'Holometabola', 'Hymenoptera', 'Apocrita', 'Terebrantes', 'Chalcidoidea', 'Trichogrammatidae', 'Megaphragma']
NC_028154.1	['Eukaryota', 'Metazoa', 'Ecdysozoa', 'Arthropoda', 'Hexapoda', 'Insecta', 'Pterygota', 'Neoptera', 'Paraneoptera', 'Hemiptera', 'Auchenorrhyncha', 'Membracoidea', 'Cicadellidae', 'Selenocephalinae', 'Drabescoides']
NC_028152.1	['Eukaryota', 'Metazoa', 'Ecdysozoa', 'Arthropoda', 'Crustacea', 'Branchiopoda', 'Diplostraca', 'Cladocera', 'Anomopoda', 'Daphniidae', 'Daphnia']
KT428893.1	['Eukaryota', 'Metazoa', 'Ecdysozoa', 'Arthropoda', 'Hexapoda', 'Insecta', 'Pterygota', 'Neoptera', 'Holometabola', 'Coleoptera', 'Polyphaga', 'Cucujiformia', 'Curculionidae', 'Dryophthorinae', 'Rhynchophorus']
KT428892.1	['Eukaryota', 'Metazoa', 'Ecdysozoa', 'Arthropoda', 'Hexapoda', 'Insecta', 'Pterygota', 'Neoptera', 'Holometabola', 'Lepidoptera', 'Glossata', 'Ditrysia', 'Pyraloidea', 'Pyralidae', 'Phycitinae', 'Plodia']
KT428891.1	['Eukaryota', 'Metazoa', 'Ecdysozoa', 'Arthropoda', 'Hexapoda', 'Insecta', 'Pterygota', 'Neoptera', 'Holometabola', 'Hymenoptera', 'Apocrita', 'Aculeata', 'Vespoidea', 'Formicidae', 'Dolichoderinae', 'Linepithema']
KR265324.1	['Eukaryota', 'Metazoa', 'Ecdysozoa', 'Arthropoda', 'Hexapoda', 'Insecta', 'Pterygota', 'Neoptera', 'Holometabola', 'Diptera', 'Brachycera', 'Muscomorpha', 'Ephydroidea', 'Drosophilidae', 'Drosophila']
KT692987.1	['Eukaryota', 'Metazoa', 'Ecdysozoa', 'Arthropoda', 'Hexapoda', 'Insecta', 'Pterygota', 'Neoptera', 'Holometabola', 'Lepidoptera', 'Glossata', 'Ditrysia', 'Pyraloidea', 'Pyralidae', 'Phycitinae', 'Amyelois']
KP843854.1	['Eukaryota', 'Metazoa', 'Ecdysozoa', 'Arthropoda', 'Hexapoda', 'Insecta', 'Pterygota', 'Neoptera', 'Holometabola', 'Diptera', 'Brachycera', 'Muscomorpha', 'Ephydroidea', 'Drosophilidae', 'Drosophila', 'Sophophora']
KP843853.1	['Eukaryota', 'Metazoa', 'Ecdysozoa', 'Arthropoda', 'Hexapoda', 'Insecta', 'Pterygota', 'Neoptera', 'Holometabola', 'Diptera', 'Brachycera', 'Muscomorpha', 'Ephydroidea', 'Drosophilidae', 'Drosophila', 'Sophophora']
KP843852.1	['Eukaryota', 'Metazoa', 'Ecdysozoa', 'Arthropoda', 'Hexapoda', 'Insecta', 'Pterygota', 'Neoptera', 'Holometabola', 'Diptera', 'Brachycera', 'Muscomorpha', 'Ephydroidea', 'Drosophilidae', 'Drosophila', 'Sophophora']
KP843851.1	['Eukaryota', 'Metazoa', 'Ecdysozoa', 'Arthropoda', 'Hexapoda', 'Insecta', 'Pterygota', 'Neoptera', 'Holometabola', 'Diptera', 'Brachycera', 'Muscomorpha', 'Ephydroidea', 'Drosophilidae', 'Drosophila', 'Sophophora']
KP843850.1	['Eukaryota', 'Metazoa', 'Ecdysozoa', 'Arthropoda', 'Hexapoda', 'Insecta', 'Pterygota', 'Neoptera', 'Holometabola', 'Diptera', 'Brachycera', 'Muscomorpha', 'Ephydroidea', 'Drosophilidae', 'Drosophila', 'Sophophora']
KP843849.1	['Eukaryota', 'Metazoa', 'Ecdysozoa', 'Arthropoda', 'Hexapoda', 'Insecta', 'Pterygota', 'Neoptera', 'Holometabola', 'Diptera', 'Brachycera', 'Muscomorpha', 'Ephydroidea', 'Drosophilidae', 'Drosophila', 'Sophophora']
KP843848.1	['Eukaryota', 'Metazoa', 'Ecdysozoa', 'Arthropoda', 'Hexapoda', 'Insecta', 'Pterygota', 'Neoptera', 'Holometabola', 'Diptera', 'Brachycera', 'Muscomorpha', 'Ephydroidea', 'Drosophilidae', 'Drosophila', 'Sophophora']
KP843847.1	['Eukaryota', 'Metazoa', 'Ecdysozoa', 'Arthropoda', 'Hexapoda', 'Insecta', 'Pterygota', 'Neoptera', 'Holometabola', 'Diptera', 'Brachycera', 'Muscomorpha', 'Ephydroidea', 'Drosophilidae', 'Drosophila', 'Sophophora']
KP843846.1	['Eukaryota', 'Metazoa', 'Ecdysozoa', 'Arthropoda', 'Hexapoda', 'Insecta', 'Pterygota', 'Neoptera', 'Holometabola', 'Diptera', 'Brachycera', 'Muscomorpha', 'Ephydroidea', 'Drosophilidae', 'Drosophila', 'Sophophora']
KP843845.1	['Eukaryota', 'Metazoa', 'Ecdysozoa', 'Arthropoda', 'Hexapoda', 'Insecta', 'Pterygota', 'Neoptera', 'Holometabola', 'Diptera', 'Brachycera', 'Muscomorpha', 'Ephydroidea', 'Drosophilidae', 'Drosophila', 'Sophophora']
KP843844.1	['Eukaryota', 'Metazoa', 'Ecdysozoa', 'Arthropoda', 'Hexapoda', 'Insecta', 'Pterygota', 'Neoptera', 'Holometabola', 'Diptera', 'Brachycera', 'Muscomorpha', 'Ephydroidea', 'Drosophilidae', 'Drosophila', 'Sophophora']
KP843843.1	['Eukaryota', 'Metazoa', 'Ecdysozoa', 'Arthropoda', 'Hexapoda', 'Insecta', 'Pterygota', 'Neoptera', 'Holometabola', 'Diptera', 'Brachycera', 'Muscomorpha', 'Ephydroidea', 'Drosophilidae', 'Drosophila', 'Sophophora']
KP843842.1	['Eukaryota', 'Metazoa', 'Ecdysozoa', 'Arthropoda', 'Hexapoda', 'Insecta', 'Pterygota', 'Neoptera', 'Holometabola', 'Diptera', 'Brachycera', 'Muscomorpha', 'Ephydroidea', 'Drosophilidae', 'Drosophila', 'Sophophora']
KP063117.1	['Eukaryota', 'Metazoa', 'Ecdysozoa', 'Arthropoda', 'Crustacea', 'Ostracoda', 'Podocopa', 'Podocopida', 'Cypridocopina', 'Cypridoidea', 'Cyprididae', 'Cypridopsis']
NC_016866.1	['Eukaryota', 'Metazoa', 'Ecdysozoa', 'Arthropoda', 'Hexapoda', 'Insecta', 'Pterygota', 'Neoptera', 'Holometabola', 'Lepidoptera', 'Glossata', 'Ditrysia', 'Pyraloidea', 'Pyralidae', 'Galleriinae', 'Corcyra']
KT444443.1	['Eukaryota', 'Metazoa', 'Ecdysozoa', 'Arthropoda', 'Hexapoda', 'Insecta', 'Pterygota', 'Neoptera', 'Holometabola', 'Diptera', 'Brachycera', 'Muscomorpha', 'Oestroidea', 'Sarcophagidae', 'Sarcophaga', 'Parasarcophaga']
KT444442.1	['Eukaryota', 'Metazoa', 'Ecdysozoa', 'Arthropoda', 'Hexapoda', 'Insecta', 'Pterygota', 'Neoptera', 'Holometabola', 'Diptera', 'Brachycera', 'Muscomorpha', 'Muscoidea', 'Muscidae', 'Musca']
KT444441.1	['Eukaryota', 'Metazoa', 'Ecdysozoa', 'Arthropoda', 'Hexapoda', 'Insecta', 'Pterygota', 'Neoptera', 'Holometabola', 'Diptera', 'Brachycera', 'Muscomorpha', 'Oestroidea', 'Calliphoridae', 'Chrysomyinae', 'Chrysomya']
KT444440.1	['Eukaryota', 'Metazoa', 'Ecdysozoa', 'Arthropoda', 'Hexapoda', 'Insecta', 'Pterygota', 'Neoptera', 'Holometabola', 'Diptera', 'Brachycera', 'Muscomorpha', 'Oestroidea', 'Calliphoridae', 'Calliphorinae', 'Calliphora']
NC_028086.1	['Eukaryota', 'Metazoa', 'Ecdysozoa', 'Arthropoda', 'Hexapoda', 'Insecta', 'Pterygota', 'Neoptera', 'Holometabola', 'Lepidoptera', 'Glossata', 'Ditrysia', 'Papilionoidea', 'Nymphalidae', 'Apaturinae', 'Herona']
NC_028085.1	['Eukaryota', 'Metazoa', 'Ecdysozoa', 'Arthropoda', 'Crustacea', 'Maxillopoda', 'Copepoda', 'Poecilostomatoida', 'Ergasilidae', 'Sinergasilus']
NC_028084.1	['Eukaryota', 'Metazoa', 'Ecdysozoa', 'Arthropoda', 'Hexapoda', 'Insecta', 'Pterygota', 'Neoptera', 'Paraneoptera', 'Hemiptera', 'Heteroptera', 'Panheteroptera', 'Nepomorpha', 'Nepidae', 'Nepinae', 'Nepa']
NC_028076.1	['Eukaryota', 'Metazoa', 'Ecdysozoa', 'Arthropoda', 'Hexapoda', 'Insecta', 'Pterygota', 'Neoptera', 'Polyneoptera', 'Plecoptera', 'Perloidea', 'Perlidae', 'Kamimuria']
KT834973.1	['Eukaryota', 'Metazoa', 'Ecdysozoa', 'Arthropoda', 'Hexapoda', 'Insecta', 'Pterygota', 'Neoptera', 'Holometabola', 'Lepidoptera', 'Glossata', 'Exoporia', 'Hepialoidea', 'Hepialidae', 'Hepialus']
KP941756.1	['Eukaryota', 'Metazoa', 'Ecdysozoa', 'Arthropoda', 'Hexapoda', 'Insecta', 'Pterygota', 'Neoptera', 'Holometabola', 'Lepidoptera', 'Glossata', 'Ditrysia', 'Papilionoidea', 'Nymphalidae', 'Nymphalinae', 'Junonia']
KR233259.1	['Eukaryota', 'Metazoa', 'Ecdysozoa', 'Arthropoda', 'Hexapoda', 'Insecta', 'Pterygota', 'Neoptera', 'Holometabola', 'Diptera', 'Brachycera', 'Muscomorpha', 'Tephritoidea', 'Tephritidae', 'Bactrocera', 'Bactrocera']
KR494279.1	['Eukaryota', 'Metazoa', 'Ecdysozoa', 'Arthropoda', 'Hexapoda', 'Insecta', 'Pterygota', 'Neoptera', 'Holometabola', 'Coleoptera', 'Polyphaga', 'Cucujiformia', 'Chrysomeloidea', 'Chrysomelidae', 'Galerucinae', 'Alticini', 'Agasicles']
KT026595.1	['Eukaryota', 'Metazoa', 'Ecdysozoa', 'Arthropoda', 'Hexapoda', 'Insecta', 'Pterygota', 'Neoptera', 'Holometabola', 'Diptera', 'Brachycera', 'Muscomorpha', 'Muscoidea', 'Anthomyiidae', 'Delia']
KT438509.1	['Eukaryota', 'Metazoa', 'Ecdysozoa', 'Arthropoda', 'Crustacea', 'Malacostraca', 'Eumalacostraca', 'Eucarida', 'Decapoda', 'Pleocyemata', 'Brachyura', 'Eubrachyura', 'Portunoidea', 'Portunidae', 'Portunus']
KT382858.1	['Eukaryota', 'Metazoa', 'Ecdysozoa', 'Arthropoda', 'Crustacea', 'Malacostraca', 'Eumalacostraca', 'Eucarida', 'Decapoda', 'Pleocyemata', 'Brachyura', 'Eubrachyura', 'Portunoidea', 'Portunidae', 'Portunus']
KT380025.1	['Eukaryota', 'Metazoa', 'Ecdysozoa', 'Arthropoda', 'Hexapoda', 'Insecta', 'Pterygota', 'Neoptera', 'Holometabola', 'Lepidoptera', 'Glossata', 'Ditrysia', 'Papilionoidea', 'Nymphalidae', 'Nymphalinae', 'Junonia']
KT070713.1	['Eukaryota', 'Metazoa', 'Ecdysozoa', 'Arthropoda', 'Hexapoda', 'Insecta', 'Pterygota', 'Neoptera', 'Holometabola', 'Coleoptera', 'Polyphaga', 'Cucujiformia', 'Laemophloeidae', 'Cryptolestes']
KT182067.1	['Eukaryota', 'Metazoa', 'Ecdysozoa', 'Arthropoda', 'Hexapoda', 'Insecta', 'Pterygota', 'Neoptera', 'Holometabola', 'Coleoptera', 'Polyphaga', 'Cucujiformia', 'Laemophloeidae', 'Cryptolestes']
KT070712.1	['Eukaryota', 'Metazoa', 'Ecdysozoa', 'Arthropoda', 'Hexapoda', 'Insecta', 'Pterygota', 'Neoptera', 'Holometabola', 'Coleoptera', 'Polyphaga', 'Cucujiformia', 'Laemophloeidae', 'Cryptolestes']
KT373787.1	['Eukaryota', 'Metazoa', 'Ecdysozoa', 'Arthropoda', 'Hexapoda', 'Insecta', 'Pterygota', 'Neoptera', 'Holometabola', 'Hymenoptera', 'Apocrita', 'Terebrantes', 'Chalcidoidea', 'Trichogrammatidae', 'Megaphragma']
NC_028016.1	['Eukaryota', 'Metazoa', 'Ecdysozoa', 'Arthropoda', 'Hexapoda', 'Insecta', 'Pterygota', 'Neoptera', 'Holometabola', 'Diptera', 'Nematocera', 'Culicoidea', 'Culicidae', 'Anophelinae', 'Anopheles']
NC_028015.1	['Eukaryota', 'Metazoa', 'Ecdysozoa', 'Arthropoda', 'Hexapoda', 'Insecta', 'Pterygota', 'Neoptera', 'Holometabola', 'Diptera', 'Nematocera', 'Chironomoidea', 'Chironomidae', 'Chironominae', 'Polypedilum']
NC_027961.1	['Eukaryota', 'Metazoa', 'Ecdysozoa', 'Arthropoda', 'Hexapoda', 'Insecta', 'Pterygota', 'Neoptera', 'Holometabola', 'Lepidoptera', 'Glossata', 'Ditrysia', 'Pyraloidea', 'Pyralidae', 'Phycitinae', 'Plodia']
KR349344.1	['Eukaryota', 'Metazoa', 'Ecdysozoa', 'Arthropoda', 'Hexapoda', 'Insecta', 'Pterygota', 'Neoptera', 'Paraneoptera', 'Hemiptera', 'Auchenorrhyncha', 'Membracoidea', 'Cicadellidae', 'Selenocephalinae', 'Drabescoides']
KT207942.1	['Eukaryota', 'Metazoa', 'Ecdysozoa', 'Arthropoda', 'Hexapoda', 'Insecta', 'Pterygota', 'Neoptera', 'Holometabola', 'Lepidoptera', 'Glossata', 'Ditrysia', 'Pyraloidea', 'Pyralidae', 'Phycitinae', 'Plodia']
KR078257.1	['Eukaryota', 'Metazoa', 'Ecdysozoa', 'Arthropoda', 'Hexapoda', 'Insecta', 'Pterygota', 'Neoptera', 'Neuroptera', 'Hemerobiidae', 'Neuronema']
KT279805.1	['Eukaryota', 'Metazoa', 'Ecdysozoa', 'Arthropoda', 'Hexapoda', 'Insecta', 'Pterygota', 'Neoptera', 'Holometabola', 'Lepidoptera', 'Glossata', 'Ditrysia', 'Papilionoidea', 'Nymphalidae', 'Apaturinae', 'Herona']
KR263117.1	['Eukaryota', 'Metazoa', 'Ecdysozoa', 'Arthropoda', 'Crustacea', 'Maxillopoda', 'Copepoda', 'Poecilostomatoida', 'Ergasilidae', 'Sinergasilus']
KP721459.1	['Eukaryota', 'Metazoa', 'Ecdysozoa', 'Arthropoda', 'Crustacea', 'Branchiopoda', 'Diplostraca', 'Cladocera', 'Anomopoda', 'Daphniidae', 'Daphnia']
NC_027855.1	['Eukaryota', 'Metazoa', 'Ecdysozoa', 'Arthropoda', 'Chelicerata', 'Arachnida', 'Scorpiones', 'Buthida', 'Buthoidea', 'Buthidae', 'Tityus']
NC_027836.1	['Eukaryota', 'Metazoa', 'Ecdysozoa', 'Arthropoda', 'Hexapoda', 'Insecta', 'Pterygota', 'Neoptera', 'Holometabola', 'Lepidoptera', 'Glossata', 'Ditrysia', 'Noctuoidea', 'Noctuidae', 'Amphipyrinae', 'Spodoptera']
NC_014055.1	['Eukaryota', 'Metazoa', 'Ecdysozoa', 'Arthropoda', 'Hexapoda', 'Insecta', 'Pterygota', 'Neoptera', 'Holometabola', 'Lepidoptera', 'Glossata', 'Ditrysia', 'Papilionoidea', 'Papilionidae', 'Papilioninae', 'Papilio']
KT031802.1	['Eukaryota', 'Metazoa', 'Ecdysozoa', 'Arthropoda', 'Hexapoda', 'Insecta', 'Pterygota', 'Neoptera', 'Paraneoptera', 'Hemiptera', 'Heteroptera', 'Panheteroptera', 'Nepomorpha', 'Nepidae', 'Nepinae', 'Nepa']
JXLN01000001.1	['Eukaryota', 'Metazoa', 'Ecdysozoa', 'Arthropoda', 'Chelicerata', 'Arachnida', 'Acari', 'Acariformes', 'Sarcoptiformes', 'Astigmata', 'Psoroptidia', 'Sarcoptoidea', 'Sarcoptidae', 'Sarcoptinae', 'Sarcoptes']
KT186102.1	['Eukaryota', 'Metazoa', 'Ecdysozoa', 'Arthropoda', 'Hexapoda', 'Insecta', 'Pterygota', 'Neoptera', 'Polyneoptera', 'Plecoptera', 'Perloidea', 'Perlidae', 'Kamimuria']
KM516908.1	['Eukaryota', 'Metazoa', 'Ecdysozoa', 'Arthropoda', 'Crustacea', 'Malacostraca', 'Eumalacostraca', 'Eucarida', 'Decapoda', 'Pleocyemata', 'Brachyura', 'Eubrachyura', 'Grapsoidea', 'Varunidae', 'Eriocheir']
KT218684.1	['Eukaryota', 'Metazoa', 'Ecdysozoa', 'Arthropoda', 'Hexapoda', 'Insecta', 'Pterygota', 'Neoptera', 'Holometabola', 'Diptera', 'Nematocera', 'Culicoidea', 'Culicidae', 'Anophelinae', 'Anopheles']
KT251040.1	['Eukaryota', 'Metazoa', 'Ecdysozoa', 'Arthropoda', 'Hexapoda', 'Insecta', 'Pterygota', 'Neoptera', 'Holometabola', 'Diptera', 'Nematocera', 'Chironomoidea', 'Chironomidae', 'Chironominae', 'Polypedilum']
KR819174.1	['Eukaryota', 'Metazoa', 'Ecdysozoa', 'Arthropoda', 'Hexapoda', 'Insecta', 'Pterygota', 'Neoptera', 'Paraneoptera', 'Hemiptera', 'Sternorrhyncha', 'Aleyrodoidea', 'Aleyrodidae', 'Aleyrodinae', 'Bemisia']
KT174474.1	['Eukaryota', 'Metazoa', 'Ecdysozoa', 'Arthropoda', 'Hexapoda', 'Insecta', 'Pterygota', 'Neoptera', 'Holometabola', 'Diptera', 'Brachycera', 'Muscomorpha', 'Ephydroidea', 'Drosophilidae', 'Drosophila', 'Sophophora']
KT174473.1	['Eukaryota', 'Metazoa', 'Ecdysozoa', 'Arthropoda', 'Hexapoda', 'Insecta', 'Pterygota', 'Neoptera', 'Holometabola', 'Diptera', 'Brachycera', 'Muscomorpha', 'Ephydroidea', 'Drosophilidae', 'Drosophila', 'Sophophora']
KT174472.1	['Eukaryota', 'Metazoa', 'Ecdysozoa', 'Arthropoda', 'Hexapoda', 'Insecta', 'Pterygota', 'Neoptera', 'Holometabola', 'Diptera', 'Brachycera', 'Muscomorpha', 'Ephydroidea', 'Drosophilidae', 'Drosophila', 'Sophophora']
FJ810212.1	['Eukaryota', 'Metazoa', 'Ecdysozoa', 'Arthropoda', 'Hexapoda', 'Insecta', 'Pterygota', 'Neoptera', 'Holometabola', 'Lepidoptera', 'Glossata', 'Ditrysia', 'Papilionoidea', 'Papilionidae', 'Papilioninae', 'Papilio']
KR024030.1	['Eukaryota', 'Metazoa', 'Ecdysozoa', 'Arthropoda', 'Chelicerata', 'Arachnida', 'Scorpiones', 'Buthida', 'Buthoidea', 'Buthidae', 'Tityus']
KJ684986.1	['Eukaryota', 'Metazoa', 'Ecdysozoa', 'Arthropoda', 'Hexapoda', 'Insecta', 'Pterygota', 'Neoptera', 'Holometabola', 'Hymenoptera', 'Apocrita', 'Terebrantes', 'Trigonaloidea', 'Trigonalidae', 'Taeniogonalos']
KT036444.1	['Eukaryota', 'Metazoa', 'Ecdysozoa', 'Arthropoda', 'Crustacea', 'Malacostraca', 'Eumalacostraca', 'Eucarida', 'Decapoda', 'Pleocyemata', 'Astacidea', 'Astacoidea', 'Cambaridae', 'Procambarus']
KC881286.1	['Eukaryota', 'Metazoa', 'Ecdysozoa', 'Arthropoda', 'Hexapoda', 'Insecta', 'Pterygota', 'Neoptera', 'Holometabola', 'Lepidoptera', 'Glossata', 'Ditrysia', 'Bombycoidea', 'Bombycidae', 'Bombycinae', 'Rondotia']
KM225795.1	['Eukaryota', 'Metazoa', 'Ecdysozoa', 'Arthropoda', 'Hexapoda', 'Insecta', 'Pterygota', 'Neoptera', 'Holometabola', 'Lepidoptera', 'Glossata', 'Ditrysia', 'Gelechioidea', 'Gelechiidae', 'Pexicopiinae', 'Pectinophora']
KP718817.1	['Eukaryota', 'Metazoa', 'Ecdysozoa', 'Arthropoda', 'Hexapoda', 'Insecta', 'Pterygota', 'Neoptera', 'Holometabola', 'Lepidoptera', 'Glossata', 'Exoporia', 'Hepialoidea', 'Hepialidae', 'Thitarodes']
KM588074.1	['Eukaryota', 'Metazoa', 'Ecdysozoa', 'Arthropoda', 'Hexapoda', 'Insecta', 'Pterygota', 'Neoptera', 'Polyneoptera', 'Orthoptera', 'Caelifera', 'Acrididea', 'Acridomorpha', 'Acridoidea', 'Acrididae', 'Spathosterninae', 'Spathosternum']
KM605250.1	['Eukaryota', 'Metazoa', 'Ecdysozoa', 'Arthropoda', 'Hexapoda', 'Insecta', 'Pterygota', 'Neoptera', 'Holometabola', 'Diptera', 'Brachycera', 'Muscomorpha', 'Sciomyzoidea', 'Sepsidae', 'Nemopoda']
KM235194.1	['Eukaryota', 'Metazoa', 'Ecdysozoa', 'Arthropoda', 'Crustacea', 'Maxillopoda', 'Copepoda', 'Cyclopoida', 'Lernaeidae', 'Lernaea']
KF163965.1	['Eukaryota', 'Metazoa', 'Ecdysozoa', 'Arthropoda', 'Hexapoda', 'Insecta', 'Pterygota', 'Neoptera', 'Holometabola', 'Lepidoptera', 'Glossata', 'Ditrysia', 'Noctuoidea', 'Noctuidae', 'Noctuinae', 'Agrotis']
KC756280.1	['Eukaryota', 'Metazoa', 'Ecdysozoa', 'Arthropoda', 'Hexapoda', 'Insecta', 'Pterygota', 'Neoptera', 'Paraneoptera', 'Hemiptera', 'Heteroptera', 'Panheteroptera', 'Cimicomorpha', 'Tingidae', 'Corythucha']
JX407107.2	['Eukaryota', 'Metazoa', 'Ecdysozoa', 'Arthropoda', 'Hexapoda', 'Insecta', 'Pterygota', 'Neoptera', 'Holometabola', 'Lepidoptera', 'Glossata', 'Ditrysia', 'Tortricoidea', 'Tortricidae', 'Olethreutinae', 'Grapholitini', 'Cydia']
JX872403.1	['Eukaryota', 'Metazoa', 'Ecdysozoa', 'Arthropoda', 'Hexapoda', 'Insecta', 'Pterygota', 'Neoptera', 'Holometabola', 'Lepidoptera', 'Glossata', 'Ditrysia', 'Tortricoidea', 'Tortricidae', 'Tortricinae', 'Adoxophyes']
JX448619.1	['Eukaryota', 'Metazoa', 'Ecdysozoa', 'Arthropoda', 'Hexapoda', 'Insecta', 'Pterygota', 'Neoptera', 'Holometabola', 'Lepidoptera', 'Glossata', 'Ditrysia', 'Pyraloidea', 'Crambidae', 'Spilomelinae', 'Conogethes']
JX316220.1	['Eukaryota', 'Metazoa', 'Ecdysozoa', 'Arthropoda', 'Hexapoda', 'Insecta', 'Pterygota', 'Neoptera', 'Holometabola', 'Lepidoptera', 'Glossata', 'Ditrysia', 'Noctuoidea', 'Noctuidae', 'Amphipyrinae', 'Spodoptera']
JN857943.1	['Eukaryota', 'Metazoa', 'Ecdysozoa', 'Arthropoda', 'Hexapoda', 'Insecta', 'Pterygota', 'Neoptera', 'Holometabola', 'Lepidoptera', 'Glossata', 'Ditrysia', 'Papilionoidea', 'Nymphalidae', 'Nymphalinae', 'Kallima']
JN796473.1	['Eukaryota', 'Metazoa', 'Ecdysozoa', 'Arthropoda', 'Hexapoda', 'Insecta', 'Pterygota', 'Neoptera', 'Holometabola', 'Lepidoptera', 'Glossata', 'Ditrysia', 'Papilionoidea', 'Pieridae', 'Pierinae', 'Aporia']
HQ264055.1	['Eukaryota', 'Metazoa', 'Ecdysozoa', 'Arthropoda', 'Hexapoda', 'Insecta', 'Pterygota', 'Neoptera', 'Holometabola', 'Lepidoptera', 'Glossata', 'Ditrysia', 'Bombycoidea', 'Saturniidae', 'Saturniinae', 'Saturniini', 'Antheraea']
HM126547.1	['Eukaryota', 'Metazoa', 'Ecdysozoa', 'Arthropoda', 'Hexapoda', 'Insecta', 'Pterygota', 'Palaeoptera', 'Odonata', 'Zygoptera', 'Euphaeidae', 'Euphaea']
HM004123.1	['Eukaryota', 'Metazoa', 'Ecdysozoa', 'Arthropoda', 'Hexapoda', 'Insecta', 'Pterygota', 'Palaeoptera', 'Ephemeroptera', 'Setisura', 'Heptageniidae', 'Paegniodes']
GU936204.1	['Eukaryota', 'Metazoa', 'Ecdysozoa', 'Arthropoda', 'Hexapoda', 'Insecta', 'Pterygota', 'Palaeoptera', 'Ephemeroptera', 'Pisciforma', 'Baetidae', 'Baetis']
GU065293.1	['Eukaryota', 'Metazoa', 'Ecdysozoa', 'Arthropoda', 'Chelicerata', 'Pycnogonida', 'Pantopoda', 'Ammotheidae', 'Ammothea']
GQ223286.1	['Eukaryota', 'Metazoa', 'Ecdysozoa', 'Arthropoda', 'Crustacea', 'Malacostraca', 'Eumalacostraca', 'Eucarida', 'Decapoda', 'Pleocyemata', 'Achelata', 'Palinuroidea', 'Palinuridae', 'Panulirus']
NC_026228.1	['Eukaryota', 'Metazoa', 'Ecdysozoa', 'Arthropoda', 'Hexapoda', 'Insecta', 'Pterygota', 'Neoptera', 'Holometabola', 'Lepidoptera', 'Glossata', 'Ditrysia', 'Hesperioidea', 'Hesperiidae', 'Hesperiinae', 'Polytremis']
KM099034.1	['Eukaryota', 'Metazoa', 'Ecdysozoa', 'Arthropoda', 'Hexapoda', 'Insecta', 'Pterygota', 'Neoptera', 'Holometabola', 'Lepidoptera', 'Glossata', 'Ditrysia', 'Noctuoidea', 'Noctuidae', 'Hadeninae', 'Mythimna']
NC_027608.1	['Eukaryota', 'Metazoa', 'Ecdysozoa', 'Arthropoda', 'Crustacea', 'Malacostraca', 'Eumalacostraca', 'Eucarida', 'Decapoda', 'Pleocyemata', 'Astacidea', 'Nephropoidea', 'Nephropidae', 'Metanephrops']
NC_027591.1	['Eukaryota', 'Metazoa', 'Ecdysozoa', 'Arthropoda', 'Hexapoda', 'Insecta', 'Pterygota', 'Neoptera', 'Holometabola', 'Diptera', 'Nematocera', 'Chironomoidea', 'Chironomidae', 'Parochlus']
NC_027580.1	['Eukaryota', 'Metazoa', 'Ecdysozoa', 'Arthropoda', 'Hexapoda', 'Insecta', 'Pterygota', 'Neoptera', 'Holometabola', 'Coleoptera', 'Polyphaga', 'Scarabaeiformia', 'Lucanidae', 'Lucaninae', 'Prosopocoilus']
NC_027502.1	['Eukaryota', 'Metazoa', 'Ecdysozoa', 'Arthropoda', 'Hexapoda', 'Insecta', 'Pterygota', 'Neoptera', 'Holometabola', 'Diptera', 'Nematocera', 'Culicoidea', 'Culicidae', 'Anophelinae', 'Anopheles', 'culicifacies species complex']
NC_027494.1	['Eukaryota', 'Metazoa', 'Ecdysozoa', 'Arthropoda', 'Hexapoda', 'Insecta', 'Pterygota', 'Neoptera', 'Holometabola', 'Diptera', 'Nematocera', 'Culicoidea', 'Culicidae', 'Culicinae', 'Aedini', 'Ochlerotatus', 'Ochlerotatus']
NC_027492.1	['Eukaryota', 'Metazoa', 'Ecdysozoa', 'Arthropoda', 'Chelicerata', 'Arachnida', 'Araneae', 'Araneomorphae', 'Entelegynae', 'Dionycha', 'Salticidae', 'Carrhotus']
NC_027443.1	['Eukaryota', 'Metazoa', 'Ecdysozoa', 'Arthropoda', 'Hexapoda', 'Insecta', 'Pterygota', 'Neoptera', 'Holometabola', 'Lepidoptera', 'Glossata', 'Ditrysia', 'Pyraloidea', 'Crambidae', 'Spilomelinae', 'Spoladea']
KP889215.1	['Eukaryota', 'Metazoa', 'Ecdysozoa', 'Arthropoda', 'Crustacea', 'Malacostraca', 'Eumalacostraca', 'Eucarida', 'Decapoda', 'Pleocyemata', 'Astacidea', 'Nephropoidea', 'Nephropidae', 'Metanephrops']
KP889242.1	['Eukaryota', 'Metazoa', 'Ecdysozoa', 'Arthropoda', 'Hexapoda', 'Insecta', 'Pterygota', 'Neoptera', 'Polyneoptera', 'Orthoptera', 'Caelifera', 'Acrididea', 'Acridomorpha', 'Acridoidea', 'Acrididae', 'Oedipodinae', 'Bryodema']
KP735805.1	['Eukaryota', 'Metazoa', 'Ecdysozoa', 'Arthropoda', 'Hexapoda', 'Insecta', 'Pterygota', 'Neoptera', 'Holometabola', 'Coleoptera', 'Polyphaga', 'Scarabaeiformia', 'Lucanidae', 'Lucaninae', 'Prosopocoilus']
KT003702.1	['Eukaryota', 'Metazoa', 'Ecdysozoa', 'Arthropoda', 'Hexapoda', 'Insecta', 'Pterygota', 'Neoptera', 'Holometabola', 'Diptera', 'Nematocera', 'Chironomoidea', 'Chironomidae', 'Parochlus']
NC_027414.1	['Eukaryota', 'Metazoa', 'Ecdysozoa', 'Arthropoda', 'Crustacea', 'Malacostraca', 'Eumalacostraca', 'Eucarida', 'Decapoda', 'Pleocyemata', 'Brachyura', 'Eubrachyura', 'Bythograeoidea', 'Bythograeidae', 'Gandalfus']
KM983397.1	['Eukaryota', 'Metazoa', 'Ecdysozoa', 'Arthropoda', 'Hexapoda', 'Insecta', 'Pterygota', 'Neoptera', 'Paraneoptera', 'Hemiptera', 'Heteroptera', 'Panheteroptera', 'Pentatomomorpha', 'Coreoidea', 'Rhopalidae', 'Corizus']
KP881616.1	['Eukaryota', 'Metazoa', 'Ecdysozoa', 'Arthropoda', 'Hexapoda', 'Insecta', 'Pterygota', 'Neoptera', 'Holometabola', 'Lepidoptera', 'Glossata', 'Ditrysia', 'Bombycoidea', 'Saturniidae', 'Saturniinae', 'Saturniini', 'Antheraea']
KR006340.1	['Eukaryota', 'Metazoa', 'Ecdysozoa', 'Arthropoda', 'Crustacea', 'Malacostraca', 'Eumalacostraca', 'Peracarida', 'Mysidacea', 'Mysida', 'Mysidae', 'Mysinae', 'Mysini', 'Neomysis']
KP995260.1	['Eukaryota', 'Metazoa', 'Ecdysozoa', 'Arthropoda', 'Hexapoda', 'Insecta', 'Pterygota', 'Neoptera', 'Holometabola', 'Diptera', 'Nematocera', 'Culicoidea', 'Culicidae', 'Culicinae', 'Aedini', 'Ochlerotatus', 'Ochlerotatus']
KR732656.1	['Eukaryota', 'Metazoa', 'Ecdysozoa', 'Arthropoda', 'Hexapoda', 'Insecta', 'Pterygota', 'Neoptera', 'Holometabola', 'Diptera', 'Nematocera', 'Culicoidea', 'Culicidae', 'Anophelinae', 'Anopheles', 'culicifacies species complex']
KP143546.1	['Eukaryota', 'Metazoa', 'Ecdysozoa', 'Arthropoda', 'Chelicerata', 'Arachnida', 'Acari', 'Parasitiformes', 'Ixodida', 'Ixodoidea', 'Ixodidae', 'Rhipicephalinae', 'Rhipicephalus', 'Boophilus']
KJ739310.1	['Eukaryota', 'Metazoa', 'Ecdysozoa', 'Arthropoda', 'Hexapoda', 'Insecta', 'Pterygota', 'Neoptera', 'Holometabola', 'Lepidoptera', 'Glossata', 'Ditrysia', 'Pyraloidea', 'Crambidae', 'Spilomelinae', 'Spoladea']
KP721463.1	['Eukaryota', 'Metazoa', 'Ecdysozoa', 'Arthropoda', 'Hexapoda', 'Insecta', 'Pterygota', 'Neoptera', 'Holometabola', 'Diptera', 'Nematocera', 'Culicoidea', 'Culicidae', 'Culicinae', 'Aedini', 'Ochlerotatus', 'Ochlerotatus']
KP402247.1	['Eukaryota', 'Metazoa', 'Ecdysozoa', 'Arthropoda', 'Chelicerata', 'Arachnida', 'Araneae', 'Araneomorphae', 'Entelegynae', 'Dionycha', 'Salticidae', 'Carrhotus']
KF701043.1	['Eukaryota', 'Metazoa', 'Ecdysozoa', 'Arthropoda', 'Hexapoda', 'Insecta', 'Pterygota', 'Neoptera', 'Holometabola', 'Lepidoptera', 'Glossata', 'Ditrysia', 'Noctuoidea', 'Noctuidae', 'Amphipyrinae', 'Spodoptera']
KM981865.1	['Eukaryota', 'Metazoa', 'Ecdysozoa', 'Arthropoda', 'Hexapoda', 'Insecta', 'Pterygota', 'Neoptera', 'Holometabola', 'Lepidoptera', 'Glossata', 'Ditrysia', 'Hesperioidea', 'Hesperiidae', 'Hesperiinae', 'Polytremis']
NC_027254.1	['Eukaryota', 'Metazoa', 'Ecdysozoa', 'Arthropoda', 'Hexapoda', 'Insecta', 'Pterygota', 'Neoptera', 'Holometabola', 'Diptera', 'Brachycera', 'Muscomorpha', 'Tephritoidea', 'Tephritidae', 'Bactrocera', 'Zeugodacus']
NC_027253.1	['Eukaryota', 'Metazoa', 'Ecdysozoa', 'Arthropoda', 'Hexapoda', 'Insecta', 'Pterygota', 'Neoptera', 'Holometabola', 'Lepidoptera', 'Glossata', 'Ditrysia', 'Papilionoidea', 'Pieridae', 'Coliadinae', 'Colias']
NC_027290.1	['Eukaryota', 'Metazoa', 'Ecdysozoa', 'Arthropoda', 'Hexapoda', 'Insecta', 'Pterygota', 'Neoptera', 'Holometabola', 'Diptera', 'Brachycera', 'Muscomorpha', 'Tephritoidea', 'Tephritidae', 'Bactrocera', 'Zeugodacus']
NC_027263.1	['Eukaryota', 'Metazoa', 'Ecdysozoa', 'Arthropoda', 'Hexapoda', 'Insecta', 'Pterygota', 'Neoptera', 'Holometabola', 'Lepidoptera', 'Glossata', 'Ditrysia', 'Hesperioidea', 'Hesperiidae', 'Coeliadinae', 'Hasora']
NC_027256.1	['Eukaryota', 'Metazoa', 'Ecdysozoa', 'Arthropoda', 'Hexapoda', 'Insecta', 'Pterygota', 'Neoptera', 'Holometabola', 'Coleoptera', 'Polyphaga', 'Cucujiformia', 'Tenebrionidae', 'Pimeliinae', 'Asbolus']
NC_027194.1	['Eukaryota', 'Metazoa', 'Ecdysozoa', 'Arthropoda', 'Hexapoda', 'Insecta', 'Pterygota', 'Neoptera', 'Paraneoptera', 'Hemiptera', 'Heteroptera', 'Panheteroptera', 'Nepomorpha', 'Belostomatidae', 'Lethocerinae', 'Lethocerus']
NC_027187.1	['Eukaryota', 'Metazoa', 'Ecdysozoa', 'Arthropoda', 'Hexapoda', 'Insecta', 'Pterygota', 'Neoptera', 'Polyneoptera', 'Orthoptera', 'Caelifera', 'Acrididea', 'Acridomorpha', 'Acridoidea', 'Acrididae', 'Melanoplinae', 'Podismini', 'Qinlingacris']
NC_027176.1	['Eukaryota', 'Metazoa', 'Ecdysozoa', 'Arthropoda', 'Hexapoda', 'Insecta', 'Pterygota', 'Neoptera', 'Holometabola', 'Coleoptera', 'Polyphaga', 'Elateriformia', 'Elateroidea', 'Lampyridae', 'Luciolinae', 'Sclerotia']
NC_027174.1	['Eukaryota', 'Metazoa', 'Ecdysozoa', 'Arthropoda', 'Hexapoda', 'Insecta', 'Pterygota', 'Neoptera', 'Holometabola', 'Lepidoptera', 'Glossata', 'Ditrysia', 'Pyraloidea', 'Crambidae', 'Pyraustinae', 'Loxostege']
NC_027170.1	['Eukaryota', 'Metazoa', 'Ecdysozoa', 'Arthropoda', 'Hexapoda', 'Insecta', 'Pterygota', 'Neoptera', 'Holometabola', 'Lepidoptera', 'Glossata', 'Ditrysia', 'Hesperioidea', 'Hesperiidae', 'Coeliadinae', 'Hasora']
KR002727.1	['Eukaryota', 'Metazoa', 'Ecdysozoa', 'Arthropoda', 'Crustacea', 'Malacostraca', 'Eumalacostraca', 'Eucarida', 'Decapoda', 'Pleocyemata', 'Brachyura', 'Eubrachyura', 'Bythograeoidea', 'Bythograeidae', 'Gandalfus']
KP711431.1	['Eukaryota', 'Metazoa', 'Ecdysozoa', 'Arthropoda', 'Hexapoda', 'Insecta', 'Pterygota', 'Neoptera', 'Holometabola', 'Diptera', 'Brachycera', 'Muscomorpha', 'Tephritoidea', 'Tephritidae', 'Bactrocera', 'Zeugodacus']
NC_026903.1	['Eukaryota', 'Metazoa', 'Ecdysozoa', 'Arthropoda', 'Hexapoda', 'Insecta', 'Pterygota', 'Neoptera', 'Holometabola', 'Lepidoptera', 'Glossata', 'Exoporia', 'Hepialoidea', 'Hepialidae', 'Thitarodes']
KR189008.1	['Eukaryota', 'Metazoa', 'Ecdysozoa', 'Arthropoda', 'Hexapoda', 'Insecta', 'Pterygota', 'Neoptera', 'Holometabola', 'Lepidoptera', 'Glossata', 'Ditrysia', 'Hesperioidea', 'Hesperiidae', 'Coeliadinae', 'Hasora']
KP698408.1	['Eukaryota', 'Metazoa', 'Ecdysozoa', 'Arthropoda', 'Hexapoda', 'Insecta', 'Pterygota', 'Neoptera', 'Holometabola', 'Coleoptera', 'Polyphaga', 'Cucujiformia', 'Tenebrionidae', 'Pimeliinae', 'Asbolus']
KP722192.1	['Eukaryota', 'Metazoa', 'Ecdysozoa', 'Arthropoda', 'Hexapoda', 'Insecta', 'Pterygota', 'Neoptera', 'Holometabola', 'Diptera', 'Brachycera', 'Muscomorpha', 'Tephritoidea', 'Tephritidae', 'Bactrocera', 'Zeugodacus']
KP715146.1	['Eukaryota', 'Metazoa', 'Ecdysozoa', 'Arthropoda', 'Hexapoda', 'Insecta', 'Pterygota', 'Neoptera', 'Holometabola', 'Lepidoptera', 'Glossata', 'Ditrysia', 'Papilionoidea', 'Pieridae', 'Coliadinae', 'Colias']
NC_027114.1	['Eukaryota', 'Metazoa', 'Ecdysozoa', 'Arthropoda', 'Hexapoda', 'Insecta', 'Pterygota', 'Neoptera', 'Holometabola', 'Coleoptera', 'Polyphaga', 'Cucujiformia', 'Chrysomeloidea', 'Chrysomelidae', 'Galerucinae', 'Galerucites', 'Galeruca']
NC_027111.1	['Eukaryota', 'Metazoa', 'Ecdysozoa', 'Arthropoda', 'Hexapoda', 'Insecta', 'Pterygota', 'Neoptera', 'Holometabola', 'Lepidoptera', 'Glossata', 'Ditrysia', 'Geometroidea', 'Geometridae', 'Ennominae', 'Biston']
NC_027109.1	['Eukaryota', 'Metazoa', 'Ecdysozoa', 'Arthropoda', 'Hexapoda', 'Insecta', 'Pterygota', 'Neoptera', 'Holometabola', 'Lepidoptera', 'Glossata', 'Ditrysia', 'Papilionoidea', 'Nymphalidae', 'Apaturinae', 'Euripus']
NC_027094.1	['Eukaryota', 'Metazoa', 'Ecdysozoa', 'Arthropoda', 'Hexapoda', 'Insecta', 'Pterygota', 'Neoptera', 'Holometabola', 'Lepidoptera', 'Glossata', 'Ditrysia', 'Noctuoidea', 'Erebidae', 'Arctiinae', 'Callimorpha']
NC_027087.1	['Eukaryota', 'Metazoa', 'Ecdysozoa', 'Arthropoda', 'Hexapoda', 'Insecta', 'Pterygota', 'Neoptera', 'Paraneoptera', 'Hemiptera', 'Sternorrhyncha', 'Psylloidea', 'Psyllidae', 'Cacopsylla']
NC_026996.1	['Eukaryota', 'Metazoa', 'Ecdysozoa', 'Arthropoda', 'Hexapoda', 'Insecta', 'Pterygota', 'Neoptera', 'Holometabola', 'Diptera', 'Brachycera', 'Muscomorpha', 'Oestroidea', 'Calliphoridae', 'Calliphorinae', 'Aldrichina']
NC_026977.1	['Eukaryota', 'Metazoa', 'Ecdysozoa', 'Arthropoda', 'Hexapoda', 'Insecta', 'Pterygota', 'Neoptera', 'Paraneoptera', 'Hemiptera', 'Auchenorrhyncha', 'Membracoidea', 'Cicadellidae', 'Deltocephalinae', 'Nephotettix']
NC_026914.1	['Eukaryota', 'Metazoa', 'Ecdysozoa', 'Arthropoda', 'Crustacea', 'Branchiopoda', 'Diplostraca', 'Cladocera', 'Anomopoda', 'Daphniidae', 'Daphnia']
NC_026910.1	['Eukaryota', 'Metazoa', 'Ecdysozoa', 'Arthropoda', 'Hexapoda', 'Insecta', 'Pterygota', 'Neoptera', 'Holometabola', 'Lepidoptera', 'Glossata', 'Ditrysia', 'Papilionoidea', 'Papilionidae', 'Papilioninae', 'Graphium']
NC_026837.1	['Eukaryota', 'Metazoa', 'Ecdysozoa', 'Arthropoda', 'Hexapoda', 'Insecta', 'Pterygota', 'Neoptera', 'Holometabola', 'Lepidoptera', 'Glossata', 'Ditrysia', 'Papilionoidea', 'Pieridae', 'Coliadinae', 'Gonepteryx']
NC_026866.1	['Eukaryota', 'Metazoa', 'Ecdysozoa', 'Arthropoda', 'Hexapoda', 'Insecta', 'Pterygota', 'Neoptera', 'Holometabola', 'Diptera', 'Brachycera', 'Muscomorpha', 'Sciomyzoidea', 'Sepsidae', 'Nemopoda']
NC_026864.1	['Eukaryota', 'Metazoa', 'Ecdysozoa', 'Arthropoda', 'Hexapoda', 'Insecta', 'Pterygota', 'Neoptera', 'Holometabola', 'Lepidoptera', 'Glossata', 'Ditrysia', 'Papilionoidea', 'Papilionidae', 'Parnassiinae', 'Parnassini', 'Parnassius', 'Parnassius']
NC_026838.1	['Eukaryota', 'Metazoa', 'Ecdysozoa', 'Arthropoda', 'Hexapoda', 'Insecta', 'Pterygota', 'Neoptera', 'Holometabola', 'Lepidoptera', 'Glossata', 'Ditrysia', 'Papilionoidea', 'Nymphalidae', 'Satyrinae', 'Satyrini', 'Lethina', 'Ninguta']
NC_024633.1	['Eukaryota', 'Metazoa', 'Ecdysozoa', 'Arthropoda', 'Hexapoda', 'Insecta', 'Pterygota', 'Neoptera', 'Holometabola', 'Coleoptera', 'Polyphaga', 'Cucujiformia', 'Tenebrionidae', 'Tenebrio']
KR072671.1	['Eukaryota', 'Metazoa', 'Ecdysozoa', 'Arthropoda', 'Hexapoda', 'Insecta', 'Pterygota', 'Neoptera', 'Paraneoptera', 'Hemiptera', 'Heteroptera', 'Panheteroptera', 'Nepomorpha', 'Belostomatidae', 'Lethocerinae', 'Lethocerus']
KP872701.1	['Eukaryota', 'Metazoa', 'Ecdysozoa', 'Arthropoda', 'Hexapoda', 'Insecta', 'Pterygota', 'Neoptera', 'Holometabola', 'Diptera', 'Brachycera', 'Muscomorpha', 'Oestroidea', 'Calliphoridae', 'Calliphorinae', 'Aldrichina']
KM373898.1	['Eukaryota', 'Metazoa', 'Ecdysozoa', 'Arthropoda', 'Hexapoda', 'Insecta', 'Pterygota', 'Neoptera', 'Holometabola', 'Lepidoptera', 'Glossata', 'Ditrysia', 'Papilionoidea', 'Papilionidae', 'Parnassiinae', 'Parnassini', 'Parnassius', 'Parnassius']
KR108252.1	['Eukaryota', 'Metazoa', 'Ecdysozoa', 'Arthropoda', 'Hexapoda', 'Insecta', 'Pterygota', 'Neoptera', 'Polyneoptera', 'Orthoptera', 'Caelifera', 'Acrididea', 'Acridomorpha', 'Acridoidea', 'Acrididae', 'Melanoplinae', 'Podismini', 'Qinlingacris']
KP762788.1	['Eukaryota', 'Metazoa', 'Ecdysozoa', 'Arthropoda', 'Hexapoda', 'Insecta', 'Pterygota', 'Neoptera', 'Holometabola', 'Lepidoptera', 'Glossata', 'Ditrysia', 'Bombycoidea', 'Saturniidae', 'Saturniinae', 'Saturniini', 'Antheraea']
KP313820.1	['Eukaryota', 'Metazoa', 'Ecdysozoa', 'Arthropoda', 'Hexapoda', 'Insecta', 'Pterygota', 'Neoptera', 'Holometabola', 'Coleoptera', 'Polyphaga', 'Elateriformia', 'Elateroidea', 'Lampyridae', 'Luciolinae', 'Sclerotia']
KR080490.1	['Eukaryota', 'Metazoa', 'Ecdysozoa', 'Arthropoda', 'Hexapoda', 'Insecta', 'Pterygota', 'Neoptera', 'Holometabola', 'Lepidoptera', 'Glossata', 'Ditrysia', 'Pyraloidea', 'Crambidae', 'Pyraustinae', 'Loxostege']
KR076553.1	['Eukaryota', 'Metazoa', 'Ecdysozoa', 'Arthropoda', 'Hexapoda', 'Insecta', 'Pterygota', 'Neoptera', 'Holometabola', 'Lepidoptera', 'Glossata', 'Ditrysia', 'Hesperioidea', 'Hesperiidae', 'Coeliadinae', 'Hasora']
KR025478.1	['Eukaryota', 'Metazoa', 'Ecdysozoa', 'Arthropoda', 'Hexapoda', 'Insecta', 'Pterygota', 'Neoptera', 'Holometabola', 'Coleoptera', 'Polyphaga', 'Cucujiformia', 'Chrysomeloidea', 'Chrysomelidae', 'Galerucinae', 'Galerucites', 'Galeruca']
KR020515.1	['Eukaryota', 'Metazoa', 'Ecdysozoa', 'Arthropoda', 'Hexapoda', 'Insecta', 'Pterygota', 'Neoptera', 'Holometabola', 'Lepidoptera', 'Glossata', 'Ditrysia', 'Papilionoidea', 'Nymphalidae', 'Apaturinae', 'Euripus']
KR018842.1	['Eukaryota', 'Metazoa', 'Ecdysozoa', 'Arthropoda', 'Hexapoda', 'Insecta', 'Pterygota', 'Neoptera', 'Holometabola', 'Lepidoptera', 'Glossata', 'Ditrysia', 'Papilionoidea', 'Papilionidae', 'Papilioninae', 'Teinopalpus']
KP973953.1	['Eukaryota', 'Metazoa', 'Ecdysozoa', 'Arthropoda', 'Hexapoda', 'Insecta', 'Pterygota', 'Neoptera', 'Holometabola', 'Lepidoptera', 'Glossata', 'Ditrysia', 'Noctuoidea', 'Erebidae', 'Arctiinae', 'Callimorpha']
KP278206.1	['Eukaryota', 'Metazoa', 'Ecdysozoa', 'Arthropoda', 'Hexapoda', 'Insecta', 'Pterygota', 'Neoptera', 'Holometabola', 'Lepidoptera', 'Glossata', 'Ditrysia', 'Geometroidea', 'Geometridae', 'Ennominae', 'Biston']
KP245955.1	['Eukaryota', 'Metazoa', 'Ecdysozoa', 'Arthropoda', 'Hexapoda', 'Insecta', 'Pterygota', 'Neoptera', 'Paraneoptera', 'Hemiptera', 'Sternorrhyncha', 'Psylloidea', 'Psyllidae', 'Cacopsylla']
KP861920.1	['Eukaryota', 'Metazoa', 'Ecdysozoa', 'Arthropoda', 'Hexapoda', 'Insecta', 'Pterygota', 'Neoptera', 'Holometabola', 'Diptera', 'Brachycera', 'Muscomorpha', 'Oestroidea', 'Sarcophagidae', 'Sarcophaga', 'Liopygia']
KP749836.1	['Eukaryota', 'Metazoa', 'Ecdysozoa', 'Arthropoda', 'Hexapoda', 'Insecta', 'Pterygota', 'Neoptera', 'Paraneoptera', 'Hemiptera', 'Auchenorrhyncha', 'Membracoidea', 'Cicadellidae', 'Deltocephalinae', 'Nephotettix']
NC_026788.1	['Eukaryota', 'Metazoa', 'Ecdysozoa', 'Arthropoda', 'Chelicerata', 'Arachnida', 'Acari', 'Parasitiformes', 'Mesostigmata', 'Gamasina', 'Phytoseioidea', 'Phytoseiidae', 'Amblyseiinae', 'Euseius']
NC_026719.1	['Eukaryota', 'Metazoa', 'Ecdysozoa', 'Arthropoda', 'Hexapoda', 'Insecta', 'Pterygota', 'Neoptera', 'Holometabola', 'Coleoptera', 'Polyphaga', 'Cucujiformia', 'Curculionidae', 'Cryptorhynchinae', 'Eucryptorrhynchus']
NC_026716.1	['Eukaryota', 'Metazoa', 'Ecdysozoa', 'Arthropoda', 'Hexapoda', 'Insecta', 'Pterygota', 'Neoptera', 'Polyneoptera', 'Orthoptera', 'Caelifera', 'Acrididea', 'Acridomorpha', 'Acridoidea', 'Acrididae', 'Melanoplinae', 'Podismini', 'Fruhstorferiola']
NC_026711.1	['Eukaryota', 'Metazoa', 'Ecdysozoa', 'Arthropoda', 'Hexapoda', 'Insecta', 'Pterygota', 'Neoptera', 'Holometabola', 'Hymenoptera', 'Apocrita', 'Aculeata', 'Vespoidea', 'Formicidae', 'Formicinae', 'Formica']
NC_026702.1	['Eukaryota', 'Metazoa', 'Ecdysozoa', 'Arthropoda', 'Hexapoda', 'Insecta', 'Pterygota', 'Neoptera', 'Holometabola', 'Coleoptera', 'Polyphaga', 'Cucujiformia', 'Tenebrionidae', 'Tenebrionidae incertae sedis', 'Tribolium']
NC_026697.1	['Eukaryota', 'Metazoa', 'Ecdysozoa', 'Arthropoda', 'Hexapoda', 'Insecta', 'Pterygota', 'Neoptera', 'Holometabola', 'Lepidoptera', 'Glossata', 'Ditrysia', 'Gelechioidea', 'Elachistidae', 'Stenomatinae', 'Promalactis']
NC_026692.1	['Eukaryota', 'Metazoa', 'Ecdysozoa', 'Arthropoda', 'Hexapoda', 'Insecta', 'Pterygota', 'Neoptera', 'Holometabola', 'Lepidoptera', 'Glossata', 'Ditrysia', 'Noctuoidea', 'Erebidae', 'Arctiinae', 'Lemyra']
KP296147.1	['Eukaryota', 'Metazoa', 'Ecdysozoa', 'Arthropoda', 'Crustacea', 'Branchiopoda', 'Diplostraca', 'Cladocera', 'Anomopoda', 'Daphniidae', 'Daphnia']
KF881052.1	['Eukaryota', 'Metazoa', 'Ecdysozoa', 'Arthropoda', 'Hexapoda', 'Insecta', 'Pterygota', 'Neoptera', 'Holometabola', 'Lepidoptera', 'Glossata', 'Ditrysia', 'Papilionoidea', 'Nymphalidae', 'Satyrinae', 'Satyrini', 'Lethina', 'Ninguta']
KF881048.1	['Eukaryota', 'Metazoa', 'Ecdysozoa', 'Arthropoda', 'Hexapoda', 'Insecta', 'Pterygota', 'Neoptera', 'Holometabola', 'Lepidoptera', 'Glossata', 'Ditrysia', 'Papilionoidea', 'Pieridae', 'Coliadinae', 'Gonepteryx']
HQ875717.1	['Eukaryota', 'Metazoa', 'Ecdysozoa', 'Arthropoda', 'Hexapoda', 'Insecta', 'Pterygota', 'Palaeoptera', 'Ephemeroptera', 'Pisciforma', 'Siphlonuridae', 'Siphluriscus']
KP159289.1	['Eukaryota', 'Metazoa', 'Ecdysozoa', 'Arthropoda', 'Hexapoda', 'Insecta', 'Pterygota', 'Neoptera', 'Holometabola', 'Lepidoptera', 'Glossata', 'Ditrysia', 'Papilionoidea', 'Papilionidae', 'Papilioninae', 'Graphium']
KP126617.1	['Eukaryota', 'Metazoa', 'Ecdysozoa', 'Arthropoda', 'Crustacea', 'Malacostraca', 'Eumalacostraca', 'Eucarida', 'Decapoda', 'Pleocyemata', 'Brachyura', 'Eubrachyura', 'Grapsoidea', 'Varunidae', 'Eriocheir']
KP702938.1	['Eukaryota', 'Metazoa', 'Ecdysozoa', 'Arthropoda', 'Hexapoda', 'Insecta', 'Pterygota', 'Neoptera', 'Holometabola', 'Diptera', 'Nematocera', 'Psychodoidea', 'Psychodidae', 'Nyssomyia']
NC_023791.1	['Eukaryota', 'Metazoa', 'Ecdysozoa', 'Arthropoda', 'Hexapoda', 'Insecta', 'Pterygota', 'Neoptera', 'Holometabola', 'Lepidoptera', 'Glossata', 'Ditrysia', 'Noctuoidea', 'Noctuidae', 'Heliothinae', 'Helicoverpa']
KP027407.1	['Eukaryota', 'Metazoa', 'Ecdysozoa', 'Arthropoda', 'Hexapoda', 'Insecta', 'Pterygota', 'Neoptera', 'Neuroptera', 'Chrysopidae', 'Chrysoperla']
KM999989.1	['Eukaryota', 'Metazoa', 'Ecdysozoa', 'Arthropoda', 'Chelicerata', 'Arachnida', 'Acari', 'Parasitiformes', 'Mesostigmata', 'Gamasina', 'Phytoseioidea', 'Phytoseiidae', 'Amblyseiinae', 'Euseius']
KP455482.1	['Eukaryota', 'Metazoa', 'Ecdysozoa', 'Arthropoda', 'Hexapoda', 'Insecta', 'Pterygota', 'Neoptera', 'Holometabola', 'Coleoptera', 'Polyphaga', 'Cucujiformia', 'Curculionidae', 'Cryptorhynchinae', 'Eucryptorrhynchus']
NC_026569.1	['Eukaryota', 'Metazoa', 'Ecdysozoa', 'Arthropoda', 'Hexapoda', 'Insecta', 'Pterygota', 'Neoptera', 'Holometabola', 'Lepidoptera', 'Glossata', 'Ditrysia', 'Papilionoidea', 'Nymphalidae', 'Apaturinae', 'Chitoria']
NC_026564.1	['Eukaryota', 'Metazoa', 'Ecdysozoa', 'Arthropoda', 'Hexapoda', 'Insecta', 'Pterygota', 'Neoptera', 'Holometabola', 'Lepidoptera', 'Glossata', 'Ditrysia', 'Papilionoidea', 'Nymphalidae', 'Heliconiinae', 'Heliconiini', 'Heliconius']
NC_026532.1	['Eukaryota', 'Metazoa', 'Ecdysozoa', 'Arthropoda', 'Hexapoda', 'Insecta', 'Pterygota', 'Neoptera', 'Holometabola', 'Lepidoptera', 'Glossata', 'Ditrysia', 'Papilionoidea', 'Pieridae', 'Pierinae', 'Pieris']
NC_026525.1	['Eukaryota', 'Metazoa', 'Ecdysozoa', 'Arthropoda', 'Hexapoda', 'Insecta', 'Pterygota', 'Neoptera', 'Polyneoptera', 'Orthoptera', 'Caelifera', 'Acrididea', 'Acridomorpha', 'Pamphagoidea', 'Pamphagidae', 'Prionotropisinae', 'Sinotmethis']
NC_026518.1	['Eukaryota', 'Metazoa', 'Ecdysozoa', 'Arthropoda', 'Hexapoda', 'Insecta', 'Pterygota', 'Neoptera', 'Holometabola', 'Lepidoptera', 'Glossata', 'Ditrysia', 'Bombycoidea', 'Bombycidae', 'Bombycinae', 'Bombyx']
NC_026517.1	['Eukaryota', 'Metazoa', 'Ecdysozoa', 'Arthropoda', 'Hexapoda', 'Insecta', 'Pterygota', 'Neoptera', 'Holometabola', 'Lepidoptera', 'Glossata', 'Ditrysia', 'Papilionoidea', 'Lycaenidae', 'Theclinae', 'Japonica']
NC_026463.1	['Eukaryota', 'Metazoa', 'Ecdysozoa', 'Arthropoda', 'Hexapoda', 'Insecta', 'Pterygota', 'Neoptera', 'Holometabola', 'Lepidoptera', 'Glossata', 'Ditrysia', 'Papilionoidea', 'Nymphalidae', 'Heliconiinae', 'Heliconiini', 'Heliconius']
NC_026457.1	['Eukaryota', 'Metazoa', 'Ecdysozoa', 'Arthropoda', 'Hexapoda', 'Insecta', 'Pterygota', 'Neoptera', 'Holometabola', 'Lepidoptera', 'Glossata', 'Ditrysia', 'Papilionoidea', 'Papilionidae', 'Parnassiinae', 'Parnassini', 'Parnassius', 'Tadumia']
KP410324.1	['Eukaryota', 'Metazoa', 'Ecdysozoa', 'Arthropoda', 'Hexapoda', 'Insecta', 'Pterygota', 'Neoptera', 'Holometabola', 'Coleoptera', 'Polyphaga', 'Cucujiformia', 'Curculionidae', 'Cryptorhynchinae', 'Eucryptorrhynchus']
KP347043.1	['Eukaryota', 'Metazoa', 'Ecdysozoa', 'Arthropoda', 'Hexapoda', 'Insecta', 'Pterygota', 'Neoptera', 'Polyneoptera', 'Orthoptera', 'Caelifera', 'Acrididea', 'Acridomorpha', 'Acridoidea', 'Acrididae', 'Melanoplinae', 'Podismini', 'Fruhstorferiola']
KP670862.1	['Eukaryota', 'Metazoa', 'Ecdysozoa', 'Arthropoda', 'Hexapoda', 'Insecta', 'Pterygota', 'Neoptera', 'Holometabola', 'Hymenoptera', 'Apocrita', 'Aculeata', 'Vespoidea', 'Formicidae', 'Formicinae', 'Formica']
KP420018.1	['Eukaryota', 'Metazoa', 'Ecdysozoa', 'Arthropoda', 'Hexapoda', 'Insecta', 'Pterygota', 'Neoptera', 'Holometabola', 'Coleoptera', 'Polyphaga', 'Cucujiformia', 'Tenebrionidae', 'Tenebrionidae incertae sedis', 'Tribolium']
KP316404.1	['Eukaryota', 'Metazoa', 'Ecdysozoa', 'Arthropoda', 'Hexapoda', 'Insecta', 'Pterygota', 'Neoptera', 'Paraneoptera', 'Hemiptera', 'Auchenorrhyncha', 'Membracoidea', 'Aetalionidae', 'Darthula']
KM875545.1	['Eukaryota', 'Metazoa', 'Ecdysozoa', 'Arthropoda', 'Hexapoda', 'Insecta', 'Pterygota', 'Neoptera', 'Holometabola', 'Lepidoptera', 'Glossata', 'Ditrysia', 'Bombycoidea', 'Bombycidae', 'Bombycinae', 'Bombyx']
KM875542.1	['Eukaryota', 'Metazoa', 'Ecdysozoa', 'Arthropoda', 'Hexapoda', 'Insecta', 'Pterygota', 'Neoptera', 'Holometabola', 'Lepidoptera', 'Glossata', 'Ditrysia', 'Gelechioidea', 'Elachistidae', 'Stenomatinae', 'Promalactis']
NC_020094.1	['Eukaryota', 'Metazoa', 'Ecdysozoa', 'Arthropoda', 'Hexapoda', 'Insecta', 'Pterygota', 'Neoptera', 'Holometabola', 'Lepidoptera', 'Glossata', 'Ditrysia', 'Pyraloidea', 'Crambidae', 'Nymphulinae', 'Paracymoriza']
KP307017.1	['Eukaryota', 'Metazoa', 'Ecdysozoa', 'Arthropoda', 'Hexapoda', 'Insecta', 'Pterygota', 'Neoptera', 'Holometabola', 'Lepidoptera', 'Glossata', 'Ditrysia', 'Noctuoidea', 'Erebidae', 'Arctiinae', 'Lemyra']
KP313778.1	['Eukaryota', 'Metazoa', 'Ecdysozoa', 'Arthropoda', 'Hexapoda', 'Insecta', 'Pterygota', 'Neoptera', 'Holometabola', 'Lepidoptera', 'Glossata', 'Ditrysia', 'Bombycoidea', 'Bombycidae', 'Bombycinae', 'Bombyx']
KP284554.1	['Eukaryota', 'Metazoa', 'Ecdysozoa', 'Arthropoda', 'Hexapoda', 'Insecta', 'Pterygota', 'Neoptera', 'Holometabola', 'Lepidoptera', 'Glossata', 'Ditrysia', 'Papilionoidea', 'Nymphalidae', 'Apaturinae', 'Chitoria']
KP281778.1	['Eukaryota', 'Metazoa', 'Ecdysozoa', 'Arthropoda', 'Hexapoda', 'Insecta', 'Pterygota', 'Neoptera', 'Holometabola', 'Lepidoptera', 'Glossata', 'Ditrysia', 'Papilionoidea', 'Nymphalidae', 'Heliconiinae', 'Heliconiini', 'Heliconius']
KP247523.1	['Eukaryota', 'Metazoa', 'Ecdysozoa', 'Arthropoda', 'Hexapoda', 'Insecta', 'Pterygota', 'Neoptera', 'Holometabola', 'Lepidoptera', 'Glossata', 'Ditrysia', 'Papilionoidea', 'Nymphalidae', 'Satyrinae', 'Amathusiini', 'Stichophthalma']
KP247522.1	['Eukaryota', 'Metazoa', 'Ecdysozoa', 'Arthropoda', 'Hexapoda', 'Insecta', 'Pterygota', 'Neoptera', 'Holometabola', 'Lepidoptera', 'Glossata', 'Ditrysia', 'Papilionoidea', 'Papilionidae', 'Papilioninae', 'Papilio']
KM199685.1	['Eukaryota', 'Metazoa', 'Ecdysozoa', 'Arthropoda', 'Hexapoda', 'Insecta', 'Pterygota', 'Neoptera', 'Polyneoptera', 'Plecoptera', 'Perloidea', 'Perlidae', 'Acroneuria']
KP192479.1	['Eukaryota', 'Metazoa', 'Ecdysozoa', 'Arthropoda', 'Hexapoda', 'Insecta', 'Pterygota', 'Neoptera', 'Holometabola', 'Lepidoptera', 'Glossata', 'Ditrysia', 'Bombycoidea', 'Bombycidae', 'Bombycinae', 'Bombyx']
KP192478.1	['Eukaryota', 'Metazoa', 'Ecdysozoa', 'Arthropoda', 'Hexapoda', 'Insecta', 'Pterygota', 'Neoptera', 'Holometabola', 'Lepidoptera', 'Glossata', 'Ditrysia', 'Bombycoidea', 'Bombycidae', 'Bombycinae', 'Bombyx']
KP162184.1	['Eukaryota', 'Metazoa', 'Ecdysozoa', 'Arthropoda', 'Hexapoda', 'Insecta', 'Pterygota', 'Neoptera', 'Holometabola', 'Lepidoptera', 'Glossata', 'Ditrysia', 'Papilionoidea', 'Pieridae', 'Pierinae', 'Pieris']
KP170509.1	['Eukaryota', 'Metazoa', 'Ecdysozoa', 'Arthropoda', 'Hexapoda', 'Insecta', 'Pterygota', 'Neoptera', 'Polyneoptera', 'Orthoptera', 'Caelifera', 'Acrididea', 'Acridomorpha', 'Pamphagoidea', 'Pamphagidae', 'Prionotropisinae', 'Sinotmethis']
KP216766.1	['Eukaryota', 'Metazoa', 'Ecdysozoa', 'Arthropoda', 'Hexapoda', 'Insecta', 'Pterygota', 'Neoptera', 'Holometabola', 'Lepidoptera', 'Glossata', 'Ditrysia', 'Bombycoidea', 'Bombycidae', 'Bombycinae', 'Bombyx']
KM655768.1	['Eukaryota', 'Metazoa', 'Ecdysozoa', 'Arthropoda', 'Hexapoda', 'Insecta', 'Pterygota', 'Neoptera', 'Holometabola', 'Lepidoptera', 'Glossata', 'Ditrysia', 'Papilionoidea', 'Lycaenidae', 'Theclinae', 'Japonica']
NC_026309.1	['Eukaryota', 'Metazoa', 'Ecdysozoa', 'Arthropoda', 'Crustacea', 'Malacostraca', 'Eumalacostraca', 'Peracarida', 'Amphipoda', 'Senticaudata', 'Gammarida', 'Gammaridira', 'Gammaroidea', 'Acanthogammaridae', 'Acanthogammarinae', 'Brachyuropus']
NC_026305.1	['Eukaryota', 'Metazoa', 'Ecdysozoa', 'Arthropoda', 'Hexapoda', 'Insecta', 'Pterygota', 'Palaeoptera', 'Odonata', 'Anisoptera', 'Libellulidae', 'Brachythemis']
NC_026292.1	['Eukaryota', 'Metazoa', 'Ecdysozoa', 'Arthropoda', 'Hexapoda', 'Insecta', 'Pterygota', 'Neoptera', 'Holometabola', 'Diptera', 'Brachycera', 'Muscomorpha', 'Muscoidea', 'Muscidae', 'Muscina']
NC_026290.1	['Eukaryota', 'Metazoa', 'Ecdysozoa', 'Arthropoda', 'Chelicerata', 'Arachnida', 'Araneae', 'Araneomorphae', 'Entelegynae', 'Araneoidea', 'Araneidae', 'Neoscona']
KP294327.1	['Eukaryota', 'Metazoa', 'Ecdysozoa', 'Arthropoda', 'Hexapoda', 'Insecta', 'Pterygota', 'Neoptera', 'Holometabola', 'Lepidoptera', 'Glossata', 'Ditrysia', 'Papilionoidea', 'Nymphalidae', 'Heliconiinae', 'Heliconiini', 'Heliconius']
NC_026123.1	['Eukaryota', 'Metazoa', 'Ecdysozoa', 'Arthropoda', 'Chelicerata', 'Arachnida', 'Araneae', 'Araneomorphae', 'Entelegynae', 'Lycosoidea', 'Lycosidae', 'Wadicosa']
NC_026104.1	['Eukaryota', 'Metazoa', 'Ecdysozoa', 'Arthropoda', 'Hexapoda', 'Insecta', 'Pterygota', 'Neoptera', 'Polyneoptera', 'Plecoptera', 'Perloidea', 'Perlidae', 'Acroneuria']
NC_026062.1	['Eukaryota', 'Metazoa', 'Ecdysozoa', 'Arthropoda', 'Hexapoda', 'Insecta', 'Pterygota', 'Neoptera', 'Holometabola', 'Lepidoptera', 'Glossata', 'Ditrysia', 'Papilionoidea', 'Nymphalidae', 'Satyrinae', 'Satyrini', 'Lethina', 'Lethe']
NC_026061.1	['Eukaryota', 'Metazoa', 'Ecdysozoa', 'Arthropoda', 'Hexapoda', 'Insecta', 'Pterygota', 'Neoptera', 'Holometabola', 'Lepidoptera', 'Glossata', 'Ditrysia', 'Papilionoidea', 'Nymphalidae', 'Satyrinae', 'Elymniini', 'Elymnias']
NC_026060.1	['Eukaryota', 'Metazoa', 'Ecdysozoa', 'Arthropoda', 'Hexapoda', 'Insecta', 'Pterygota', 'Neoptera', 'Holometabola', 'Lepidoptera', 'Glossata', 'Ditrysia', 'Papilionoidea', 'Nymphalidae', 'Satyrinae', 'Ypthimini', 'Callerebia']
KP064511.1	['Eukaryota', 'Metazoa', 'Ecdysozoa', 'Arthropoda', 'Hexapoda', 'Insecta', 'Pterygota', 'Neoptera', 'Paraneoptera', 'Hemiptera', 'Auchenorrhyncha', 'Cercopoidea', 'Cercopidae', 'Cercopinae', 'Cosmoscarta']
KP244370.1	['Eukaryota', 'Metazoa', 'Ecdysozoa', 'Arthropoda', 'Hexapoda', 'Insecta', 'Pterygota', 'Neoptera', 'Holometabola', 'Lepidoptera', 'Glossata', 'Ditrysia', 'Bombycoidea', 'Bombycidae', 'Bombycinae', 'Bombyx']
KP100655.1	['Eukaryota', 'Metazoa', 'Ecdysozoa', 'Arthropoda', 'Hexapoda', 'Insecta', 'Pterygota', 'Neoptera', 'Holometabola', 'Lepidoptera', 'Glossata', 'Ditrysia', 'Papilionoidea', 'Papilionidae', 'Parnassiinae', 'Parnassini', 'Parnassius', 'Tadumia']
KM658172.1	['Eukaryota', 'Metazoa', 'Ecdysozoa', 'Arthropoda', 'Hexapoda', 'Insecta', 'Pterygota', 'Palaeoptera', 'Odonata', 'Anisoptera', 'Libellulidae', 'Brachythemis']
KM676394.1	['Eukaryota', 'Metazoa', 'Ecdysozoa', 'Arthropoda', 'Hexapoda', 'Insecta', 'Pterygota', 'Neoptera', 'Holometabola', 'Diptera', 'Brachycera', 'Muscomorpha', 'Muscoidea', 'Muscidae', 'Muscina']
NC_026196.1	['Eukaryota', 'Metazoa', 'Ecdysozoa', 'Arthropoda', 'Hexapoda', 'Insecta', 'Pterygota', 'Neoptera', 'Holometabola', 'Diptera', 'Brachycera', 'Muscomorpha', 'Oestroidea', 'Sarcophagidae', 'Ravinia']
NC_026218.1	['Eukaryota', 'Metazoa', 'Ecdysozoa', 'Arthropoda', 'Hexapoda', 'Insecta', 'Pterygota', 'Neoptera', 'Holometabola', 'Hymenoptera', 'Apocrita', 'Aculeata', 'Apoidea', 'Colletidae', 'Colletinae', 'Colletes']
KP100667.1	['Eukaryota', 'Metazoa', 'Ecdysozoa', 'Arthropoda', 'Chelicerata', 'Arachnida', 'Araneae', 'Araneomorphae', 'Entelegynae', 'Araneoidea', 'Araneidae', 'Neoscona']
KM501043.1	['Eukaryota', 'Metazoa', 'Ecdysozoa', 'Arthropoda', 'Crustacea', 'Malacostraca', 'Eumalacostraca', 'Eucarida', 'Decapoda', 'Pleocyemata', 'Astacidea', 'Parastacoidea', 'Parastacidae', 'Cherax']
KM501041.1	['Eukaryota', 'Metazoa', 'Ecdysozoa', 'Arthropoda', 'Crustacea', 'Malacostraca', 'Eumalacostraca', 'Eucarida', 'Decapoda', 'Pleocyemata', 'Astacidea', 'Parastacoidea', 'Parastacidae', 'Cherax']
KP015198.1	['Eukaryota', 'Metazoa', 'Ecdysozoa', 'Arthropoda', 'Hexapoda', 'Insecta', 'Pterygota', 'Neoptera', 'Holometabola', 'Lepidoptera', 'Glossata', 'Ditrysia', 'Noctuoidea', 'Noctuidae', 'Heliothinae', 'Helicoverpa']
KM676414.1	['Eukaryota', 'Metazoa', 'Ecdysozoa', 'Arthropoda', 'Hexapoda', 'Insecta', 'Pterygota', 'Neoptera', 'Holometabola', 'Diptera', 'Brachycera', 'Muscomorpha', 'Oestroidea', 'Sarcophagidae', 'Ravinia']
KP064329.1	['Eukaryota', 'Metazoa', 'Ecdysozoa', 'Arthropoda', 'Crustacea', 'Malacostraca', 'Eumalacostraca', 'Eucarida', 'Decapoda', 'Pleocyemata', 'Brachyura', 'Eubrachyura', 'Grapsoidea', 'Varunidae', 'Eriocheir']
KF906485.1	['Eukaryota', 'Metazoa', 'Ecdysozoa', 'Arthropoda', 'Hexapoda', 'Insecta', 'Pterygota', 'Neoptera', 'Holometabola', 'Lepidoptera', 'Glossata', 'Ditrysia', 'Papilionoidea', 'Nymphalidae', 'Satyrinae', 'Satyrini', 'Lethina', 'Lethe']
KF906484.1	['Eukaryota', 'Metazoa', 'Ecdysozoa', 'Arthropoda', 'Hexapoda', 'Insecta', 'Pterygota', 'Neoptera', 'Holometabola', 'Lepidoptera', 'Glossata', 'Ditrysia', 'Papilionoidea', 'Nymphalidae', 'Satyrinae', 'Elymniini', 'Elymnias']
KF906483.1	['Eukaryota', 'Metazoa', 'Ecdysozoa', 'Arthropoda', 'Hexapoda', 'Insecta', 'Pterygota', 'Neoptera', 'Holometabola', 'Lepidoptera', 'Glossata', 'Ditrysia', 'Papilionoidea', 'Nymphalidae', 'Satyrinae', 'Ypthimini', 'Callerebia']
KM347743.1	['Eukaryota', 'Metazoa', 'Ecdysozoa', 'Arthropoda', 'Hexapoda', 'Insecta', 'Pterygota', 'Neoptera', 'Holometabola', 'Lepidoptera', 'Glossata', 'Ditrysia', 'Bombycoidea', 'Bombycidae', 'Bombycinae', 'Bombyx']
KP100653.1	['Eukaryota', 'Metazoa', 'Ecdysozoa', 'Arthropoda', 'Hexapoda', 'Insecta', 'Pterygota', 'Neoptera', 'Holometabola', 'Lepidoptera', 'Glossata', 'Ditrysia', 'Papilionoidea', 'Nymphalidae', 'Heliconiinae', 'Heliconiini', 'Heliconius']
KP100666.1	['Eukaryota', 'Metazoa', 'Ecdysozoa', 'Arthropoda', 'Chelicerata', 'Arachnida', 'Araneae', 'Araneomorphae', 'Entelegynae', 'Lycosoidea', 'Lycosidae', 'Wadicosa']
NC_025775.1	['Eukaryota', 'Metazoa', 'Ecdysozoa', 'Arthropoda', 'Chelicerata', 'Arachnida', 'Araneae', 'Araneomorphae', 'Entelegynae', 'Araneoidea', 'Tetragnathidae', 'Tetragnatha']
NC_025946.1	['Eukaryota', 'Metazoa', 'Ecdysozoa', 'Arthropoda', 'Hexapoda', 'Insecta', 'Pterygota', 'Neoptera', 'Polyneoptera', 'Orthoptera', 'Caelifera', 'Acrididea', 'Acridomorpha', 'Acridoidea', 'Acrididae', 'Oedipodinae', 'Angaracris']
KP091687.1	['Eukaryota', 'Metazoa', 'Ecdysozoa', 'Arthropoda', 'Hexapoda', 'Insecta', 'Pterygota', 'Neoptera', 'Holometabola', 'Diptera', 'Brachycera', 'Muscomorpha', 'Oestroidea', 'Sarcophagidae', 'Sarcophaga', 'Helicophagella']
NC_025776.1	['Eukaryota', 'Metazoa', 'Ecdysozoa', 'Arthropoda', 'Crustacea', 'Malacostraca', 'Eumalacostraca', 'Eucarida', 'Decapoda', 'Pleocyemata', 'Anomura', 'Paguroidea', 'Diogenidae', 'Clibanarius']
NC_025634.1	['Eukaryota', 'Metazoa', 'Ecdysozoa', 'Arthropoda', 'Chelicerata', 'Arachnida', 'Araneae', 'Araneomorphae', 'Entelegynae', 'Araneoidea', 'Araneidae', 'Araneus']
NC_025592.1	['Eukaryota', 'Metazoa', 'Ecdysozoa', 'Arthropoda', 'Crustacea', 'Malacostraca', 'Eumalacostraca', 'Eucarida', 'Decapoda', 'Pleocyemata', 'Astacidea', 'Enoplometopoidea', 'Enoplometopidae', 'Enoplometopus']
NC_025587.1	['Eukaryota', 'Metazoa', 'Ecdysozoa', 'Arthropoda', 'Hexapoda', 'Insecta', 'Pterygota', 'Neoptera', 'Holometabola', 'Lepidoptera', 'Glossata', 'Ditrysia', 'Papilionoidea', 'Papilionidae', 'Parnassiinae', 'Parnassini', 'Parnassius', 'Kailasius']
NC_025581.1	['Eukaryota', 'Metazoa', 'Ecdysozoa', 'Arthropoda', 'Crustacea', 'Malacostraca', 'Eumalacostraca', 'Eucarida', 'Decapoda', 'Pleocyemata', 'Achelata', 'Palinuroidea', 'Scyllaridae', 'Ibacus']
NC_025574.1	['Eukaryota', 'Metazoa', 'Ecdysozoa', 'Arthropoda', 'Hexapoda', 'Insecta', 'Pterygota', 'Neoptera', 'Holometabola', 'Diptera', 'Brachycera', 'Muscomorpha', 'Oestroidea', 'Sarcophagidae', 'Sarcophaga', 'Parasarcophaga']
NC_025573.1	['Eukaryota', 'Metazoa', 'Ecdysozoa', 'Arthropoda', 'Hexapoda', 'Insecta', 'Pterygota', 'Neoptera', 'Holometabola', 'Diptera', 'Brachycera', 'Muscomorpha', 'Oestroidea', 'Sarcophagidae', 'Sarcophaga', 'Pandelleisca']
NC_025569.1	['Eukaryota', 'Metazoa', 'Ecdysozoa', 'Arthropoda', 'Hexapoda', 'Insecta', 'Pterygota', 'Neoptera', 'Holometabola', 'Lepidoptera', 'Glossata', 'Ditrysia', 'Pyraloidea', 'Crambidae', 'Spilomelinae', 'Tyspanodes']
NC_025567.1	['Eukaryota', 'Metazoa', 'Ecdysozoa', 'Arthropoda', 'Hexapoda', 'Insecta', 'Pterygota', 'Neoptera', 'Polyneoptera', 'Dictyoptera', 'Blattodea', 'Blattoidea', 'Termitoidae', 'Rhinotermitidae', 'Reticulitermes', 'Planifrontotermes']
NC_025564.1	['Eukaryota', 'Metazoa', 'Ecdysozoa', 'Arthropoda', 'Crustacea', 'Malacostraca', 'Eumalacostraca', 'Peracarida', 'Amphipoda', 'Senticaudata', 'Gammarida', 'Gammaridira', 'Gammaroidea', 'Eulimnogammaridae', 'Eulimnogammarinae', 'Eulimnogammarus']
NC_025558.1	['Eukaryota', 'Metazoa', 'Ecdysozoa', 'Arthropoda', 'Hexapoda', 'Insecta', 'Pterygota', 'Neoptera', 'Polyneoptera', 'Orthoptera', 'Caelifera', 'Acrididea', 'Acridomorpha', 'Acridoidea', 'Acrididae', 'Oedipodinae', 'Angaracris']
NC_025557.1	['Eukaryota', 'Metazoa', 'Ecdysozoa', 'Arthropoda', 'Chelicerata', 'Arachnida', 'Araneae', 'Araneomorphae', 'Entelegynae', 'Dionycha', 'Thomisidae', 'Oxytate']
NC_025551.1	['Eukaryota', 'Metazoa', 'Ecdysozoa', 'Arthropoda', 'Hexapoda', 'Insecta', 'Pterygota', 'Neoptera', 'Holometabola', 'Lepidoptera', 'Glossata', 'Ditrysia', 'Papilionoidea', 'Nymphalidae', 'Biblidinae', 'Ageroniini', 'Hamadryas']
NC_025523.1	['Eukaryota', 'Metazoa', 'Ecdysozoa', 'Arthropoda', 'Chelicerata', 'Arachnida', 'Araneae', 'Araneomorphae', 'Entelegynae', 'Lycosoidea', 'Lycosidae', 'Pirata']
NC_025522.1	['Eukaryota', 'Metazoa', 'Ecdysozoa', 'Arthropoda', 'Hexapoda', 'Insecta', 'Pterygota', 'Neoptera', 'Polyneoptera', 'Dictyoptera', 'Blattodea', 'Blattoidea', 'Termitoidae', 'Termitidae', 'Macrotermitinae', 'Macrotermes']
KM588668.1	['Eukaryota', 'Metazoa', 'Ecdysozoa', 'Arthropoda', 'Chelicerata', 'Arachnida', 'Araneae', 'Araneomorphae', 'Entelegynae', 'Araneoidea', 'Araneidae', 'Araneus']
NC_025338.1	['Eukaryota', 'Metazoa', 'Ecdysozoa', 'Arthropoda', 'Hexapoda', 'Insecta', 'Pterygota', 'Neoptera', 'Holometabola', 'Diptera', 'Brachycera', 'Muscomorpha', 'Oestroidea', 'Calliphoridae', 'Chrysomyinae', 'Chrysomya']
NC_025322.1	['Eukaryota', 'Metazoa', 'Ecdysozoa', 'Arthropoda', 'Hexapoda', 'Insecta', 'Pterygota', 'Neoptera', 'Holometabola', 'Lepidoptera', 'Glossata', 'Ditrysia', 'Yponomeutoidea', 'Plutellidae', 'Plutella']
NC_025295.1	['Eukaryota', 'Metazoa', 'Ecdysozoa', 'Arthropoda', 'Crustacea', 'Maxillopoda', 'Cirripedia', 'Thoracica', 'Pedunculata', 'Lepadomorpha', 'Lepadidae', 'Lepas']
NC_025285.1	['Eukaryota', 'Metazoa', 'Ecdysozoa', 'Arthropoda', 'Hexapoda', 'Insecta', 'Pterygota', 'Neoptera', 'Polyneoptera', 'Orthoptera', 'Caelifera', 'Acrididea', 'Acridomorpha', 'Acridoidea', 'Acrididae', 'Gomphocerinae', 'Ceracris']
NC_025282.1	['Eukaryota', 'Metazoa', 'Ecdysozoa', 'Arthropoda', 'Hexapoda', 'Insecta', 'Pterygota', 'Neoptera', 'Megaloptera', 'Corydalidae', 'Chauliodinae', 'Neochauliodes']
KF785799.1	['Eukaryota', 'Metazoa', 'Ecdysozoa', 'Arthropoda', 'Hexapoda', 'Insecta', 'Pterygota', 'Neoptera', 'Megaloptera', 'Corydalidae', 'Chauliodinae', 'Neochauliodes']
KM275233.1	['Eukaryota', 'Metazoa', 'Ecdysozoa', 'Arthropoda', 'Hexapoda', 'Insecta', 'Pterygota', 'Neoptera', 'Holometabola', 'Diptera', 'Brachycera', 'Muscomorpha', 'Ephydroidea', 'Drosophilidae', 'Drosophila']
JX144892.1	['Eukaryota', 'Metazoa', 'Ecdysozoa', 'Arthropoda', 'Hexapoda', 'Insecta', 'Pterygota', 'Neoptera', 'Holometabola', 'Lepidoptera', 'Glossata', 'Ditrysia', 'Pyraloidea', 'Crambidae', 'Nymphulinae', 'Paracymoriza']
KM670011.1	['Eukaryota', 'Metazoa', 'Ecdysozoa', 'Arthropoda', 'Hexapoda', 'Insecta', 'Pterygota', 'Neoptera', 'Polyneoptera', 'Orthoptera', 'Caelifera', 'Acrididea', 'Acridomorpha', 'Acridoidea', 'Acrididae', 'Oedipodinae', 'Angaracris']
KM881633.1	['Eukaryota', 'Metazoa', 'Ecdysozoa', 'Arthropoda', 'Hexapoda', 'Insecta', 'Pterygota', 'Neoptera', 'Holometabola', 'Diptera', 'Brachycera', 'Muscomorpha', 'Oestroidea', 'Sarcophagidae', 'Sarcophaga', 'Bercaea']
KM886610.1	['Eukaryota', 'Metazoa', 'Ecdysozoa', 'Arthropoda', 'Crustacea', 'Malacostraca', 'Eumalacostraca', 'Eucarida', 'Decapoda', 'Pleocyemata', 'Gebiidea', 'Upogebiidae', 'Upogebia']
KF658071.1	['Eukaryota', 'Metazoa', 'Ecdysozoa', 'Arthropoda', 'Hexapoda', 'Insecta', 'Pterygota', 'Neoptera', 'Polyneoptera', 'Orthoptera', 'Caelifera', 'Acrididea', 'Acridomorpha', 'Pamphagoidea', 'Pamphagidae', 'Thrinchinae', 'Asiotmethis']
JQ320274.1	['Eukaryota', 'Metazoa', 'Ecdysozoa', 'Arthropoda', 'Crustacea', 'Malacostraca', 'Eumalacostraca', 'Eucarida', 'Decapoda', 'Pleocyemata', 'Achelata', 'Palinuroidea', 'Palinuridae', 'Panulirus']
KF701327.1	['Eukaryota', 'Metazoa', 'Ecdysozoa', 'Arthropoda', 'Hexapoda', 'Insecta', 'Pterygota', 'Neoptera', 'Neuroptera', 'Myrmeleontidae', 'Epacanthaclisis']
KC170303.1	['Eukaryota', 'Metazoa', 'Ecdysozoa', 'Arthropoda', 'Hexapoda', 'Insecta', 'Pterygota', 'Neoptera', 'Holometabola', 'Hymenoptera', 'Apocrita', 'Aculeata', 'Apoidea', 'Apidae', 'Apis']
KM504983.1	['Eukaryota', 'Metazoa', 'Ecdysozoa', 'Arthropoda', 'Chelicerata', 'Arachnida', 'Araneae', 'Araneomorphae', 'Entelegynae', 'Araneoidea', 'Tetragnathidae', 'Tetragnatha']
KF418153.1	['Eukaryota', 'Metazoa', 'Ecdysozoa', 'Arthropoda', 'Hexapoda', 'Insecta', 'Pterygota', 'Neoptera', 'Holometabola', 'Coleoptera', 'Polyphaga', 'Cucujiformia', 'Tenebrionidae', 'Tenebrio']
KM488333.1	['Eukaryota', 'Metazoa', 'Ecdysozoa', 'Arthropoda', 'Crustacea', 'Malacostraca', 'Eumalacostraca', 'Eucarida', 'Decapoda', 'Pleocyemata', 'Astacidea', 'Enoplometopoidea', 'Enoplometopidae', 'Enoplometopus']
KM507326.1	['Eukaryota', 'Metazoa', 'Ecdysozoa', 'Arthropoda', 'Hexapoda', 'Insecta', 'Pterygota', 'Neoptera', 'Holometabola', 'Lepidoptera', 'Glossata', 'Ditrysia', 'Papilionoidea', 'Papilionidae', 'Parnassiinae', 'Parnassini', 'Parnassius', 'Kailasius']
KM488334.1	['Eukaryota', 'Metazoa', 'Ecdysozoa', 'Arthropoda', 'Crustacea', 'Malacostraca', 'Eumalacostraca', 'Eucarida', 'Decapoda', 'Pleocyemata', 'Achelata', 'Palinuroidea', 'Scyllaridae', 'Ibacus']
KM287570.1	['Eukaryota', 'Metazoa', 'Ecdysozoa', 'Arthropoda', 'Hexapoda', 'Insecta', 'Pterygota', 'Neoptera', 'Holometabola', 'Diptera', 'Brachycera', 'Muscomorpha', 'Oestroidea', 'Sarcophagidae', 'Sarcophaga', 'Parasarcophaga']
KM287431.1	['Eukaryota', 'Metazoa', 'Ecdysozoa', 'Arthropoda', 'Hexapoda', 'Insecta', 'Pterygota', 'Neoptera', 'Holometabola', 'Diptera', 'Brachycera', 'Muscomorpha', 'Oestroidea', 'Sarcophagidae', 'Sarcophaga', 'Pandelleisca']
KM453724.1	['Eukaryota', 'Metazoa', 'Ecdysozoa', 'Arthropoda', 'Hexapoda', 'Insecta', 'Pterygota', 'Neoptera', 'Holometabola', 'Lepidoptera', 'Glossata', 'Ditrysia', 'Pyraloidea', 'Crambidae', 'Spilomelinae', 'Tyspanodes']
KM216388.1	['Eukaryota', 'Metazoa', 'Ecdysozoa', 'Arthropoda', 'Hexapoda', 'Insecta', 'Pterygota', 'Neoptera', 'Polyneoptera', 'Dictyoptera', 'Blattodea', 'Blattoidea', 'Termitoidae', 'Rhinotermitidae', 'Reticulitermes', 'Planifrontotermes']
KM409708.1	['Eukaryota', 'Metazoa', 'Ecdysozoa', 'Arthropoda', 'Hexapoda', 'Insecta', 'Pterygota', 'Neoptera', 'Polyneoptera', 'Plecoptera', 'Perloidea', 'Perlidae', 'Togoperla']
KM521245.1	['Eukaryota', 'Metazoa', 'Ecdysozoa', 'Arthropoda', 'Hexapoda', 'Insecta', 'Pterygota', 'Neoptera', 'Polyneoptera', 'Orthoptera', 'Caelifera', 'Acrididea', 'Acridomorpha', 'Acridoidea', 'Acrididae', 'Oedipodinae', 'Angaracris']
KM507783.1	['Eukaryota', 'Metazoa', 'Ecdysozoa', 'Arthropoda', 'Chelicerata', 'Arachnida', 'Araneae', 'Araneomorphae', 'Entelegynae', 'Dionycha', 'Thomisidae', 'Oxytate']
KM378244.1	['Eukaryota', 'Metazoa', 'Ecdysozoa', 'Arthropoda', 'Hexapoda', 'Insecta', 'Pterygota', 'Neoptera', 'Holometabola', 'Lepidoptera', 'Glossata', 'Ditrysia', 'Papilionoidea', 'Nymphalidae', 'Biblidinae', 'Ageroniini', 'Hamadryas']
KM486623.1	['Eukaryota', 'Metazoa', 'Ecdysozoa', 'Arthropoda', 'Chelicerata', 'Arachnida', 'Araneae', 'Araneomorphae', 'Entelegynae', 'Lycosoidea', 'Lycosidae', 'Pirata']
KM405637.1	['Eukaryota', 'Metazoa', 'Ecdysozoa', 'Arthropoda', 'Hexapoda', 'Insecta', 'Pterygota', 'Neoptera', 'Polyneoptera', 'Dictyoptera', 'Blattodea', 'Blattoidea', 'Termitoidae', 'Termitidae', 'Macrotermitinae', 'Macrotermes']
KM244730.1	['Eukaryota', 'Metazoa', 'Ecdysozoa', 'Arthropoda', 'Hexapoda', 'Insecta', 'Pterygota', 'Neoptera', 'Holometabola', 'Diptera', 'Brachycera', 'Muscomorpha', 'Oestroidea', 'Calliphoridae', 'Chrysomyinae', 'Chrysomya']
KJ188251.1	['Eukaryota', 'Metazoa', 'Ecdysozoa', 'Arthropoda', 'Hexapoda', 'Insecta', 'Pterygota', 'Neoptera', 'Polyneoptera', 'Orthoptera', 'Caelifera', 'Acrididea', 'Acridomorpha', 'Acridoidea', 'Acrididae', 'Gomphocerinae', 'Ceracris']
NC_025239.1	['Eukaryota', 'Metazoa', 'Ecdysozoa', 'Arthropoda', 'Crustacea', 'Maxillopoda', 'Copepoda', 'Cyclopoida', 'Lernaeidae', 'Lernaea']
NC_025224.1	['Eukaryota', 'Metazoa', 'Ecdysozoa', 'Arthropoda', 'Chelicerata', 'Arachnida', 'Araneae', 'Araneomorphae', 'Entelegynae', 'Lycosoidea', 'Oxyopidae', 'Oxyopes']
NC_025223.1	['Eukaryota', 'Metazoa', 'Ecdysozoa', 'Arthropoda', 'Chelicerata', 'Arachnida', 'Araneae', 'Araneomorphae', 'Entelegynae', 'Lycosoidea', 'Lycosidae', 'Pardosa']
NC_024878.1	['Eukaryota', 'Metazoa', 'Ecdysozoa', 'Arthropoda', 'Chelicerata', 'Arachnida', 'Araneae', 'Araneomorphae', 'Entelegynae', 'Dionycha', 'Selenopidae', 'Selenops']
NC_024877.1	['Eukaryota', 'Metazoa', 'Ecdysozoa', 'Arthropoda', 'Chelicerata', 'Arachnida', 'Araneae', 'Araneomorphae', 'Entelegynae', 'Dionycha', 'Salticidae', 'Salticoida', 'Plexippoida', 'Plexippinae', 'Plexippus']
NC_024874.1	['Eukaryota', 'Metazoa', 'Ecdysozoa', 'Arthropoda', 'Chelicerata', 'Arachnida', 'Acari', 'Acariformes', 'Trombidiformes', 'Prostigmata', 'Eleutherengona', 'Raphignathae', 'Tetranychoidea', 'Tetranychidae', 'Tetranychus']
NC_024838.1	['Eukaryota', 'Metazoa', 'Ecdysozoa', 'Arthropoda', 'Hexapoda', 'Insecta', 'Pterygota', 'Neoptera', 'Paraneoptera', 'Hemiptera', 'Auchenorrhyncha', 'Membracoidea', 'Cicadellidae', 'Typhlocybinae', 'Empoascini', 'Empoasca']
KJ866207.1	['Eukaryota', 'Metazoa', 'Ecdysozoa', 'Arthropoda', 'Hexapoda', 'Insecta', 'Pterygota', 'Neoptera', 'Holometabola', 'Lepidoptera', 'Glossata', 'Ditrysia', 'Papilionoidea', 'Nymphalidae', 'Danainae', 'Danaini', 'Euploeina', 'Euploea']
KM458618.1	['Eukaryota', 'Metazoa', 'Ecdysozoa', 'Arthropoda', 'Hexapoda', 'Insecta', 'Pterygota', 'Neoptera', 'Holometabola', 'Hymenoptera', 'Apocrita', 'Aculeata', 'Apoidea', 'Apidae', 'Apis']
KM035420.1	['Eukaryota', 'Metazoa', 'Ecdysozoa', 'Arthropoda', 'Hexapoda', 'Insecta', 'Pterygota', 'Neoptera', 'Paraneoptera', 'Hemiptera', 'Coleorrhyncha', 'Peloridiidae', 'Hemiodoecus']
KF977797.1	['Eukaryota', 'Metazoa', 'Ecdysozoa', 'Arthropoda', 'Hexapoda', 'Insecta', 'Pterygota', 'Neoptera', 'Holometabola', 'Lepidoptera', 'Glossata', 'Ditrysia', 'Noctuoidea', 'Noctuidae', 'Heliothinae', 'Helicoverpa']
FJ611801.1	['Eukaryota', 'Metazoa', 'Ecdysozoa', 'Arthropoda', 'Hexapoda', 'Insecta', 'Pterygota', 'Neoptera', 'Holometabola', 'Hymenoptera', 'Apocrita', 'Aculeata', 'Pompiloidea', 'Mutillidae', 'Mutillinae', 'Wallacidia']
KM023645.1	['Eukaryota', 'Metazoa', 'Ecdysozoa', 'Arthropoda', 'Hexapoda', 'Insecta', 'Pterygota', 'Neoptera', 'Holometabola', 'Lepidoptera', 'Glossata', 'Ditrysia', 'Yponomeutoidea', 'Plutellidae', 'Plutella']
KM017964.1	['Eukaryota', 'Metazoa', 'Ecdysozoa', 'Arthropoda', 'Crustacea', 'Maxillopoda', 'Cirripedia', 'Thoracica', 'Pedunculata', 'Lepadomorpha', 'Lepadidae', 'Lepas']
NC_024926.1	['Eukaryota', 'Metazoa', 'Ecdysozoa', 'Arthropoda', 'Hexapoda', 'Insecta', 'Pterygota', 'Neoptera', 'Paraneoptera', 'Hemiptera', 'Sternorrhyncha', 'Aphidomorpha', 'Aphidoidea', 'Greenideidae', 'Cervaphis']
KM272950.1	['Eukaryota', 'Metazoa', 'Ecdysozoa', 'Arthropoda', 'Chelicerata', 'Arachnida', 'Araneae', 'Araneomorphae', 'Entelegynae', 'Lycosoidea', 'Oxyopidae', 'Oxyopes']
KM272948.1	['Eukaryota', 'Metazoa', 'Ecdysozoa', 'Arthropoda', 'Chelicerata', 'Arachnida', 'Araneae', 'Araneomorphae', 'Entelegynae', 'Lycosoidea', 'Lycosidae', 'Pardosa']
KM279431.1	['Eukaryota', 'Metazoa', 'Ecdysozoa', 'Arthropoda', 'Hexapoda', 'Insecta', 'Pterygota', 'Neoptera', 'Holometabola', 'Lepidoptera', 'Glossata', 'Ditrysia', 'Bombycoidea', 'Bombycidae', 'Bombycinae', 'Bombyx']
NC_023453.1	['Eukaryota', 'Metazoa', 'Ecdysozoa', 'Arthropoda', 'Hexapoda', 'Insecta', 'Pterygota', 'Neoptera', 'Holometabola', 'Coleoptera', 'Polyphaga', 'Scarabaeiformia', 'Scarabaeidae', 'Cetoniinae', 'Protaetia']
KF254841.1	['Eukaryota', 'Metazoa', 'Ecdysozoa', 'Arthropoda', 'Hexapoda', 'Insecta', 'Pterygota', 'Neoptera', 'Paraneoptera', 'Hemiptera', 'Sternorrhyncha', 'Aphidomorpha', 'Aphidoidea', 'Greenideidae', 'Cervaphis']
NC_021756.1	['Eukaryota', 'Metazoa', 'Ecdysozoa', 'Arthropoda', 'Hexapoda', 'Insecta', 'Pterygota', 'Neoptera', 'Holometabola', 'Lepidoptera', 'Glossata', 'Ditrysia', 'Pyraloidea', 'Crambidae', 'Nymphulinae', 'Elophila']
NC_021753.1	['Eukaryota', 'Metazoa', 'Ecdysozoa', 'Arthropoda', 'Crustacea', 'Malacostraca', 'Eumalacostraca', 'Eucarida', 'Decapoda', 'Pleocyemata', 'Achelata', 'Palinuroidea', 'Synaxidae', 'Palinurellus']
NC_021617.1	['Eukaryota', 'Metazoa', 'Ecdysozoa', 'Arthropoda', 'Hexapoda', 'Insecta', 'Pterygota', 'Palaeoptera', 'Odonata', 'Zygoptera', 'Coenagrionidae', 'Ischnura']
KC831767.1	['Eukaryota', 'Metazoa', 'Ecdysozoa', 'Arthropoda', 'Hexapoda', 'Insecta', 'Pterygota', 'Neoptera', 'Polyneoptera', 'Orthoptera', 'Caelifera', 'Acrididea', 'Acridomorpha', 'Pamphagoidea', 'Pamphagidae', 'Prionotropisinae', 'Filchnerella']
KM245574.1	['Eukaryota', 'Metazoa', 'Ecdysozoa', 'Arthropoda', 'Hexapoda', 'Insecta', 'Pterygota', 'Neoptera', 'Holometabola', 'Diptera', 'Nematocera', 'Culicoidea', 'Dixidae', 'Dixella']
KM215138.1	['Eukaryota', 'Metazoa', 'Ecdysozoa', 'Arthropoda', 'Hexapoda', 'Insecta', 'Pterygota', 'Neoptera', 'Holometabola', 'Lepidoptera', 'Glossata', 'Ditrysia', 'Papilionoidea', 'Papilionidae', 'Papilioninae', 'Papilio']
KM114573.1	['Eukaryota', 'Metazoa', 'Ecdysozoa', 'Arthropoda', 'Chelicerata', 'Arachnida', 'Araneae', 'Araneomorphae', 'Entelegynae', 'Dionycha', 'Selenopidae', 'Selenops']
KM114572.1	['Eukaryota', 'Metazoa', 'Ecdysozoa', 'Arthropoda', 'Chelicerata', 'Arachnida', 'Araneae', 'Araneomorphae', 'Entelegynae', 'Dionycha', 'Salticidae', 'Salticoida', 'Plexippoida', 'Plexippinae', 'Plexippus']
KM111296.1	['Eukaryota', 'Metazoa', 'Ecdysozoa', 'Arthropoda', 'Chelicerata', 'Arachnida', 'Acari', 'Acariformes', 'Trombidiformes', 'Prostigmata', 'Eleutherengona', 'Raphignathae', 'Tetranychoidea', 'Tetranychidae', 'Tetranychus']
KJ778614.1	['Eukaryota', 'Metazoa', 'Ecdysozoa', 'Arthropoda', 'Hexapoda', 'Insecta', 'Pterygota', 'Neoptera', 'Paraneoptera', 'Hemiptera', 'Sternorrhyncha', 'Aleyrodoidea', 'Aleyrodidae', 'Aleyrodinae', 'Bemisia']
KC894961.1	['Eukaryota', 'Metazoa', 'Ecdysozoa', 'Arthropoda', 'Hexapoda', 'Insecta', 'Pterygota', 'Neoptera', 'Holometabola', 'Lepidoptera', 'Glossata', 'Ditrysia', 'Pyraloidea', 'Crambidae', 'Nymphulinae', 'Elophila']
KC878732.1	['Eukaryota', 'Metazoa', 'Ecdysozoa', 'Arthropoda', 'Hexapoda', 'Insecta', 'Pterygota', 'Palaeoptera', 'Odonata', 'Zygoptera', 'Coenagrionidae', 'Ischnura']
KC847078.1	['Eukaryota', 'Metazoa', 'Ecdysozoa', 'Arthropoda', 'Crustacea', 'Malacostraca', 'Eumalacostraca', 'Eucarida', 'Decapoda', 'Pleocyemata', 'Achelata', 'Palinuroidea', 'Synaxidae', 'Palinurellus']
KC775706.1	['Eukaryota', 'Metazoa', 'Ecdysozoa', 'Arthropoda', 'Hexapoda', 'Insecta', 'Pterygota', 'Neoptera', 'Holometabola', 'Coleoptera', 'Polyphaga', 'Scarabaeiformia', 'Scarabaeidae', 'Cetoniinae', 'Protaetia']
KC200076.1	['Eukaryota', 'Metazoa', 'Ecdysozoa', 'Arthropoda', 'Myriapoda', 'Chilopoda', 'Pleurostigmophora', 'Scolopendromorpha', 'Cryptopidae', 'Scolopocryptops']
KM009121.1	['Eukaryota', 'Metazoa', 'Ecdysozoa', 'Arthropoda', 'Hexapoda', 'Insecta', 'Pterygota', 'Neoptera', 'Holometabola', 'Coleoptera', 'Polyphaga', 'Cucujiformia', 'Tenebrionidae', 'Tenebrionidae incertae sedis', 'Tribolium']
KJ813807.1	['Eukaryota', 'Metazoa', 'Ecdysozoa', 'Arthropoda', 'Hexapoda', 'Insecta', 'Pterygota', 'Neoptera', 'Holometabola', 'Lepidoptera', 'Glossata', 'Ditrysia', 'Hesperioidea', 'Hesperiidae', 'Pyrginae', 'Daimio']
KJ815009.1	['Eukaryota', 'Metazoa', 'Ecdysozoa', 'Arthropoda', 'Hexapoda', 'Insecta', 'Pterygota', 'Neoptera', 'Paraneoptera', 'Hemiptera', 'Auchenorrhyncha', 'Membracoidea', 'Cicadellidae', 'Typhlocybinae', 'Empoascini', 'Empoasca']
NC_024744.1	['Eukaryota', 'Metazoa', 'Ecdysozoa', 'Arthropoda', 'Hexapoda', 'Insecta', 'Pterygota', 'Neoptera', 'Holometabola', 'Lepidoptera', 'Glossata', 'Ditrysia', 'Papilionoidea', 'Nymphalidae', 'Heliconiinae', 'Heliconiini', 'Heliconius']
NC_024741.1	['Eukaryota', 'Metazoa', 'Ecdysozoa', 'Arthropoda', 'Hexapoda', 'Insecta', 'Pterygota', 'Neoptera', 'Holometabola', 'Lepidoptera', 'Glossata', 'Ditrysia', 'Papilionoidea', 'Nymphalidae', 'Heliconiinae', 'Heliconiini', 'Heliconius']
NC_024727.1	['Eukaryota', 'Metazoa', 'Ecdysozoa', 'Arthropoda', 'Hexapoda', 'Insecta', 'Pterygota', 'Neoptera', 'Holometabola', 'Lepidoptera', 'Glossata', 'Ditrysia', 'Papilionoidea', 'Papilionidae', 'Parnassiinae', 'Parnassini', 'Parnassius', 'Parnassius']
NC_024683.1	['Eukaryota', 'Metazoa', 'Ecdysozoa', 'Arthropoda', 'Hexapoda', 'Insecta', 'Pterygota', 'Neoptera', 'Paraneoptera', 'Hemiptera', 'Sternorrhyncha', 'Aphidomorpha', 'Aphidoidea', 'Aphididae', 'Macrosiphini', 'Sitobion']
NC_024675.1	['Eukaryota', 'Metazoa', 'Ecdysozoa', 'Arthropoda', 'Chelicerata', 'Arachnida', 'Acari', 'Acariformes', 'Sarcoptiformes', 'Astigmata', 'Psoroptidia', 'Sarcoptoidea', 'Psoroptidae', 'Psoroptes']
NC_024657.1	['Eukaryota', 'Metazoa', 'Ecdysozoa', 'Arthropoda', 'Hexapoda', 'Insecta', 'Pterygota', 'Neoptera', 'Megaloptera', 'Corydalidae', 'Chauliodinae', 'Dysmicohermes']
NC_024652.1	['Eukaryota', 'Metazoa', 'Ecdysozoa', 'Arthropoda', 'Hexapoda', 'Insecta', 'Pterygota', 'Neoptera', 'Holometabola', 'Coleoptera', 'Polyphaga', 'Cucujiformia', 'Chrysomeloidea', 'Cerambycidae', 'Lamiinae', 'Monochamini', 'Monochamus']
NC_024651.1	['Eukaryota', 'Metazoa', 'Ecdysozoa', 'Arthropoda', 'Crustacea', 'Malacostraca', 'Eumalacostraca', 'Eucarida', 'Decapoda', 'Pleocyemata', 'Axiidea', 'Callianassidae', 'Paraglypturus']
NC_024644.1	['Eukaryota', 'Metazoa', 'Ecdysozoa', 'Arthropoda', 'Hexapoda', 'Insecta', 'Pterygota', 'Neoptera', 'Holometabola', 'Lepidoptera', 'Glossata', 'Ditrysia', 'Pyraloidea', 'Crambidae', 'Crambinae', 'Chilo']
NC_024636.1	['Eukaryota', 'Metazoa', 'Ecdysozoa', 'Arthropoda', 'Crustacea', 'Maxillopoda', 'Cirripedia', 'Thoracica', 'Sessilia', 'Balanidae', 'Megabalanus']
NC_024632.1	['Eukaryota', 'Metazoa', 'Ecdysozoa', 'Arthropoda', 'Crustacea', 'Malacostraca', 'Eumalacostraca', 'Eucarida', 'Decapoda', 'Pleocyemata', 'Brachyura', 'Eubrachyura', 'Portunoidea', 'Portunidae', 'Charybdis']
NC_024605.1	['Eukaryota', 'Metazoa', 'Ecdysozoa', 'Arthropoda', 'Hexapoda', 'Insecta', 'Pterygota', 'Neoptera', 'Holometabola', 'Lepidoptera', 'Glossata', 'Ditrysia', 'Papilionoidea', 'Nymphalidae', 'Danainae', 'Danaini', 'Danaina', 'Tirumala']
NC_024600.1	['Eukaryota', 'Metazoa', 'Ecdysozoa', 'Arthropoda', 'Hexapoda', 'Insecta', 'Pterygota', 'Neoptera', 'Holometabola', 'Coleoptera', 'Polyphaga', 'Cucujiformia', 'Tenebrionidae', 'Tenebrionidae incertae sedis', 'Tribolium']
NC_024581.1	['Eukaryota', 'Metazoa', 'Ecdysozoa', 'Arthropoda', 'Hexapoda', 'Insecta', 'Pterygota', 'Neoptera', 'Paraneoptera', 'Hemiptera', 'Sternorrhyncha', 'Aphidomorpha', 'Aphidoidea', 'Aphididae', 'Aphidini', 'Aphis', 'Aphis']
NC_024577.1	['Eukaryota', 'Metazoa', 'Ecdysozoa', 'Arthropoda', 'Hexapoda', 'Insecta', 'Pterygota', 'Neoptera', 'Paraneoptera', 'Hemiptera', 'Sternorrhyncha', 'Psylloidea', 'Triozidae', 'Paratrioza']
NC_024571.1	['Eukaryota', 'Metazoa', 'Ecdysozoa', 'Arthropoda', 'Hexapoda', 'Insecta', 'Pterygota', 'Neoptera', 'Holometabola', 'Lepidoptera', 'Glossata', 'Ditrysia', 'Papilionoidea', 'Riodinidae', 'Riodininae', 'Apodemia']
NC_024564.1	['Eukaryota', 'Metazoa', 'Ecdysozoa', 'Arthropoda', 'Hexapoda', 'Insecta', 'Pterygota', 'Neoptera', 'Holometabola', 'Lepidoptera', 'Glossata', 'Ditrysia', 'Papilionoidea', 'Papilionidae', 'Papilioninae', 'Atrophaneura']
NC_024551.1	['Eukaryota', 'Metazoa', 'Ecdysozoa', 'Arthropoda', 'Hexapoda', 'Insecta', 'Pterygota', 'Neoptera', 'Holometabola', 'Lepidoptera', 'Glossata', 'Ditrysia', 'Papilionoidea', 'Nymphalidae', 'Satyrinae', 'Satyrini', 'Coenonymphina', 'Triphysa']
NC_024550.1	['Eukaryota', 'Metazoa', 'Ecdysozoa', 'Arthropoda', 'Hexapoda', 'Insecta', 'Pterygota', 'Neoptera', 'Holometabola', 'Lepidoptera', 'Glossata', 'Ditrysia', 'Papilionoidea', 'Nymphalidae', 'Satyrinae', 'Satyrini', 'Melanargiina', 'Melanargia']
NC_024535.1	['Eukaryota', 'Metazoa', 'Ecdysozoa', 'Arthropoda', 'Hexapoda', 'Insecta', 'Pterygota', 'Neoptera', 'Holometabola', 'Lepidoptera', 'Glossata', 'Ditrysia', 'Pyraloidea', 'Pyralidae', 'Epipaschiinae', 'Lista']
NC_024532.1	['Eukaryota', 'Metazoa', 'Ecdysozoa', 'Arthropoda', 'Hexapoda', 'Insecta', 'Pterygota', 'Neoptera', 'Holometabola', 'Lepidoptera', 'Glossata', 'Ditrysia', 'Papilionoidea', 'Nymphalidae', 'Danainae', 'Danaini', 'Danaina', 'Danaus', 'Anosia']
NC_024526.1	['Eukaryota', 'Metazoa', 'Ecdysozoa', 'Arthropoda', 'Crustacea', 'Maxillopoda', 'Cirripedia', 'Thoracica', 'Sessilia', 'Archaeobalanidae', 'Striatobalanus']
NC_024525.1	['Eukaryota', 'Metazoa', 'Ecdysozoa', 'Arthropoda', 'Crustacea', 'Maxillopoda', 'Cirripedia', 'Thoracica', 'Sessilia', 'Balanidae', 'Amphibalanus']
KF746065.1	['Eukaryota', 'Metazoa', 'Ecdysozoa', 'Arthropoda', 'Hexapoda', 'Insecta', 'Pterygota', 'Neoptera', 'Holometabola', 'Lepidoptera', 'Glossata', 'Ditrysia', 'Papilionoidea', 'Papilionidae', 'Parnassiinae', 'Parnassini', 'Parnassius', 'Parnassius']
KM068091.1	['Eukaryota', 'Metazoa', 'Ecdysozoa', 'Arthropoda', 'Hexapoda', 'Insecta', 'Pterygota', 'Neoptera', 'Holometabola', 'Lepidoptera', 'Glossata', 'Ditrysia', 'Papilionoidea', 'Nymphalidae', 'Heliconiinae', 'Heliconiini', 'Heliconius']
KM014809.1	['Eukaryota', 'Metazoa', 'Ecdysozoa', 'Arthropoda', 'Hexapoda', 'Insecta', 'Pterygota', 'Neoptera', 'Holometabola', 'Lepidoptera', 'Glossata', 'Ditrysia', 'Papilionoidea', 'Nymphalidae', 'Heliconiinae', 'Heliconiini', 'Heliconius']
KJ742384.1	['Eukaryota', 'Metazoa', 'Ecdysozoa', 'Arthropoda', 'Hexapoda', 'Insecta', 'Pterygota', 'Neoptera', 'Paraneoptera', 'Hemiptera', 'Sternorrhyncha', 'Aphidomorpha', 'Aphidoidea', 'Aphididae', 'Macrosiphini', 'Sitobion']
KJ174087.1	['Eukaryota', 'Metazoa', 'Ecdysozoa', 'Arthropoda', 'Hexapoda', 'Insecta', 'Pterygota', 'Neoptera', 'Holometabola', 'Lepidoptera', 'Glossata', 'Ditrysia', 'Pyraloidea', 'Crambidae', 'Crambinae', 'Chilo']
KJ957822.1	['Eukaryota', 'Metazoa', 'Ecdysozoa', 'Arthropoda', 'Chelicerata', 'Arachnida', 'Acari', 'Acariformes', 'Sarcoptiformes', 'Astigmata', 'Psoroptidia', 'Sarcoptoidea', 'Psoroptidae', 'Psoroptes']
KF501046.1	['Eukaryota', 'Metazoa', 'Ecdysozoa', 'Arthropoda', 'Crustacea', 'Maxillopoda', 'Cirripedia', 'Thoracica', 'Sessilia', 'Balanidae', 'Megabalanus']
KJ947872.2	['Eukaryota', 'Metazoa', 'Ecdysozoa', 'Arthropoda', 'Hexapoda', 'Insecta', 'Pterygota', 'Neoptera', 'Holometabola', 'Diptera', 'Brachycera', 'Muscomorpha', 'Ephydroidea', 'Drosophilidae', 'Drosophila', 'Sophophora']
KJ806318.1	['Eukaryota', 'Metazoa', 'Ecdysozoa', 'Arthropoda', 'Hexapoda', 'Insecta', 'Pterygota', 'Neoptera', 'Megaloptera', 'Corydalidae', 'Chauliodinae', 'Dysmicohermes']
KJ782458.1	['Eukaryota', 'Metazoa', 'Ecdysozoa', 'Arthropoda', 'Chelicerata', 'Arachnida', 'Araneae', 'Araneomorphae', 'Haplogynae', 'Pholcidae', 'Pholcus']
KJ809086.1	['Eukaryota', 'Metazoa', 'Ecdysozoa', 'Arthropoda', 'Hexapoda', 'Insecta', 'Pterygota', 'Neoptera', 'Holometabola', 'Coleoptera', 'Polyphaga', 'Cucujiformia', 'Chrysomeloidea', 'Cerambycidae', 'Lamiinae', 'Monochamini', 'Monochamus']
KJ820739.1	['Eukaryota', 'Metazoa', 'Ecdysozoa', 'Arthropoda', 'Crustacea', 'Malacostraca', 'Eumalacostraca', 'Eucarida', 'Decapoda', 'Pleocyemata', 'Axiidea', 'Callianassidae', 'Paraglypturus']
KJ752724.2	['Eukaryota', 'Metazoa', 'Ecdysozoa', 'Arthropoda', 'Hexapoda', 'Insecta', 'Pterygota', 'Neoptera', 'Holometabola', 'Coleoptera', 'Polyphaga', 'Cucujiformia', 'Tenebrionidae', 'Tenebrionidae incertae sedis', 'Tribolium']
KJ784473.1	['Eukaryota', 'Metazoa', 'Ecdysozoa', 'Arthropoda', 'Hexapoda', 'Insecta', 'Pterygota', 'Neoptera', 'Holometabola', 'Lepidoptera', 'Glossata', 'Ditrysia', 'Papilionoidea', 'Nymphalidae', 'Danainae', 'Danaini', 'Danaina', 'Tirumala']
KF709449.1	['Eukaryota', 'Metazoa', 'Ecdysozoa', 'Arthropoda', 'Hexapoda', 'Insecta', 'Pterygota', 'Neoptera', 'Holometabola', 'Lepidoptera', 'Glossata', 'Ditrysia', 'Pyraloidea', 'Pyralidae', 'Epipaschiinae', 'Lista']
KF690637.1	['Eukaryota', 'Metazoa', 'Ecdysozoa', 'Arthropoda', 'Hexapoda', 'Insecta', 'Pterygota', 'Neoptera', 'Holometabola', 'Lepidoptera', 'Glossata', 'Ditrysia', 'Papilionoidea', 'Nymphalidae', 'Danainae', 'Danaini', 'Danaina', 'Danaus', 'Anosia']
KF493890.1	['Eukaryota', 'Metazoa', 'Ecdysozoa', 'Arthropoda', 'Crustacea', 'Maxillopoda', 'Cirripedia', 'Thoracica', 'Sessilia', 'Archaeobalanidae', 'Striatobalanus']
KF588709.1	['Eukaryota', 'Metazoa', 'Ecdysozoa', 'Arthropoda', 'Crustacea', 'Maxillopoda', 'Cirripedia', 'Thoracica', 'Sessilia', 'Balanidae', 'Amphibalanus']
KJ671626.1	['Eukaryota', 'Metazoa', 'Ecdysozoa', 'Arthropoda', 'Hexapoda', 'Insecta', 'Pterygota', 'Neoptera', 'Paraneoptera', 'Hemiptera', 'Heteroptera', 'Panheteroptera', 'Cimicomorpha', 'Anthocoridae', 'Anthocorinae', 'Orius']
KJ671625.1	['Eukaryota', 'Metazoa', 'Ecdysozoa', 'Arthropoda', 'Hexapoda', 'Insecta', 'Pterygota', 'Neoptera', 'Holometabola', 'Lepidoptera', 'Glossata', 'Ditrysia', 'Tortricoidea', 'Tortricidae', 'Olethreutinae', 'Grapholitini', 'Grapholita']
NC_024428.1	['Eukaryota', 'Metazoa', 'Ecdysozoa', 'Arthropoda', 'Hexapoda', 'Insecta', 'Pterygota', 'Neoptera', 'Holometabola', 'Lepidoptera', 'Glossata', 'Ditrysia', 'Papilionoidea', 'Nymphalidae', 'Danainae', 'Danaini', 'Danaina', 'Ideopsis']
NC_024424.1	['Eukaryota', 'Metazoa', 'Ecdysozoa', 'Arthropoda', 'Hexapoda', 'Insecta', 'Pterygota', 'Neoptera', 'Holometabola', 'Lepidoptera', 'Glossata', 'Exoporia', 'Hepialoidea', 'Hepialidae', 'Napialus']
NC_024287.1	['Eukaryota', 'Metazoa', 'Ecdysozoa', 'Arthropoda', 'Chelicerata', 'Arachnida', 'Araneae', 'Araneomorphae', 'Entelegynae', 'Dionycha', 'Salticidae', 'Salticoida', 'Plexippoida', 'Plexippinae', 'Telamonia']
NC_024283.1	['Eukaryota', 'Metazoa', 'Ecdysozoa', 'Arthropoda', 'Hexapoda', 'Insecta', 'Pterygota', 'Neoptera', 'Holometabola', 'Lepidoptera', 'Glossata', 'Ditrysia', 'Pyraloidea', 'Crambidae', 'Spilomelinae', 'Maruca']
NC_024282.1	['Eukaryota', 'Metazoa', 'Ecdysozoa', 'Arthropoda', 'Chelicerata', 'Arachnida', 'Araneae', 'Araneomorphae', 'Entelegynae', 'Araneoidea', 'Araneidae', 'Argiope']
NC_024281.1	['Eukaryota', 'Metazoa', 'Ecdysozoa', 'Arthropoda', 'Chelicerata', 'Arachnida', 'Araneae', 'Araneomorphae', 'Entelegynae', 'Araneoidea', 'Araneidae', 'Argiope']
NC_024264.1	['Eukaryota', 'Metazoa', 'Ecdysozoa', 'Arthropoda', 'Hexapoda', 'Insecta', 'Pterygota', 'Neoptera', 'Paraneoptera', 'Hemiptera', 'Heteroptera', 'Panheteroptera', 'Cimicomorpha', 'Reduviidae', 'Peiratinae', 'Peirates']
KJ540880.1	['Eukaryota', 'Metazoa', 'Ecdysozoa', 'Arthropoda', 'Hexapoda', 'Insecta', 'Pterygota', 'Neoptera', 'Holometabola', 'Lepidoptera', 'Glossata', 'Ditrysia', 'Papilionoidea', 'Papilionidae', 'Papilioninae', 'Atrophaneura']
KF906487.1	['Eukaryota', 'Metazoa', 'Ecdysozoa', 'Arthropoda', 'Hexapoda', 'Insecta', 'Pterygota', 'Neoptera', 'Holometabola', 'Lepidoptera', 'Glossata', 'Ditrysia', 'Papilionoidea', 'Nymphalidae', 'Satyrinae', 'Satyrini', 'Coenonymphina', 'Triphysa']
KF906486.1	['Eukaryota', 'Metazoa', 'Ecdysozoa', 'Arthropoda', 'Hexapoda', 'Insecta', 'Pterygota', 'Neoptera', 'Holometabola', 'Lepidoptera', 'Glossata', 'Ditrysia', 'Papilionoidea', 'Nymphalidae', 'Satyrinae', 'Satyrini', 'Melanargiina', 'Melanargia']
HM776033.1	['Eukaryota', 'Metazoa', 'Ecdysozoa', 'Arthropoda', 'Hexapoda', 'Insecta', 'Pterygota', 'Neoptera', 'Holometabola', 'Diptera', 'Brachycera', 'Muscomorpha', 'Tephritoidea', 'Tephritidae', 'Bactrocera', 'Tetradacus']
KJ669654.1	['Eukaryota', 'Metazoa', 'Ecdysozoa', 'Arthropoda', 'Hexapoda', 'Insecta', 'Pterygota', 'Neoptera', 'Paraneoptera', 'Hemiptera', 'Sternorrhyncha', 'Aphidomorpha', 'Aphidoidea', 'Aphididae', 'Aphidini', 'Aphis', 'Aphis']
KJ650081.1	['Eukaryota', 'Metazoa', 'Ecdysozoa', 'Arthropoda', 'Hexapoda', 'Insecta', 'Pterygota', 'Neoptera', 'Paraneoptera', 'Hemiptera', 'Sternorrhyncha', 'Psylloidea', 'Triozidae', 'Paratrioza']
KJ571488.1	['Eukaryota', 'Metazoa', 'Ecdysozoa', 'Arthropoda', 'Chelicerata', 'Arachnida', 'Acari', 'Acariformes', 'Sarcoptiformes', 'Astigmata', 'Acaroidea', 'Acaridae', 'Acarinae', 'Aleuroglyphus']
KJ647172.1	['Eukaryota', 'Metazoa', 'Ecdysozoa', 'Arthropoda', 'Hexapoda', 'Insecta', 'Pterygota', 'Neoptera', 'Holometabola', 'Lepidoptera', 'Glossata', 'Ditrysia', 'Bombycoidea', 'Bombycidae', 'Bombycinae', 'Rondotia']
KJ647171.1	['Eukaryota', 'Metazoa', 'Ecdysozoa', 'Arthropoda', 'Hexapoda', 'Insecta', 'Pterygota', 'Neoptera', 'Holometabola', 'Lepidoptera', 'Glossata', 'Ditrysia', 'Papilionoidea', 'Riodinidae', 'Riodininae', 'Apodemia']
KJ476729.1	['Eukaryota', 'Metazoa', 'Ecdysozoa', 'Arthropoda', 'Hexapoda', 'Insecta', 'Pterygota', 'Neoptera', 'Holometabola', 'Lepidoptera', 'Glossata', 'Ditrysia', 'Papilionoidea', 'Nymphalidae', 'Danainae', 'Danaini', 'Danaina', 'Ideopsis']
NC_022677.1	['Eukaryota', 'Metazoa', 'Ecdysozoa', 'Arthropoda', 'Hexapoda', 'Insecta', 'Pterygota', 'Neoptera', 'Paraneoptera', 'Hemiptera', 'Heteroptera', 'Panheteroptera', 'Cimicomorpha', 'Miridae', 'Dicyphina', 'Nesidiocoris']
NC_022670.1	['Eukaryota', 'Metazoa', 'Ecdysozoa', 'Arthropoda', 'Hexapoda', 'Insecta', 'Pterygota', 'Neoptera', 'Paraneoptera', 'Hemiptera', 'Heteroptera', 'Panheteroptera', 'Pentatomomorpha', 'Aradoidea', 'Aradidae', 'Brachyrhynchus']
NC_021770.1	['Eukaryota', 'Metazoa', 'Ecdysozoa', 'Arthropoda', 'Hexapoda', 'Insecta', 'Pterygota', 'Neoptera', 'Holometabola', 'Lepidoptera', 'Glossata', 'Ditrysia', 'Bombycoidea', 'Saturniidae', 'Saturniinae', 'Attacini', 'Attacus']
KJ632465.1	['Eukaryota', 'Metazoa', 'Ecdysozoa', 'Arthropoda', 'Hexapoda', 'Insecta', 'Pterygota', 'Neoptera', 'Holometabola', 'Lepidoptera', 'Glossata', 'Exoporia', 'Hepialoidea', 'Hepialidae', 'Napialus']
NC_020143.1	['Eukaryota', 'Metazoa', 'Ecdysozoa', 'Arthropoda', 'Hexapoda', 'Insecta', 'Pterygota', 'Neoptera', 'Paraneoptera', 'Hemiptera', 'Heteroptera', 'Panheteroptera', 'Cimicomorpha', 'Reduviidae', 'Peiratinae', 'Sirthenea']
KJ598073.1	['Eukaryota', 'Metazoa', 'Ecdysozoa', 'Arthropoda', 'Chelicerata', 'Arachnida', 'Araneae', 'Araneomorphae', 'Entelegynae', 'Dionycha', 'Salticidae', 'Salticoida', 'Plexippoida', 'Plexippinae', 'Telamonia']
NC_024098.1	['Eukaryota', 'Metazoa', 'Ecdysozoa', 'Arthropoda', 'Hexapoda', 'Insecta', 'Pterygota', 'Neoptera', 'Holometabola', 'Lepidoptera', 'Glossata', 'Ditrysia', 'Papilionoidea', 'Papilionidae', 'Papilioninae', 'Graphium']
NC_024056.1	['Eukaryota', 'Metazoa', 'Ecdysozoa', 'Arthropoda', 'Hexapoda', 'Insecta', 'Pterygota', 'Neoptera', 'Paraneoptera', 'Hemiptera', 'Sternorrhyncha', 'Aleyrodoidea', 'Aleyrodidae', 'Aleyrodinae', 'Bemisia']
NC_024054.1	['Eukaryota', 'Metazoa', 'Ecdysozoa', 'Arthropoda', 'Crustacea', 'Malacostraca', 'Eumalacostraca', 'Peracarida', 'Isopoda', 'Limnoriidae', 'Limnoria']
KJ159909.1	['Eukaryota', 'Metazoa', 'Ecdysozoa', 'Arthropoda', 'Hexapoda', 'Insecta', 'Pterygota', 'Neoptera', 'Holometabola', 'Lepidoptera', 'Glossata', 'Ditrysia', 'Bombycoidea', 'Saturniidae', 'Saturniinae', 'Attacini', 'Samia']
KF704000.1	['Eukaryota', 'Metazoa', 'Ecdysozoa', 'Arthropoda', 'Crustacea', 'Malacostraca', 'Eumalacostraca', 'Peracarida', 'Isopoda', 'Limnoriidae', 'Limnoria']
KF006326.1	['Eukaryota', 'Metazoa', 'Ecdysozoa', 'Arthropoda', 'Hexapoda', 'Insecta', 'Pterygota', 'Neoptera', 'Holometabola', 'Lepidoptera', 'Glossata', 'Ditrysia', 'Bombycoidea', 'Saturniidae', 'Saturniinae', 'Attacini', 'Attacus']
HG942175.1	['Eukaryota', 'Metazoa', 'Ecdysozoa', 'Arthropoda', 'Crustacea', 'Malacostraca', 'Eumalacostraca', 'Eucarida', 'Decapoda', 'Pleocyemata', 'Astacidea', 'Parastacoidea', 'Parastacidae', 'Geocharax']
HG942174.1	['Eukaryota', 'Metazoa', 'Ecdysozoa', 'Arthropoda', 'Crustacea', 'Malacostraca', 'Eumalacostraca', 'Eucarida', 'Decapoda', 'Pleocyemata', 'Astacidea', 'Parastacoidea', 'Parastacidae', 'Geocharax']
KF752445.1	['Eukaryota', 'Metazoa', 'Ecdysozoa', 'Arthropoda', 'Hexapoda', 'Insecta', 'Pterygota', 'Neoptera', 'Paraneoptera', 'Hemiptera', 'Heteroptera', 'Panheteroptera', 'Cimicomorpha', 'Reduviidae', 'Peiratinae', 'Peirates']
JQ806057.1	['Eukaryota', 'Metazoa', 'Ecdysozoa', 'Arthropoda', 'Hexapoda', 'Insecta', 'Pterygota', 'Neoptera', 'Paraneoptera', 'Hemiptera', 'Heteroptera', 'Panheteroptera', 'Cimicomorpha', 'Miridae', 'Dicyphina', 'Nesidiocoris']
HQ645959.1	['Eukaryota', 'Metazoa', 'Ecdysozoa', 'Arthropoda', 'Hexapoda', 'Insecta', 'Pterygota', 'Neoptera', 'Paraneoptera', 'Hemiptera', 'Heteroptera', 'Panheteroptera', 'Cimicomorpha', 'Reduviidae', 'Peiratinae', 'Sirthenea']
KJ584365.1	['Eukaryota', 'Metazoa', 'Ecdysozoa', 'Arthropoda', 'Hexapoda', 'Insecta', 'Pterygota', 'Neoptera', 'Paraneoptera', 'Hemiptera', 'Heteroptera', 'Panheteroptera', 'Pentatomomorpha', 'Lygaeoidea', 'Lygaeidae', 'Ischnorhynchinae', 'Kleidocerys']
KJ601784.1	['Eukaryota', 'Metazoa', 'Ecdysozoa', 'Arthropoda', 'Hexapoda', 'Insecta', 'Pterygota', 'Neoptera', 'Holometabola', 'Hymenoptera', 'Apocrita', 'Aculeata', 'Apoidea', 'Apidae', 'Apis']
KJ623250.1	['Eukaryota', 'Metazoa', 'Ecdysozoa', 'Arthropoda', 'Hexapoda', 'Insecta', 'Pterygota', 'Neoptera', 'Holometabola', 'Lepidoptera', 'Glossata', 'Ditrysia', 'Pyraloidea', 'Crambidae', 'Spilomelinae', 'Maruca']
KJ607907.1	['Eukaryota', 'Metazoa', 'Ecdysozoa', 'Arthropoda', 'Chelicerata', 'Arachnida', 'Araneae', 'Araneomorphae', 'Entelegynae', 'Araneoidea', 'Araneidae', 'Argiope']
KJ594561.1	['Eukaryota', 'Metazoa', 'Ecdysozoa', 'Arthropoda', 'Chelicerata', 'Arachnida', 'Araneae', 'Araneomorphae', 'Entelegynae', 'Araneoidea', 'Araneidae', 'Argiope']
KJ577713.1	['Eukaryota', 'Metazoa', 'Ecdysozoa', 'Arthropoda', 'Chelicerata', 'Arachnida', 'Araneae', 'Araneomorphae', 'Entelegynae', 'Araneoidea', 'Nephilidae', 'Nephila']
KJ573469.1	['Eukaryota', 'Metazoa', 'Ecdysozoa', 'Arthropoda', 'Crustacea', 'Malacostraca', 'Eumalacostraca', 'Eucarida', 'Decapoda', 'Pleocyemata', 'Astacidea', 'Parastacoidea', 'Parastacidae', 'Cherax']
KJ573468.1	['Eukaryota', 'Metazoa', 'Ecdysozoa', 'Arthropoda', 'Crustacea', 'Malacostraca', 'Eumalacostraca', 'Eucarida', 'Decapoda', 'Pleocyemata', 'Astacidea', 'Parastacoidea', 'Parastacidae', 'Cherax']
NC_022936.1	['Eukaryota', 'Metazoa', 'Ecdysozoa', 'Arthropoda', 'Crustacea', 'Malacostraca', 'Eumalacostraca', 'Eucarida', 'Decapoda', 'Pleocyemata', 'Astacidea', 'Parastacoidea', 'Parastacidae', 'Cherax']
KJ547676.1	['Eukaryota', 'Metazoa', 'Ecdysozoa', 'Arthropoda', 'Hexapoda', 'Insecta', 'Pterygota', 'Neoptera', 'Holometabola', 'Lepidoptera', 'Glossata', 'Ditrysia', 'Papilionoidea', 'Nymphalidae', 'Satyrinae', 'Satyrini', 'Parargina', 'Pararge']
KJ472924.1	['Eukaryota', 'Metazoa', 'Ecdysozoa', 'Arthropoda', 'Hexapoda', 'Insecta', 'Pterygota', 'Neoptera', 'Holometabola', 'Lepidoptera', 'Glossata', 'Ditrysia', 'Papilionoidea', 'Papilionidae', 'Papilioninae', 'Graphium']
NC_021428.1	['Eukaryota', 'Metazoa', 'Ecdysozoa', 'Arthropoda', 'Hexapoda', 'Insecta', 'Pterygota', 'Neoptera', 'Neuroptera', 'Ascalaphidae', 'Ascalohybris']
NC_023469.1	['Eukaryota', 'Metazoa', 'Ecdysozoa', 'Arthropoda', 'Hexapoda', 'Insecta', 'Pterygota', 'Neoptera', 'Holometabola', 'Coleoptera', 'Polyphaga', 'Cucujiformia', 'Coccinellidae', 'Epilachninae', 'Epilachnini', 'Henosepilachna']
NC_024033.1	['Eukaryota', 'Metazoa', 'Ecdysozoa', 'Arthropoda', 'Hexapoda', 'Insecta', 'Pterygota', 'Neoptera', 'Polyneoptera', 'Plecoptera', 'Perloidea', 'Perlidae', 'Kamimuria']
NC_024028.1	['Eukaryota', 'Metazoa', 'Ecdysozoa', 'Arthropoda', 'Hexapoda', 'Insecta', 'Pterygota', 'Neoptera', 'Polyneoptera', 'Dictyoptera', 'Mantodea', 'Tarachodidae', 'Caliridinae', 'Leptomantella']
NC_023921.1	['Eukaryota', 'Metazoa', 'Ecdysozoa', 'Arthropoda', 'Hexapoda', 'Insecta', 'Pterygota', 'Neoptera', 'Polyneoptera', 'Orthoptera', 'Caelifera', 'Acrididea', 'Acridomorpha', 'Pyrgomorphoidea', 'Pyrgomorphidae', 'Mekongiella']
NC_023920.1	['Eukaryota', 'Metazoa', 'Ecdysozoa', 'Arthropoda', 'Hexapoda', 'Insecta', 'Pterygota', 'Neoptera', 'Polyneoptera', 'Orthoptera', 'Caelifera', 'Acrididea', 'Acridomorpha', 'Acridoidea', 'Acrididae', 'Melanoplinae', 'Podismini', 'Kingdonella']
NC_023938.1	['Eukaryota', 'Metazoa', 'Ecdysozoa', 'Arthropoda', 'Hexapoda', 'Insecta', 'Pterygota', 'Neoptera', 'Holometabola', 'Lepidoptera', 'Glossata', 'Ditrysia', 'Papilionoidea', 'Papilionidae', 'Parnassiinae', 'Zerynthini', 'Luehdorfia']
NC_023937.1	['Eukaryota', 'Metazoa', 'Ecdysozoa', 'Arthropoda', 'Hexapoda', 'Insecta', 'Pterygota', 'Neoptera', 'Holometabola', 'Coleoptera', 'Polyphaga', 'Cucujiformia', 'Chrysomeloidea', 'Cerambycidae', 'Cerambycinae', 'Cerambycini', 'Massicus']
NC_023919.1	['Eukaryota', 'Metazoa', 'Ecdysozoa', 'Arthropoda', 'Hexapoda', 'Insecta', 'Pterygota', 'Neoptera', 'Polyneoptera', 'Orthoptera', 'Caelifera', 'Acrididea', 'Acridomorpha', 'Acridoidea', 'Acrididae', 'Pacrinae', 'Pacris']
NC_023246.1	['Eukaryota', 'Metazoa', 'Ecdysozoa', 'Arthropoda', 'Hexapoda', 'Insecta', 'Pterygota', 'Neoptera', 'Holometabola', 'Coleoptera', 'Polyphaga', 'Scarabaeiformia', 'Scarabaeidae', 'Melolonthinae', 'Cheirotonus']
KF734668.1	['Eukaryota', 'Metazoa', 'Ecdysozoa', 'Arthropoda', 'Hexapoda', 'Insecta', 'Pterygota', 'Neoptera', 'Paraneoptera', 'Hemiptera', 'Sternorrhyncha', 'Aleyrodoidea', 'Aleyrodidae', 'Aleyrodinae', 'Bemisia']
NC_021427.1	['Eukaryota', 'Metazoa', 'Ecdysozoa', 'Arthropoda', 'Hexapoda', 'Insecta', 'Pterygota', 'Neoptera', 'Holometabola', 'Lepidoptera', 'Glossata', 'Ditrysia', 'Hesperioidea', 'Hesperiidae', 'Pyrginae', 'Erynnis']
KC894944.1	['Eukaryota', 'Metazoa', 'Ecdysozoa', 'Arthropoda', 'Hexapoda', 'Insecta', 'Pterygota', 'Neoptera', 'Polyneoptera', 'Plecoptera', 'Perloidea', 'Perlidae', 'Kamimuria']
NC_023535.1	['Eukaryota', 'Metazoa', 'Ecdysozoa', 'Arthropoda', 'Hexapoda', 'Insecta', 'Pterygota', 'Neoptera', 'Polyneoptera', 'Orthoptera', 'Caelifera', 'Acrididea', 'Acridomorpha', 'Pamphagoidea', 'Pamphagidae', 'Pamphaginae', 'Humphaplotropis']
NC_023532.1	['Eukaryota', 'Metazoa', 'Ecdysozoa', 'Arthropoda', 'Hexapoda', 'Insecta', 'Pterygota', 'Neoptera', 'Holometabola', 'Diptera', 'Brachycera', 'Muscomorpha', 'Oestroidea', 'Sarcophagidae', 'Sarcophaga', 'Boettcherisca']
NC_023530.1	['Eukaryota', 'Metazoa', 'Ecdysozoa', 'Arthropoda', 'Hexapoda', 'Insecta', 'Pterygota', 'Neoptera', 'Holometabola', 'Lepidoptera', 'Glossata', 'Exoporia', 'Hepialoidea', 'Hepialidae', 'Thitarodes']
KJ396621.1	['Eukaryota', 'Metazoa', 'Ecdysozoa', 'Arthropoda', 'Hexapoda', 'Insecta', 'Pterygota', 'Neoptera', 'Holometabola', 'Lepidoptera', 'Glossata', 'Ditrysia', 'Papilionoidea', 'Papilionidae', 'Papilioninae', 'Papilio']
KF543065.1	['Eukaryota', 'Metazoa', 'Ecdysozoa', 'Arthropoda', 'Hexapoda', 'Insecta', 'Pterygota', 'Neoptera', 'Holometabola', 'Lepidoptera', 'Glossata', 'Ditrysia', 'Noctuoidea', 'Noctuidae', 'Amphipyrinae', 'Spodoptera']
KC751569.1	['Eukaryota', 'Metazoa', 'Ecdysozoa', 'Arthropoda', 'Hexapoda', 'Insecta', 'Pterygota', 'Neoptera', 'Holometabola', 'Coleoptera', 'Polyphaga', 'Cucujiformia', 'Chrysomeloidea', 'Cerambycidae', 'Cerambycinae', 'Cerambycini', 'Massicus']
HQ833842.1	['Eukaryota', 'Metazoa', 'Ecdysozoa', 'Arthropoda', 'Hexapoda', 'Insecta', 'Pterygota', 'Neoptera', 'Polyneoptera', 'Orthoptera', 'Caelifera', 'Acrididea', 'Acridomorpha', 'Pyrgomorphoidea', 'Pyrgomorphidae', 'Mekongiella']
HQ833840.1	['Eukaryota', 'Metazoa', 'Ecdysozoa', 'Arthropoda', 'Hexapoda', 'Insecta', 'Pterygota', 'Neoptera', 'Polyneoptera', 'Orthoptera', 'Caelifera', 'Acrididea', 'Acridomorpha', 'Acridoidea', 'Acrididae', 'Melanoplinae', 'Podismini', 'Kingdonella']
HQ833838.1	['Eukaryota', 'Metazoa', 'Ecdysozoa', 'Arthropoda', 'Hexapoda', 'Insecta', 'Pterygota', 'Neoptera', 'Polyneoptera', 'Orthoptera', 'Caelifera', 'Acrididea', 'Acridomorpha', 'Acridoidea', 'Acrididae', 'Pacrinae', 'Pacris']
KC952673.1	['Eukaryota', 'Metazoa', 'Ecdysozoa', 'Arthropoda', 'Hexapoda', 'Insecta', 'Pterygota', 'Neoptera', 'Holometabola', 'Lepidoptera', 'Glossata', 'Ditrysia', 'Papilionoidea', 'Papilionidae', 'Parnassiinae', 'Zerynthini', 'Luehdorfia']
KJ131489.1	['Eukaryota', 'Metazoa', 'Ecdysozoa', 'Arthropoda', 'Hexapoda', 'Insecta', 'Pterygota', 'Neoptera', 'Holometabola', 'Coleoptera', 'Polyphaga', 'Cucujiformia', 'Coccinellidae', 'Epilachninae', 'Epilachnini', 'Henosepilachna']
KC758703.1	['Eukaryota', 'Metazoa', 'Ecdysozoa', 'Arthropoda', 'Hexapoda', 'Insecta', 'Pterygota', 'Neoptera', 'Neuroptera', 'Ascalaphidae', 'Ascalohybris']
KC659955.1	['Eukaryota', 'Metazoa', 'Ecdysozoa', 'Arthropoda', 'Hexapoda', 'Insecta', 'Pterygota', 'Neoptera', 'Holometabola', 'Lepidoptera', 'Glossata', 'Ditrysia', 'Hesperioidea', 'Hesperiidae', 'Pyrginae', 'Erynnis']
JQ862475.1	['Eukaryota', 'Metazoa', 'Ecdysozoa', 'Arthropoda', 'Hexapoda', 'Insecta', 'Pterygota', 'Neoptera', 'Holometabola', 'Diptera', 'Brachycera', 'Muscomorpha', 'Opomyzoidea', 'Agromyzidae', 'Phytomyzinae', 'Liriomyza']
KC428100.1	['Eukaryota', 'Metazoa', 'Ecdysozoa', 'Arthropoda', 'Hexapoda', 'Insecta', 'Pterygota', 'Neoptera', 'Holometabola', 'Coleoptera', 'Polyphaga', 'Scarabaeiformia', 'Scarabaeidae', 'Melolonthinae', 'Cheirotonus']
HM143892.1	['Eukaryota', 'Metazoa', 'Ecdysozoa', 'Arthropoda', 'Hexapoda', 'Insecta', 'Pterygota', 'Palaeoptera', 'Ephemeroptera', 'Setisura', 'Isonychiidae', 'Isonychia']
HM067837.1	['Eukaryota', 'Metazoa', 'Ecdysozoa', 'Arthropoda', 'Hexapoda', 'Insecta', 'Pterygota', 'Palaeoptera', 'Ephemeroptera', 'Pannota', 'Ephemerellidae', 'Vietnamella']
GU479735.1	['Eukaryota', 'Metazoa', 'Ecdysozoa', 'Arthropoda', 'Hexapoda', 'Insecta', 'Pterygota', 'Palaeoptera', 'Ephemeroptera', 'Pisciforma', 'Baetidae', 'Takobia']
GQ502451.1	['Eukaryota', 'Metazoa', 'Ecdysozoa', 'Arthropoda', 'Hexapoda', 'Insecta', 'Pterygota', 'Palaeoptera', 'Ephemeroptera', 'Pannota', 'Caenidae', 'Caenis']
NC_023796.1	['Eukaryota', 'Metazoa', 'Ecdysozoa', 'Arthropoda', 'Hexapoda', 'Insecta', 'Pterygota', 'Neoptera', 'Paraneoptera', 'Hemiptera', 'Heteroptera', 'Panheteroptera', 'Cimicomorpha', 'Miridae', 'Mirini', 'Adelphocoris']
NC_023794.1	['Eukaryota', 'Metazoa', 'Ecdysozoa', 'Arthropoda', 'Hexapoda', 'Insecta', 'Pterygota', 'Neoptera', 'Holometabola', 'Diptera', 'Brachycera', 'Muscomorpha', 'Platypezoidea', 'Phoridae', 'Megaseliini', 'Megaselia']
KC160533.1	['Eukaryota', 'Metazoa', 'Ecdysozoa', 'Arthropoda', 'Hexapoda', 'Insecta', 'Pterygota', 'Neoptera', 'Holometabola', 'Hymenoptera', 'Apocrita', 'Aculeata', 'Vespoidea', 'Formicidae', 'Dolichoderinae', 'Leptomyrmex']
KF649849.1	['Eukaryota', 'Metazoa', 'Ecdysozoa', 'Arthropoda', 'Crustacea', 'Malacostraca', 'Eumalacostraca', 'Eucarida', 'Decapoda', 'Pleocyemata', 'Astacidea', 'Parastacoidea', 'Parastacidae', 'Cherax']
KJ001714.1	['Eukaryota', 'Metazoa', 'Ecdysozoa', 'Arthropoda', 'Hexapoda', 'Insecta', 'Pterygota', 'Neoptera', 'Paraneoptera', 'Hemiptera', 'Heteroptera', 'Panheteroptera', 'Cimicomorpha', 'Miridae', 'Mirini', 'Adelphocoris']
KF974742.1	['Eukaryota', 'Metazoa', 'Ecdysozoa', 'Arthropoda', 'Hexapoda', 'Insecta', 'Pterygota', 'Neoptera', 'Holometabola', 'Diptera', 'Brachycera', 'Muscomorpha', 'Platypezoidea', 'Phoridae', 'Megaseliini', 'Megaselia']
NC_023481.1	['Eukaryota', 'Metazoa', 'Ecdysozoa', 'Arthropoda', 'Crustacea', 'Malacostraca', 'Eumalacostraca', 'Eucarida', 'Decapoda', 'Pleocyemata', 'Astacidea', 'Parastacoidea', 'Parastacidae', 'Cherax']
NC_023480.1	['Eukaryota', 'Metazoa', 'Ecdysozoa', 'Arthropoda', 'Crustacea', 'Malacostraca', 'Eumalacostraca', 'Eucarida', 'Decapoda', 'Pleocyemata', 'Astacidea', 'Parastacoidea', 'Parastacidae', 'Cherax']
NC_023479.1	['Eukaryota', 'Metazoa', 'Ecdysozoa', 'Arthropoda', 'Crustacea', 'Malacostraca', 'Eumalacostraca', 'Eucarida', 'Decapoda', 'Pleocyemata', 'Astacidea', 'Parastacoidea', 'Parastacidae', 'Cherax']
NC_023478.1	['Eukaryota', 'Metazoa', 'Ecdysozoa', 'Arthropoda', 'Crustacea', 'Malacostraca', 'Eumalacostraca', 'Eucarida', 'Decapoda', 'Pleocyemata', 'Astacidea', 'Parastacoidea', 'Parastacidae', 'Cherax']
NC_023471.1	['Eukaryota', 'Metazoa', 'Ecdysozoa', 'Arthropoda', 'Hexapoda', 'Insecta', 'Pterygota', 'Neoptera', 'Holometabola', 'Lepidoptera', 'Glossata', 'Ditrysia', 'Pyraloidea', 'Crambidae', 'Nymphulinae', 'Paracymoriza']
NC_023467.1	['Eukaryota', 'Metazoa', 'Ecdysozoa', 'Arthropoda', 'Hexapoda', 'Insecta', 'Pterygota', 'Neoptera', 'Polyneoptera', 'Orthoptera', 'Caelifera', 'Acrididea', 'Acridomorpha', 'Acridoidea', 'Acrididae', 'Gomphocerinae', 'Orinhippus']
NC_023462.1	['Eukaryota', 'Metazoa', 'Ecdysozoa', 'Arthropoda', 'Hexapoda', 'Insecta', 'Pterygota', 'Neoptera', 'Megaloptera', 'Corydalidae', 'Corydalinae', 'Acanthacorydalis']
NC_023444.1	['Eukaryota', 'Metazoa', 'Ecdysozoa', 'Arthropoda', 'Hexapoda', 'Insecta', 'Pterygota', 'Neoptera', 'Megaloptera', 'Corydalidae', 'Chauliodinae', 'Neochauliodes']
KF931338.1	['Eukaryota', 'Metazoa', 'Ecdysozoa', 'Arthropoda', 'Hexapoda', 'Insecta', 'Pterygota', 'Neoptera', 'Polyneoptera', 'Orthoptera', 'Caelifera', 'Acrididea', 'Acridomorpha', 'Pamphagoidea', 'Pamphagidae', 'Pamphaginae', 'Humphaplotropis']
KF921296.1	['Eukaryota', 'Metazoa', 'Ecdysozoa', 'Arthropoda', 'Hexapoda', 'Insecta', 'Pterygota', 'Neoptera', 'Holometabola', 'Diptera', 'Brachycera', 'Muscomorpha', 'Oestroidea', 'Sarcophagidae', 'Sarcophaga', 'Boettcherisca']
KF927042.1	['Eukaryota', 'Metazoa', 'Ecdysozoa', 'Arthropoda', 'Hexapoda', 'Insecta', 'Pterygota', 'Neoptera', 'Holometabola', 'Lepidoptera', 'Glossata', 'Ditrysia', 'Bombycoidea', 'Saturniidae', 'Saturniinae', 'Saturniini', 'Actias']
KF908880.1	['Eukaryota', 'Metazoa', 'Ecdysozoa', 'Arthropoda', 'Hexapoda', 'Insecta', 'Pterygota', 'Neoptera', 'Holometabola', 'Lepidoptera', 'Glossata', 'Exoporia', 'Hepialoidea', 'Hepialidae', 'Thitarodes']
KF859965.1	['Eukaryota', 'Metazoa', 'Ecdysozoa', 'Arthropoda', 'Hexapoda', 'Insecta', 'Pterygota', 'Neoptera', 'Holometabola', 'Lepidoptera', 'Glossata', 'Ditrysia', 'Pyraloidea', 'Crambidae', 'Nymphulinae', 'Paracymoriza']
KF857227.1	['Eukaryota', 'Metazoa', 'Ecdysozoa', 'Arthropoda', 'Hexapoda', 'Insecta', 'Pterygota', 'Neoptera', 'Polyneoptera', 'Orthoptera', 'Caelifera', 'Acrididea', 'Acridomorpha', 'Acridoidea', 'Acrididae', 'Gomphocerinae', 'Orinhippus']
KF859738.1	['Eukaryota', 'Metazoa', 'Ecdysozoa', 'Arthropoda', 'Hexapoda', 'Insecta', 'Pterygota', 'Neoptera', 'Holometabola', 'Lepidoptera', 'Glossata', 'Ditrysia', 'Papilionoidea', 'Papilionidae', 'Papilioninae', 'Papilio']
JQ351950.1	['Eukaryota', 'Metazoa', 'Ecdysozoa', 'Arthropoda', 'Hexapoda', 'Insecta', 'Pterygota', 'Neoptera', 'Megaloptera', 'Corydalidae', 'Chauliodinae', 'Neochauliodes']
KF840564.1	['Eukaryota', 'Metazoa', 'Ecdysozoa', 'Arthropoda', 'Hexapoda', 'Insecta', 'Pterygota', 'Neoptera', 'Megaloptera', 'Corydalidae', 'Corydalinae', 'Acanthacorydalis']
NC_021417.1	['Eukaryota', 'Metazoa', 'Ecdysozoa', 'Arthropoda', 'Hexapoda', 'Insecta', 'Pterygota', 'Neoptera', 'Paraneoptera', 'Hemiptera', 'Auchenorrhyncha', 'Fulgoroidea', 'Delphacidae', 'Delphacinae', 'Sogatella']
NC_021370.1	['Eukaryota', 'Metazoa', 'Ecdysozoa', 'Arthropoda', 'Hexapoda', 'Insecta', 'Pterygota', 'Neoptera', 'Holometabola', 'Lepidoptera', 'Glossata', 'Ditrysia', 'Papilionoidea', 'Nymphalidae', 'Satyrinae', 'Melanitini', 'Melanitis']
NC_021123.1	['Eukaryota', 'Metazoa', 'Ecdysozoa', 'Arthropoda', 'Hexapoda', 'Insecta', 'Pterygota', 'Neoptera', 'Holometabola', 'Lepidoptera', 'Glossata', 'Ditrysia', 'Papilionoidea', 'Pieridae', 'Pierinae', 'Hebomoia']
NC_020780.1	['Eukaryota', 'Metazoa', 'Ecdysozoa', 'Arthropoda', 'Hexapoda', 'Insecta', 'Pterygota', 'Neoptera', 'Holometabola', 'Lepidoptera', 'Glossata', 'Ditrysia', 'Bombycoidea', 'Sphingidae', 'Sphinginae', 'Sphingini', 'Sphinx']
NC_020779.1	['Eukaryota', 'Metazoa', 'Ecdysozoa', 'Arthropoda', 'Hexapoda', 'Insecta', 'Pterygota', 'Neoptera', 'Holometabola', 'Lepidoptera', 'Glossata', 'Ditrysia', 'Papilionoidea', 'Lycaenidae', 'Polyommatinae', 'Cupido']
NC_023212.1	['Eukaryota', 'Metazoa', 'Ecdysozoa', 'Arthropoda', 'Hexapoda', 'Insecta', 'Pterygota', 'Neoptera', 'Holometabola', 'Lepidoptera', 'Glossata', 'Ditrysia', 'Copromorphoidea', 'Carposinidae', 'Carposina']
NC_023118.1	['Eukaryota', 'Metazoa', 'Ecdysozoa', 'Arthropoda', 'Hexapoda', 'Insecta', 'Pterygota', 'Neoptera', 'Holometabola', 'Lepidoptera', 'Glossata', 'Ditrysia', 'Noctuoidea', 'Noctuidae', 'Hadeninae', 'Mythimna']
NC_020373.1	['Eukaryota', 'Metazoa', 'Ecdysozoa', 'Arthropoda', 'Hexapoda', 'Insecta', 'Pterygota', 'Neoptera', 'Paraneoptera', 'Hemiptera', 'Heteroptera', 'Panheteroptera', 'Pentatomomorpha', 'Pentatomoidea', 'Pentatomidae', 'Pentatominae', 'Dolycoris']
NC_020342.1	['Eukaryota', 'Metazoa', 'Ecdysozoa', 'Arthropoda', 'Hexapoda', 'Insecta', 'Pterygota', 'Neoptera', 'Holometabola', 'Lepidoptera', 'Glossata', 'Ditrysia', 'Noctuoidea', 'Lymantriidae', 'Gynaephora']
NC_016716.1	['Eukaryota', 'Metazoa', 'Ecdysozoa', 'Arthropoda', 'Hexapoda', 'Insecta', 'Pterygota', 'Neoptera', 'Holometabola', 'Diptera', 'Brachycera', 'Muscomorpha', 'Opomyzoidea', 'Agromyzidae', 'Phytomyzinae', 'Liriomyza']
NC_015988.1	['Eukaryota', 'Metazoa', 'Ecdysozoa', 'Arthropoda', 'Hexapoda', 'Insecta', 'Pterygota', 'Neoptera', 'Holometabola', 'Lepidoptera', 'Glossata', 'Ditrysia', 'Papilionoidea', 'Nymphalidae', 'Heliconiinae', 'Argynnini', 'Argynnis']
HQ840719.1	['Eukaryota', 'Metazoa', 'Ecdysozoa', 'Arthropoda', 'Hexapoda', 'Insecta', 'Pterygota', 'Neoptera', 'Holometabola', 'Lepidoptera', 'Glossata', 'Ditrysia', 'Copromorphoidea', 'Carposinidae', 'Carposina']
NC_022939.1	['Eukaryota', 'Metazoa', 'Ecdysozoa', 'Arthropoda', 'Crustacea', 'Malacostraca', 'Eumalacostraca', 'Eucarida', 'Decapoda', 'Pleocyemata', 'Astacidea', 'Parastacoidea', 'Parastacidae', 'Cherax']
NC_022937.1	['Eukaryota', 'Metazoa', 'Ecdysozoa', 'Arthropoda', 'Crustacea', 'Malacostraca', 'Eumalacostraca', 'Eucarida', 'Decapoda', 'Pleocyemata', 'Astacidea', 'Parastacoidea', 'Parastacidae', 'Cherax']
NC_022922.1	['Eukaryota', 'Metazoa', 'Ecdysozoa', 'Arthropoda', 'Hexapoda', 'Insecta', 'Pterygota', 'Neoptera', 'Paraneoptera', 'Hemiptera', 'Heteroptera', 'Panheteroptera', 'Cimicomorpha', 'Tingidae', 'Corythucha']
NC_022853.1	['Eukaryota', 'Metazoa', 'Ecdysozoa', 'Arthropoda', 'Hexapoda', 'Insecta', 'Pterygota', 'Neoptera', 'Holometabola', 'Lepidoptera', 'Glossata', 'Ditrysia', 'Hesperioidea', 'Hesperiidae', 'Pyrginae', 'Celaenorrhinus']
NC_022843.1	['Eukaryota', 'Metazoa', 'Ecdysozoa', 'Arthropoda', 'Hexapoda', 'Insecta', 'Pterygota', 'Neoptera', 'Polyneoptera', 'Plecoptera', 'Perloidea', 'Perlidae', 'Dinocras']
NC_022816.1	['Eukaryota', 'Metazoa', 'Ecdysozoa', 'Arthropoda', 'Hexapoda', 'Insecta', 'Pterygota', 'Neoptera', 'Paraneoptera', 'Hemiptera', 'Heteroptera', 'Panheteroptera', 'Cimicomorpha', 'Reduviidae', 'Oncocephalus']
NC_022710.1	['Eukaryota', 'Metazoa', 'Ecdysozoa', 'Arthropoda', 'Hexapoda', 'Insecta', 'Pterygota', 'Neoptera', 'Holometabola', 'Siphonaptera', 'Ceratophyllidae', 'Jellisonia']
NC_022699.1	['Eukaryota', 'Metazoa', 'Ecdysozoa', 'Arthropoda', 'Hexapoda', 'Insecta', 'Pterygota', 'Neoptera', 'Holometabola', 'Lepidoptera', 'Glossata', 'Ditrysia', 'Pyraloidea', 'Crambidae', 'Spilomelinae', 'Glyphodes']
NC_022697.1	['Eukaryota', 'Metazoa', 'Ecdysozoa', 'Arthropoda', 'Hexapoda', 'Insecta', 'Pterygota', 'Neoptera', 'Holometabola', 'Lepidoptera', 'Glossata', 'Ditrysia', 'Papilionoidea', 'Nymphalidae', 'Nymphalinae', 'Junonia']
KF730242.1	['Eukaryota', 'Metazoa', 'Ecdysozoa', 'Arthropoda', 'Hexapoda', 'Insecta', 'Pterygota', 'Neoptera', 'Holometabola', 'Lepidoptera', 'Glossata', 'Ditrysia', 'Noctuoidea', 'Noctuidae', 'Hadeninae', 'Mythimna']
KF484757.1	['Eukaryota', 'Metazoa', 'Ecdysozoa', 'Arthropoda', 'Hexapoda', 'Insecta', 'Pterygota', 'Neoptera', 'Polyneoptera', 'Plecoptera', 'Perloidea', 'Perlidae', 'Dinocras']
KF649852.1	['Eukaryota', 'Metazoa', 'Ecdysozoa', 'Arthropoda', 'Crustacea', 'Malacostraca', 'Eumalacostraca', 'Eucarida', 'Decapoda', 'Pleocyemata', 'Astacidea', 'Parastacoidea', 'Parastacidae', 'Cherax']
KF649850.1	['Eukaryota', 'Metazoa', 'Ecdysozoa', 'Arthropoda', 'Crustacea', 'Malacostraca', 'Eumalacostraca', 'Eucarida', 'Decapoda', 'Pleocyemata', 'Astacidea', 'Parastacoidea', 'Parastacidae', 'Cherax']
KC512915.1	['Eukaryota', 'Metazoa', 'Ecdysozoa', 'Arthropoda', 'Hexapoda', 'Insecta', 'Pterygota', 'Neoptera', 'Paraneoptera', 'Hemiptera', 'Auchenorrhyncha', 'Fulgoroidea', 'Delphacidae', 'Delphacinae', 'Sogatella']
KC512914.1	['Eukaryota', 'Metazoa', 'Ecdysozoa', 'Arthropoda', 'Hexapoda', 'Insecta', 'Pterygota', 'Neoptera', 'Paraneoptera', 'Hemiptera', 'Auchenorrhyncha', 'Fulgoroidea', 'Delphacidae', 'Delphacinae', 'Sogatella']
NC_022449.1	['Eukaryota', 'Metazoa', 'Ecdysozoa', 'Arthropoda', 'Hexapoda', 'Insecta', 'Pterygota', 'Neoptera', 'Paraneoptera', 'Hemiptera', 'Heteroptera', 'Panheteroptera', 'Pentatomomorpha', 'Pentatomoidea', 'Tessaratomidae', 'Eusthenes']
NC_022185.1	['Eukaryota', 'Metazoa', 'Ecdysozoa', 'Arthropoda', 'Hexapoda', 'Insecta', 'Pterygota', 'Neoptera', 'Holometabola', 'Lepidoptera', 'Glossata', 'Ditrysia', 'Noctuoidea', 'Noctuidae', 'Noctuinae', 'Agrotis']
NC_022134.1	['Eukaryota', 'Metazoa', 'Ecdysozoa', 'Arthropoda', 'Hexapoda', 'Insecta', 'Pterygota', 'Neoptera', 'Holometabola', 'Lepidoptera', 'Glossata', 'Ditrysia', 'Papilionoidea', 'Nymphalidae', 'Apaturinae', 'Sasakia']
KF543077.1	['Eukaryota', 'Metazoa', 'Ecdysozoa', 'Arthropoda', 'Hexapoda', 'Insecta', 'Pterygota', 'Neoptera', 'Holometabola', 'Lepidoptera', 'Glossata', 'Ditrysia', 'Hesperioidea', 'Hesperiidae', 'Pyrginae', 'Celaenorrhinus']
KC887527.1	['Eukaryota', 'Metazoa', 'Ecdysozoa', 'Arthropoda', 'Hexapoda', 'Insecta', 'Pterygota', 'Neoptera', 'Paraneoptera', 'Hemiptera', 'Heteroptera', 'Panheteroptera', 'Cimicomorpha', 'Reduviidae', 'Oncocephalus']
JX569848.1	['Eukaryota', 'Metazoa', 'Ecdysozoa', 'Arthropoda', 'Hexapoda', 'Insecta', 'Pterygota', 'Neoptera', 'Holometabola', 'Mecoptera', 'Panorpidae', 'Neopanorpa']
KC489093.1	['Eukaryota', 'Metazoa', 'Ecdysozoa', 'Arthropoda', 'Hexapoda', 'Insecta', 'Pterygota', 'Neoptera', 'Holometabola', 'Lepidoptera', 'Glossata', 'Ditrysia', 'Papilionoidea', 'Pieridae', 'Pierinae', 'Hebomoia']
KC470083.1	['Eukaryota', 'Metazoa', 'Ecdysozoa', 'Arthropoda', 'Hexapoda', 'Insecta', 'Pterygota', 'Neoptera', 'Holometabola', 'Lepidoptera', 'Glossata', 'Ditrysia', 'Bombycoidea', 'Sphingidae', 'Sphinginae', 'Sphingini', 'Sphinx']
KC433409.1	['Eukaryota', 'Metazoa', 'Ecdysozoa', 'Arthropoda', 'Hexapoda', 'Insecta', 'Pterygota', 'Neoptera', 'Holometabola', 'Lepidoptera', 'Glossata', 'Ditrysia', 'Papilionoidea', 'Papilionidae', 'Papilioninae', 'Papilio']
KC433408.1	['Eukaryota', 'Metazoa', 'Ecdysozoa', 'Arthropoda', 'Hexapoda', 'Insecta', 'Pterygota', 'Neoptera', 'Holometabola', 'Lepidoptera', 'Glossata', 'Ditrysia', 'Papilionoidea', 'Papilionidae', 'Papilioninae', 'Papilio']
NC_018030.1	['Eukaryota', 'Metazoa', 'Ecdysozoa', 'Arthropoda', 'Hexapoda', 'Insecta', 'Pterygota', 'Neoptera', 'Holometabola', 'Lepidoptera', 'Glossata', 'Ditrysia', 'Papilionoidea', 'Nymphalidae', 'Heliconiinae', 'Argynnini', 'Issoria']
KF364622.1	['Eukaryota', 'Metazoa', 'Ecdysozoa', 'Arthropoda', 'Hexapoda', 'Insecta', 'Pterygota', 'Neoptera', 'Holometabola', 'Coleoptera', 'Polyphaga', 'Scarabaeiformia', 'Lucanidae', 'Lucaninae', 'Prosopocoilus']
KF322091.1	['Eukaryota', 'Metazoa', 'Ecdysozoa', 'Arthropoda', 'Hexapoda', 'Insecta', 'Pterygota', 'Neoptera', 'Holometabola', 'Siphonaptera', 'Ceratophyllidae', 'Jellisonia']
JN570506.1	['Eukaryota', 'Metazoa', 'Ecdysozoa', 'Arthropoda', 'Hexapoda', 'Insecta', 'Pterygota', 'Neoptera', 'Holometabola', 'Diptera', 'Brachycera', 'Muscomorpha', 'Opomyzoidea', 'Agromyzidae', 'Phytomyzinae', 'Liriomyza']
JN570505.1	['Eukaryota', 'Metazoa', 'Ecdysozoa', 'Arthropoda', 'Hexapoda', 'Insecta', 'Pterygota', 'Neoptera', 'Holometabola', 'Diptera', 'Brachycera', 'Muscomorpha', 'Opomyzoidea', 'Agromyzidae', 'Phytomyzinae', 'Liriomyza']
KF234079.1	['Eukaryota', 'Metazoa', 'Ecdysozoa', 'Arthropoda', 'Hexapoda', 'Insecta', 'Pterygota', 'Neoptera', 'Holometabola', 'Lepidoptera', 'Glossata', 'Ditrysia', 'Pyraloidea', 'Crambidae', 'Spilomelinae', 'Glyphodes']
KF199862.1	['Eukaryota', 'Metazoa', 'Ecdysozoa', 'Arthropoda', 'Hexapoda', 'Insecta', 'Pterygota', 'Neoptera', 'Holometabola', 'Lepidoptera', 'Glossata', 'Ditrysia', 'Papilionoidea', 'Nymphalidae', 'Nymphalinae', 'Junonia']
NC_020029.1	['Eukaryota', 'Metazoa', 'Ecdysozoa', 'Arthropoda', 'Crustacea', 'Malacostraca', 'Eumalacostraca', 'Eucarida', 'Decapoda', 'Pleocyemata', 'Anomura', 'Paguroidea', 'Lithodidae', 'Paralithodes']
JF439070.1	['Eukaryota', 'Metazoa', 'Ecdysozoa', 'Arthropoda', 'Hexapoda', 'Insecta', 'Pterygota', 'Neoptera', 'Holometabola', 'Lepidoptera', 'Glossata', 'Ditrysia', 'Papilionoidea', 'Nymphalidae', 'Heliconiinae', 'Argynnini', 'Argynnis']
NC_014671.1	['Eukaryota', 'Metazoa', 'Ecdysozoa', 'Arthropoda', 'Chelicerata', 'Pycnogonida', 'Pantopoda', 'Ammotheidae', 'Ammothea']
KC460537.1	['Eukaryota', 'Metazoa', 'Ecdysozoa', 'Arthropoda', 'Hexapoda', 'Insecta', 'Pterygota', 'Neoptera', 'Paraneoptera', 'Hemiptera', 'Heteroptera', 'Panheteroptera', 'Pentatomomorpha', 'Pentatomoidea', 'Pentatomidae', 'Pentatominae', 'Dolycoris']
KC310728.1	['Eukaryota', 'Metazoa', 'Ecdysozoa', 'Arthropoda', 'Hexapoda', 'Insecta', 'Pterygota', 'Neoptera', 'Holometabola', 'Lepidoptera', 'Glossata', 'Ditrysia', 'Papilionoidea', 'Lycaenidae', 'Polyommatinae', 'Cupido']
JF905446.1	['Eukaryota', 'Metazoa', 'Ecdysozoa', 'Arthropoda', 'Hexapoda', 'Insecta', 'Pterygota', 'Neoptera', 'Holometabola', 'Lepidoptera', 'Glossata', 'Ditrysia', 'Papilionoidea', 'Nymphalidae', 'Satyrinae', 'Melanitini', 'Melanitis']
NC_021389.1	['Eukaryota', 'Metazoa', 'Ecdysozoa', 'Arthropoda', 'Hexapoda', 'Insecta', 'Pterygota', 'Neoptera', 'Holometabola', 'Lepidoptera', 'Glossata', 'Ditrysia', 'Pyraloidea', 'Crambidae', 'Spilomelinae', 'Conogethes']
JQ910983.1	['Eukaryota', 'Metazoa', 'Ecdysozoa', 'Arthropoda', 'Hexapoda', 'Insecta', 'Pterygota', 'Neoptera', 'Paraneoptera', 'Hemiptera', 'Heteroptera', 'Panheteroptera', 'Pentatomomorpha', 'Pentatomoidea', 'Tessaratomidae', 'Eusthenes']
KC812618.1	['Eukaryota', 'Metazoa', 'Ecdysozoa', 'Arthropoda', 'Hexapoda', 'Insecta', 'Pterygota', 'Neoptera', 'Holometabola', 'Lepidoptera', 'Glossata', 'Ditrysia', 'Bombycoidea', 'Saturniidae', 'Saturniinae', 'Attacini', 'Samia']
JX131328.1	['Eukaryota', 'Metazoa', 'Ecdysozoa', 'Arthropoda', 'Hexapoda', 'Insecta', 'Pterygota', 'Neoptera', 'Holometabola', 'Lepidoptera', 'Glossata', 'Ditrysia', 'Papilionoidea', 'Nymphalidae', 'Apaturinae', 'Sasakia']
NC_021403.1	['Eukaryota', 'Metazoa', 'Ecdysozoa', 'Arthropoda', 'Myriapoda', 'Chilopoda', 'Pleurostigmophora', 'Lithobiomorpha', 'Henicopidae', 'Henicopinae', 'Henicopini', 'Cermatobius']
NC_021383.1	['Eukaryota', 'Metazoa', 'Ecdysozoa', 'Arthropoda', 'Crustacea', 'Branchiopoda', 'Anostraca', 'Artemiidae', 'Artemia']
NC_021382.1	['Eukaryota', 'Metazoa', 'Ecdysozoa', 'Arthropoda', 'Crustacea', 'Branchiopoda', 'Anostraca', 'Artemiidae', 'Artemia']
NC_021748.1	['Eukaryota', 'Metazoa', 'Ecdysozoa', 'Arthropoda', 'Hexapoda', 'Insecta', 'Pterygota', 'Neoptera', 'Paraneoptera', 'Hemiptera', 'Auchenorrhyncha', 'Fulgoroidea', 'Delphacidae', 'Delphacinae', 'Nilaparvata']
NC_021609.1	['Eukaryota', 'Metazoa', 'Ecdysozoa', 'Arthropoda', 'Hexapoda', 'Insecta', 'Pterygota', 'Neoptera', 'Polyneoptera', 'Orthoptera', 'Caelifera', 'Acrididea', 'Acridomorpha', 'Acridoidea', 'Acrididae', 'Catantopinae', 'Xenocatantops']
KC185412.1	['Eukaryota', 'Metazoa', 'Ecdysozoa', 'Arthropoda', 'Hexapoda', 'Insecta', 'Pterygota', 'Neoptera', 'Holometabola', 'Lepidoptera', 'Glossata', 'Ditrysia', 'Noctuoidea', 'Lymantriidae', 'Gynaephora']
KC155628.1	['Eukaryota', 'Metazoa', 'Ecdysozoa', 'Arthropoda', 'Myriapoda', 'Chilopoda', 'Pleurostigmophora', 'Lithobiomorpha', 'Henicopidae', 'Henicopinae', 'Henicopini', 'Cermatobius']
JX944381.1	['Eukaryota', 'Metazoa', 'Ecdysozoa', 'Arthropoda', 'Crustacea', 'Malacostraca', 'Eumalacostraca', 'Eucarida', 'Decapoda', 'Pleocyemata', 'Anomura', 'Paguroidea', 'Lithodidae', 'Paralithodes']
JN790955.1	['Eukaryota', 'Metazoa', 'Ecdysozoa', 'Arthropoda', 'Hexapoda', 'Insecta', 'Pterygota', 'Neoptera', 'Holometabola', 'Lepidoptera', 'Glossata', 'Ditrysia', 'Yponomeutoidea', 'Lyonetiidae', 'Leucoptera']
JQ975178.1	['Eukaryota', 'Metazoa', 'Ecdysozoa', 'Arthropoda', 'Crustacea', 'Branchiopoda', 'Anostraca', 'Artemiidae', 'Artemia']
JQ975177.1	['Eukaryota', 'Metazoa', 'Ecdysozoa', 'Arthropoda', 'Crustacea', 'Branchiopoda', 'Anostraca', 'Artemiidae', 'Artemia']
JQ975176.1	['Eukaryota', 'Metazoa', 'Ecdysozoa', 'Arthropoda', 'Crustacea', 'Branchiopoda', 'Anostraca', 'Artemiidae', 'Artemia']
JX880069.1	['Eukaryota', 'Metazoa', 'Ecdysozoa', 'Arthropoda', 'Hexapoda', 'Insecta', 'Pterygota', 'Neoptera', 'Paraneoptera', 'Hemiptera', 'Auchenorrhyncha', 'Fulgoroidea', 'Delphacidae', 'Delphacinae', 'Nilaparvata']
JX880068.1	['Eukaryota', 'Metazoa', 'Ecdysozoa', 'Arthropoda', 'Hexapoda', 'Insecta', 'Pterygota', 'Neoptera', 'Paraneoptera', 'Hemiptera', 'Auchenorrhyncha', 'Fulgoroidea', 'Delphacidae', 'Criomorphinae', 'Laodelphax']
NC_019993.1	['Eukaryota', 'Metazoa', 'Ecdysozoa', 'Arthropoda', 'Hexapoda', 'Insecta', 'Pterygota', 'Neoptera', 'Polyneoptera', 'Orthoptera', 'Caelifera', 'Acrididea', 'Acridomorpha', 'Acridoidea', 'Acrididae', 'Cyrtacanthacridinae', 'Chondracris']
NC_021103.1	['Eukaryota', 'Metazoa', 'Ecdysozoa', 'Arthropoda', 'Hexapoda', 'Insecta', 'Pterygota', 'Neoptera', 'Polyneoptera', 'Orthoptera', 'Caelifera', 'Acrididea', 'Acridomorpha', 'Acridoidea', 'Acrididae', 'Gomphocerinae', 'Gomphocerus']
NC_021452.1	['Eukaryota', 'Metazoa', 'Ecdysozoa', 'Arthropoda', 'Hexapoda', 'Insecta', 'Pterygota', 'Neoptera', 'Holometabola', 'Lepidoptera', 'Glossata', 'Ditrysia', 'Papilionoidea', 'Nymphalidae', 'Danainae', 'Danaini', 'Danaina', 'Danaus', 'Danaus']
NC_021401.1	['Eukaryota', 'Metazoa', 'Ecdysozoa', 'Arthropoda', 'Hexapoda', 'Insecta', 'Pterygota', 'Neoptera', 'Holometabola', 'Hymenoptera', 'Apocrita', 'Aculeata', 'Apoidea', 'Apidae', 'Apis']
NC_021396.1	['Eukaryota', 'Metazoa', 'Ecdysozoa', 'Arthropoda', 'Hexapoda', 'Insecta', 'Pterygota', 'Neoptera', 'Holometabola', 'Lepidoptera', 'Glossata', 'Ditrysia', 'Tortricoidea', 'Tortricidae', 'Tortricinae', 'Adoxophyes']
NC_021384.1	['Eukaryota', 'Metazoa', 'Ecdysozoa', 'Arthropoda', 'Hexapoda', 'Insecta', 'Monocondylia', 'Archaeognatha', 'Machilidae', 'Songmachilis']
NC_021090.1	['Eukaryota', 'Metazoa', 'Ecdysozoa', 'Arthropoda', 'Hexapoda', 'Insecta', 'Pterygota', 'Neoptera', 'Holometabola', 'Lepidoptera', 'Glossata', 'Ditrysia', 'Papilionoidea', 'Nymphalidae', 'Apaturinae', 'Timelaea']
NC_021100.1	['Eukaryota', 'Metazoa', 'Ecdysozoa', 'Arthropoda', 'Hexapoda', 'Insecta', 'Pterygota', 'Neoptera', 'Paraneoptera', 'Hemiptera', 'Auchenorrhyncha', 'Cercopoidea', 'Cercopidae', 'Cercopidae incertae sedis', 'Paphnutius']
KC572131.1	['Eukaryota', 'Metazoa', 'Ecdysozoa', 'Arthropoda', 'Hexapoda', 'Insecta', 'Pterygota', 'Neoptera', 'Holometabola', 'Lepidoptera', 'Glossata', 'Ditrysia', 'Papilionoidea', 'Nymphalidae', 'Apaturinae', 'Timelaea']
KC542806.1	['Eukaryota', 'Metazoa', 'Ecdysozoa', 'Arthropoda', 'Hexapoda', 'Insecta', 'Pterygota', 'Neoptera', 'Polyneoptera', 'Orthoptera', 'Caelifera', 'Acrididea', 'Acridomorpha', 'Acridoidea', 'Acrididae', 'Catantopinae', 'Xenocatantops']
JX982136.1	['Eukaryota', 'Metazoa', 'Ecdysozoa', 'Arthropoda', 'Hexapoda', 'Insecta', 'Pterygota', 'Neoptera', 'Holometabola', 'Hymenoptera', 'Apocrita', 'Aculeata', 'Apoidea', 'Apidae', 'Apis']
HQ833839.1	['Eukaryota', 'Metazoa', 'Ecdysozoa', 'Arthropoda', 'Hexapoda', 'Insecta', 'Pterygota', 'Neoptera', 'Polyneoptera', 'Orthoptera', 'Caelifera', 'Acrididea', 'Acridomorpha', 'Acridoidea', 'Acrididae', 'Oedipodinae', 'Bryodema']
KC836923.1	['Eukaryota', 'Metazoa', 'Ecdysozoa', 'Arthropoda', 'Hexapoda', 'Insecta', 'Pterygota', 'Neoptera', 'Holometabola', 'Lepidoptera', 'Glossata', 'Ditrysia', 'Papilionoidea', 'Nymphalidae', 'Danainae', 'Danaini', 'Danaina', 'Danaus', 'Danaus']
JX308221.1	['Eukaryota', 'Metazoa', 'Ecdysozoa', 'Arthropoda', 'Hexapoda', 'Insecta', 'Monocondylia', 'Archaeognatha', 'Machilidae', 'Songmachilis']
NC_020772.1	['Eukaryota', 'Metazoa', 'Ecdysozoa', 'Arthropoda', 'Hexapoda', 'Insecta', 'Pterygota', 'Neoptera', 'Paraneoptera', 'Hemiptera', 'Heteroptera', 'Panheteroptera', 'Pentatomomorpha', 'Lygaeoidea', 'Malcidae', 'Chauliopinae', 'Chauliops']
JX416325.1	['Eukaryota', 'Metazoa', 'Ecdysozoa', 'Arthropoda', 'Chelicerata', 'Arachnida', 'Acari', 'Parasitiformes', 'Ixodida', 'Ixodoidea', 'Ixodidae', 'Rhipicephalinae', 'Rhipicephalus', 'Rhipicephalus']
JX839706.1	['Eukaryota', 'Metazoa', 'Ecdysozoa', 'Arthropoda', 'Hexapoda', 'Insecta', 'Pterygota', 'Neoptera', 'Paraneoptera', 'Hemiptera', 'Heteroptera', 'Panheteroptera', 'Pentatomomorpha', 'Lygaeoidea', 'Malcidae', 'Chauliopinae', 'Chauliops']
NC_020636.1	['Eukaryota', 'Metazoa', 'Ecdysozoa', 'Arthropoda', 'Hexapoda', 'Insecta', 'Pterygota', 'Palaeoptera', 'Odonata', 'Zygoptera', 'Pseudolestidae', 'Pseudolestes']
NC_015607.1	['Eukaryota', 'Metazoa', 'Ecdysozoa', 'Arthropoda', 'Crustacea', 'Malacostraca', 'Eumalacostraca', 'Eucarida', 'Decapoda', 'Pleocyemata', 'Astacidea', 'Nephropoidea', 'Nephropidae', 'Homarus']
JF821187.1	['Eukaryota', 'Metazoa', 'Ecdysozoa', 'Arthropoda', 'Hexapoda', 'Insecta', 'Pterygota', 'Neoptera', 'Paraneoptera', 'Hemiptera', 'Auchenorrhyncha', 'Cercopoidea', 'Cercopidae', 'Cercopidae incertae sedis', 'Paphnutius']
JX122541.1	['Eukaryota', 'Metazoa', 'Ecdysozoa', 'Arthropoda', 'Hexapoda', 'Insecta', 'Pterygota', 'Neoptera', 'Polyneoptera', 'Orthoptera', 'Caelifera', 'Acrididea', 'Acridomorpha', 'Acridoidea', 'Acrididae', 'Gomphocerinae', 'Gomphocerus']
JX457150.1	['Eukaryota', 'Metazoa', 'Ecdysozoa', 'Arthropoda', 'Crustacea', 'Malacostraca', 'Eumalacostraca', 'Eucarida', 'Decapoda', 'Pleocyemata', 'Brachyura', 'Eubrachyura', 'Portunoidea', 'Portunidae', 'Scylla']
NC_020463.1	['Eukaryota', 'Metazoa', 'Ecdysozoa', 'Arthropoda', 'Hexapoda', 'Insecta', 'Pterygota', 'Neoptera', 'Holometabola', 'Diptera', 'Brachycera', 'Muscomorpha', 'Tephritoidea', 'Tephritidae', 'Procecidochares']
KC355248.1	['Eukaryota', 'Metazoa', 'Ecdysozoa', 'Arthropoda', 'Hexapoda', 'Insecta', 'Pterygota', 'Neoptera', 'Holometabola', 'Diptera', 'Brachycera', 'Muscomorpha', 'Tephritoidea', 'Tephritidae', 'Procecidochares']
NC_020003.2	['Eukaryota', 'Metazoa', 'Ecdysozoa', 'Arthropoda', 'Hexapoda', 'Insecta', 'Pterygota', 'Neoptera', 'Holometabola', 'Lepidoptera', 'Glossata', 'Ditrysia', 'Tortricoidea', 'Tortricidae', 'Olethreutinae', 'Grapholitini', 'Cydia']
NC_019622.1	['Eukaryota', 'Metazoa', 'Ecdysozoa', 'Arthropoda', 'Hexapoda', 'Insecta', 'Pterygota', 'Neoptera', 'Holometabola', 'Lepidoptera', 'Glossata', 'Ditrysia', 'Noctuoidea', 'Noctuidae', 'Amphipyrinae', 'Spodoptera']
NC_018549.1	['Eukaryota', 'Metazoa', 'Ecdysozoa', 'Arthropoda', 'Hexapoda', 'Insecta', 'Pterygota', 'Neoptera', 'Polyneoptera', 'Dictyoptera', 'Blattodea', 'Blaberoidea', 'Ectobiidae', 'Blattellinae', 'Blattella']
JX233805.1	['Eukaryota', 'Metazoa', 'Ecdysozoa', 'Arthropoda', 'Hexapoda', 'Insecta', 'Pterygota', 'Neoptera', 'Polyneoptera', 'Dictyoptera', 'Blattodea', 'Blaberoidea', 'Ectobiidae', 'Blattellinae', 'Blattella']
NC_018361.1	['Eukaryota', 'Metazoa', 'Ecdysozoa', 'Arthropoda', 'Myriapoda', 'Diplopoda', 'Helminthomorpha', 'Sphaerotheriida', 'Sphaerotheriidae']
NC_016067.1	['Eukaryota', 'Metazoa', 'Ecdysozoa', 'Arthropoda', 'Hexapoda', 'Insecta', 'Pterygota', 'Neoptera', 'Holometabola', 'Lepidoptera', 'Glossata', 'Ditrysia', 'Noctuoidea', 'Notodontidae', 'Phalerinae', 'Phalera']
JF440342.1	['Eukaryota', 'Metazoa', 'Ecdysozoa', 'Arthropoda', 'Hexapoda', 'Insecta', 'Pterygota', 'Neoptera', 'Holometabola', 'Lepidoptera', 'Glossata', 'Ditrysia', 'Noctuoidea', 'Notodontidae', 'Phalerinae', 'Phalera']
GU249619.1	['Eukaryota', 'Metazoa', 'Ecdysozoa', 'Arthropoda', 'Hexapoda', 'Insecta', 'Pterygota', 'Neoptera', 'Polyneoptera', 'Orthoptera', 'Caelifera', 'Acrididea', 'Acridomorpha', 'Acridoidea', 'Acrididae', 'Cyrtacanthacridinae', 'Chondracris']
NC_019618.1	['Eukaryota', 'Metazoa', 'Ecdysozoa', 'Arthropoda', 'Hexapoda', 'Insecta', 'Pterygota', 'Neoptera', 'Neuroptera', 'Chrysopidae', 'Chrysopa']
JX050221.1	['Eukaryota', 'Metazoa', 'Ecdysozoa', 'Arthropoda', 'Hexapoda', 'Insecta', 'Pterygota', 'Neoptera', 'Polyneoptera', 'Dictyoptera', 'Blattodea', 'Blattoidea', 'Termitoidae', 'Termitidae', 'Macrotermitinae', 'Macrotermes']
JX033119.1	['Eukaryota', 'Metazoa', 'Ecdysozoa', 'Arthropoda', 'Hexapoda', 'Insecta', 'Pterygota', 'Neoptera', 'Neuroptera', 'Chrysopidae', 'Chrysopa']
JQ713564.1	['Eukaryota', 'Metazoa', 'Ecdysozoa', 'Arthropoda', 'Myriapoda', 'Diplopoda', 'Helminthomorpha', 'Sphaerotheriida', 'Sphaerotheriidae']
HM590866.1	['Eukaryota', 'Metazoa', 'Ecdysozoa', 'Arthropoda', 'Crustacea', 'Malacostraca', 'Eumalacostraca', 'Eucarida', 'Decapoda', 'Pleocyemata', 'Brachyura', 'Eubrachyura', 'Portunoidea', 'Portunidae', 'Scylla']
HM235722.1	['Eukaryota', 'Metazoa', 'Ecdysozoa', 'Arthropoda', 'Hexapoda', 'Insecta', 'Pterygota', 'Neoptera', 'Paraneoptera', 'Hemiptera', 'Heteroptera', 'Panheteroptera', 'Cimicomorpha', 'Nabidae', 'Prostemmatinae', 'Alloeorhynchus']
NC_018787.1	['Eukaryota', 'Metazoa', 'Ecdysozoa', 'Arthropoda', 'Hexapoda', 'Insecta', 'Pterygota', 'Neoptera', 'Holometabola', 'Diptera', 'Brachycera', 'Muscomorpha', 'Tephritoidea', 'Tephritidae', 'Bactrocera', 'Bactrocera']
NC_018543.1	['Eukaryota', 'Metazoa', 'Ecdysozoa', 'Arthropoda', 'Hexapoda', 'Insecta', 'Pterygota', 'Neoptera', 'Polyneoptera', 'Orthoptera', 'Caelifera', 'Acrididea', 'Tetrigoidea', 'Tetrigidae', 'Tetriginae', 'Tetrix']
NC_018542.1	['Eukaryota', 'Metazoa', 'Ecdysozoa', 'Arthropoda', 'Hexapoda', 'Insecta', 'Pterygota', 'Neoptera', 'Polyneoptera', 'Orthoptera', 'Caelifera', 'Acrididea', 'Tetrigoidea', 'Tetrigidae', 'Tetriginae', 'Alulatettix']
NC_018538.1	['Eukaryota', 'Metazoa', 'Ecdysozoa', 'Arthropoda', 'Hexapoda', 'Insecta', 'Pterygota', 'Neoptera', 'Polyneoptera', 'Dermaptera', 'Forficulina', 'Pygidicranoidea', 'Pygidicranidae', 'Challia']
NC_016196.1	['Eukaryota', 'Metazoa', 'Ecdysozoa', 'Arthropoda', 'Hexapoda', 'Insecta', 'Pterygota', 'Neoptera', 'Holometabola', 'Lepidoptera', 'Glossata', 'Ditrysia', 'Papilionoidea', 'Nymphalidae', 'Nymphalinae', 'Kallima']
NC_018049.1	['Eukaryota', 'Metazoa', 'Ecdysozoa', 'Arthropoda', 'Hexapoda', 'Insecta', 'Pterygota', 'Neoptera', 'Holometabola', 'Lepidoptera', 'Glossata', 'Ditrysia', 'Papilionoidea', 'Lycaenidae', 'Polyommatinae', 'Celastrina']
NC_018048.1	['Eukaryota', 'Metazoa', 'Ecdysozoa', 'Arthropoda', 'Hexapoda', 'Insecta', 'Pterygota', 'Neoptera', 'Holometabola', 'Lepidoptera', 'Glossata', 'Ditrysia', 'Hesperioidea', 'Hesperiidae', 'Hesperiinae', 'Ochlodes']
NC_018047.1	['Eukaryota', 'Metazoa', 'Ecdysozoa', 'Arthropoda', 'Hexapoda', 'Insecta', 'Pterygota', 'Neoptera', 'Holometabola', 'Lepidoptera', 'Glossata', 'Ditrysia', 'Papilionoidea', 'Papilionidae', 'Papilioninae', 'Papilio']
NC_017869.1	['Eukaryota', 'Metazoa', 'Ecdysozoa', 'Arthropoda', 'Hexapoda', 'Insecta', 'Pterygota', 'Neoptera', 'Holometabola', 'Lepidoptera', 'Glossata', 'Ditrysia', 'Bombycoidea', 'Saturniidae', 'Saturniinae', 'Attacini', 'Samia']
NC_017744.1	['Eukaryota', 'Metazoa', 'Ecdysozoa', 'Arthropoda', 'Hexapoda', 'Insecta', 'Pterygota', 'Neoptera', 'Holometabola', 'Lepidoptera', 'Glossata', 'Ditrysia', 'Papilionoidea', 'Nymphalidae', 'Limenitidinae', 'Limenitidini', 'Athyma']
NC_017605.1	['Eukaryota', 'Metazoa', 'Ecdysozoa', 'Arthropoda', 'Hexapoda', 'Insecta', 'Pterygota', 'Neoptera', 'Holometabola', 'Diptera', 'Brachycera', 'Muscomorpha', 'Oestroidea', 'Sarcophagidae', 'Sarcophaga', 'Sarcorohdendrofia']
NC_017600.1	['Eukaryota', 'Metazoa', 'Ecdysozoa', 'Arthropoda', 'Crustacea', 'Malacostraca', 'Eumalacostraca', 'Eucarida', 'Decapoda', 'Dendrobranchiata', 'Sergestoidea', 'Sergestidae', 'Acetes']
NC_016865.1	['Eukaryota', 'Metazoa', 'Ecdysozoa', 'Arthropoda', 'Hexapoda', 'Insecta', 'Pterygota', 'Neoptera', 'Holometabola', 'Diptera', 'Brachycera', 'Muscomorpha', 'Opomyzoidea', 'Fergusoninidae', 'Fergusonina']
NC_016704.1	['Eukaryota', 'Metazoa', 'Ecdysozoa', 'Arthropoda', 'Hexapoda', 'Insecta', 'Pterygota', 'Neoptera', 'Holometabola', 'Lepidoptera', 'Glossata', 'Ditrysia', 'Hesperioidea', 'Hesperiidae', 'Pyrginae', 'Ctenoptilum']
NC_016676.1	['Eukaryota', 'Metazoa', 'Ecdysozoa', 'Arthropoda', 'Myriapoda', 'Pauropoda', 'Pauropodidae', 'Pauropus']
NC_016469.1	['Eukaryota', 'Metazoa', 'Ecdysozoa', 'Arthropoda', 'Hexapoda', 'Insecta', 'Pterygota', 'Neoptera', 'Holometabola', 'Coleoptera', 'Adephaga', 'Caraboidea', 'Carabidae', 'Carabinae', 'Carabini', 'Carabina', 'Carabus', 'Damaster']
NC_016432.1	['Eukaryota', 'Metazoa', 'Ecdysozoa', 'Arthropoda', 'Hexapoda', 'Insecta', 'Pterygota', 'Neoptera', 'Paraneoptera', 'Hemiptera', 'Heteroptera', 'Panheteroptera', 'Cimicomorpha', 'Nabidae', 'Prostemmatinae', 'Alloeorhynchus']
NC_016419.1	['Eukaryota', 'Metazoa', 'Ecdysozoa', 'Arthropoda', 'Hexapoda', 'Insecta', 'Pterygota', 'Neoptera', 'Holometabola', 'Lepidoptera', 'Glossata', 'Ditrysia', 'Papilionoidea', 'Nymphalidae', 'Heliconiinae', 'Argynnini', 'Fabriciana']
NC_016182.1	['Eukaryota', 'Metazoa', 'Ecdysozoa', 'Arthropoda', 'Hexapoda', 'Insecta', 'Pterygota', 'Neoptera', 'Polyneoptera', 'Orthoptera', 'Caelifera', 'Acrididea', 'Acridomorpha', 'Eumastacoidea', 'Episactidae', 'Episactinae', 'Pielomastax']
NC_016017.1	['Eukaryota', 'Metazoa', 'Ecdysozoa', 'Arthropoda', 'Hexapoda', 'Insecta', 'Pterygota', 'Neoptera', 'Paraneoptera', 'Hemiptera', 'Heteroptera', 'Enicocephalidae', 'Stenopirates']
NC_015926.1	['Eukaryota', 'Metazoa', 'Ecdysozoa', 'Arthropoda', 'Hexapoda', 'Insecta', 'Pterygota', 'Neoptera', 'Holometabola', 'Diptera', 'Brachycera', 'Muscomorpha', 'Opomyzoidea', 'Agromyzidae', 'Phytomyzinae', 'Liriomyza']
NC_015895.1	['Eukaryota', 'Metazoa', 'Ecdysozoa', 'Arthropoda', 'Hexapoda', 'Insecta', 'Pterygota', 'Neoptera', 'Holometabola', 'Lepidoptera', 'Glossata', 'Ditrysia', 'Papilionoidea', 'Pieridae', 'Pierinae', 'Pieris']
NC_015835.1	['Eukaryota', 'Metazoa', 'Ecdysozoa', 'Arthropoda', 'Hexapoda', 'Insecta', 'Pterygota', 'Neoptera', 'Holometabola', 'Lepidoptera', 'Glossata', 'Ditrysia', 'Noctuoidea', 'Noctuidae', 'Amphipyrinae', 'Sesamia']
NC_015537.1	['Eukaryota', 'Metazoa', 'Ecdysozoa', 'Arthropoda', 'Hexapoda', 'Insecta', 'Pterygota', 'Neoptera', 'Holometabola', 'Lepidoptera', 'Glossata', 'Ditrysia', 'Papilionoidea', 'Nymphalidae', 'Apaturinae', 'Apatura']
NC_013474.2	['Eukaryota', 'Metazoa', 'Ecdysozoa', 'Arthropoda', 'Chelicerata', 'Arachnida', 'Acari', 'Parasitiformes', 'Mesostigmata', 'Gamasina', 'Ascoidea', 'Ologamasidae', 'Stylochyrus']
NC_015480.1	['Eukaryota', 'Metazoa', 'Ecdysozoa', 'Arthropoda', 'Hexapoda', 'Insecta', 'Pterygota', 'Neoptera', 'Holometabola', 'Lepidoptera', 'Glossata', 'Ditrysia', 'Papilionoidea', 'Nymphalidae', 'Calinaginae', 'Calinaga']
NC_015478.1	['Eukaryota', 'Metazoa', 'Ecdysozoa', 'Arthropoda', 'Hexapoda', 'Insecta', 'Pterygota', 'Neoptera', 'Polyneoptera', 'Orthoptera', 'Caelifera', 'Acrididea', 'Acridomorpha', 'Acridoidea', 'Acrididae', 'Gomphocerinae', 'Gomphocerus']
NC_014887.1	['Eukaryota', 'Metazoa', 'Ecdysozoa', 'Arthropoda', 'Hexapoda', 'Insecta', 'Pterygota', 'Neoptera', 'Polyneoptera', 'Orthoptera', 'Caelifera', 'Acrididea', 'Acridomorpha', 'Acridoidea', 'Acrididae', 'Acridinae', 'Acrida']
NC_014806.1	['Eukaryota', 'Metazoa', 'Ecdysozoa', 'Arthropoda', 'Hexapoda', 'Insecta', 'Pterygota', 'Neoptera', 'Holometabola', 'Lepidoptera', 'Glossata', 'Ditrysia', 'Tortricoidea', 'Tortricidae', 'Olethreutinae', 'Grapholitini', 'Grapholita']
NC_014694.1	['Eukaryota', 'Metazoa', 'Ecdysozoa', 'Arthropoda', 'Hexapoda', 'Insecta', 'Pterygota', 'Neoptera', 'Polyneoptera', 'Phasmatodea', 'Verophasmatodea', 'Anareolatae', 'Phasmatidae', 'Phasmatinae', 'Clitumnini', 'Entoria']
NC_014695.1	['Eukaryota', 'Metazoa', 'Ecdysozoa', 'Arthropoda', 'Hexapoda', 'Insecta', 'Pterygota', 'Neoptera', 'Polyneoptera', 'Phasmatodea', 'Verophasmatodea', 'Anareolatae', 'Phasmatidae', 'Lonchodinae', 'Phraortes']
NC_014705.1	['Eukaryota', 'Metazoa', 'Ecdysozoa', 'Arthropoda', 'Hexapoda', 'Insecta', 'Pterygota', 'Neoptera', 'Polyneoptera', 'Phasmatodea', 'Verophasmatodea', 'Anareolatae', 'Phasmatidae', 'Lonchodinae', 'Phraortes']
NC_014702.1	['Eukaryota', 'Metazoa', 'Ecdysozoa', 'Arthropoda', 'Hexapoda', 'Insecta', 'Pterygota', 'Neoptera', 'Polyneoptera', 'Phasmatodea', 'Verophasmatodea', 'Anareolatae', 'Phasmatidae', 'Phasmatinae', 'Clitumnini', 'Ramulus']
NC_014688.1	['Eukaryota', 'Metazoa', 'Ecdysozoa', 'Arthropoda', 'Hexapoda', 'Insecta', 'Pterygota', 'Neoptera', 'Polyneoptera', 'Phasmatodea', 'Verophasmatodea', 'Anareolatae', 'Phasmatidae', 'Platycraninae', 'Megacrania']
NC_014687.1	['Eukaryota', 'Metazoa', 'Ecdysozoa', 'Arthropoda', 'Crustacea', 'Malacostraca', 'Eumalacostraca', 'Peracarida', 'Amphipoda', 'Senticaudata', 'Corophiida', 'Caprellidira', 'Caprelloidea', 'Caprellidae', 'Caprella']
NC_014680.1	['Eukaryota', 'Metazoa', 'Ecdysozoa', 'Arthropoda', 'Hexapoda', 'Insecta', 'Pterygota', 'Neoptera', 'Polyneoptera', 'Phasmatodea', 'Verophasmatodea', 'Areolatae', 'Bacilloidea', 'Heteropterygidae', 'Heteropteryginae', 'Heteropterygini', 'Heteropteryx']
NC_014678.1	['Eukaryota', 'Metazoa', 'Ecdysozoa', 'Arthropoda', 'Hexapoda', 'Insecta', 'Pterygota', 'Neoptera', 'Polyneoptera', 'Phasmatodea', 'Verophasmatodea', 'Anareolatae', 'Phasmatidae', 'Phasmatinae', 'Pharnaciini', 'Phobaeticus']
NC_014673.1	['Eukaryota', 'Metazoa', 'Ecdysozoa', 'Arthropoda', 'Hexapoda', 'Insecta', 'Pterygota', 'Neoptera', 'Polyneoptera', 'Phasmatodea', 'Verophasmatodea', 'Anareolatae', 'Diapheromeridae', 'Necrosciinae', 'Micadina']
NC_014610.1	['Eukaryota', 'Metazoa', 'Ecdysozoa', 'Arthropoda', 'Hexapoda', 'Insecta', 'Pterygota', 'Neoptera', 'Polyneoptera', 'Orthoptera', 'Caelifera', 'Acrididea', 'Acridomorpha', 'Pamphagoidea', 'Pamphagidae', 'Thrinchinae', 'Thrinchus']
NC_014493.1	['Eukaryota', 'Metazoa', 'Ecdysozoa', 'Arthropoda', 'Hexapoda', 'Insecta', 'Pterygota', 'Palaeoptera', 'Odonata', 'Zygoptera', 'Euphaeidae', 'Euphaea']
NC_014402.1	['Eukaryota', 'Metazoa', 'Ecdysozoa', 'Arthropoda', 'Hexapoda', 'Insecta', 'Pterygota', 'Neoptera', 'Holometabola', 'Diptera', 'Brachycera', 'Muscomorpha', 'Tephritoidea', 'Tephritidae', 'Bactrocera', 'Tetradacus']
NC_014399.1	['Eukaryota', 'Metazoa', 'Ecdysozoa', 'Arthropoda', 'Chelicerata', 'Arachnida', 'Acari', 'Acariformes', 'Trombidiformes', 'Prostigmata', 'Eleutherengona', 'Raphignathae', 'Tetranychoidea', 'Tetranychidae', 'Tetranychus']
NC_014342.1	['Eukaryota', 'Metazoa', 'Ecdysozoa', 'Arthropoda', 'Crustacea', 'Malacostraca', 'Eumalacostraca', 'Hoplocarida', 'Stomatopoda', 'Squillidae', 'Oratosquilla']
NC_014295.1	['Eukaryota', 'Metazoa', 'Ecdysozoa', 'Arthropoda', 'Hexapoda', 'Insecta', 'Pterygota', 'Neoptera', 'Holometabola', 'Hymenoptera', 'Apocrita', 'Aculeata', 'Apoidea', 'Apidae', 'Apis']
NC_014294.1	['Eukaryota', 'Metazoa', 'Ecdysozoa', 'Arthropoda', 'Hexapoda', 'Insecta', 'Pterygota', 'Neoptera', 'Holometabola', 'Lepidoptera', 'Glossata', 'Ditrysia', 'Tortricoidea', 'Tortricidae', 'Olethreutinae', 'Eucosmini', 'Spilonota']
NC_014283.1	['Eukaryota', 'Metazoa', 'Ecdysozoa', 'Arthropoda', 'Hexapoda', 'Insecta', 'Pterygota', 'Neoptera', 'Holometabola', 'Diptera', 'Brachycera', 'Muscomorpha', 'Opomyzoidea', 'Agromyzidae', 'Phytomyzinae', 'Liriomyza']
NC_014275.1	['Eukaryota', 'Metazoa', 'Ecdysozoa', 'Arthropoda', 'Hexapoda', 'Insecta', 'Pterygota', 'Neoptera', 'Holometabola', 'Diptera', 'Nematocera', 'Culicoidea', 'Culicidae', 'Anophelinae', 'Anopheles']
NC_014274.1	['Eukaryota', 'Metazoa', 'Ecdysozoa', 'Arthropoda', 'Hexapoda', 'Insecta', 'Pterygota', 'Neoptera', 'Polyneoptera', 'Dictyoptera', 'Blattodea', 'Corydioidea', 'Corydiidae', 'Eupolyphaga']
NC_014058.1	['Eukaryota', 'Metazoa', 'Ecdysozoa', 'Arthropoda', 'Hexapoda', 'Insecta', 'Pterygota', 'Neoptera', 'Holometabola', 'Lepidoptera', 'Glossata', 'Ditrysia', 'Noctuoidea', 'Erebidae', 'Arctiinae', 'Hyphantria']
NC_013706.1	['Eukaryota', 'Metazoa', 'Ecdysozoa', 'Arthropoda', 'Hexapoda', 'Insecta', 'Pterygota', 'Neoptera', 'Paraneoptera', 'Hemiptera', 'Auchenorrhyncha', 'Fulgoroidea', 'Delphacidae', 'Criomorphinae', 'Laodelphax']
NC_013604.1	['Eukaryota', 'Metazoa', 'Ecdysozoa', 'Arthropoda', 'Hexapoda', 'Insecta', 'Pterygota', 'Neoptera', 'Holometabola', 'Lepidoptera', 'Glossata', 'Ditrysia', 'Papilionoidea', 'Nymphalidae', 'Heliconiinae', 'Acraeini', 'Acraea']
NC_013246.1	['Eukaryota', 'Metazoa', 'Ecdysozoa', 'Arthropoda', 'Crustacea', 'Malacostraca', 'Eumalacostraca', 'Eucarida', 'Decapoda', 'Pleocyemata', 'Brachyura', 'Eubrachyura', 'Portunoidea', 'Portunidae', 'Charybdis']
NC_013238.1	['Eukaryota', 'Metazoa', 'Ecdysozoa', 'Arthropoda', 'Hexapoda', 'Insecta', 'Pterygota', 'Neoptera', 'Holometabola', 'Hymenoptera', 'Apocrita', 'Terebrantes', 'Evanioidea', 'Evaniidae', 'Evania']
NC_013185.1	['Eukaryota', 'Metazoa', 'Ecdysozoa', 'Arthropoda', 'Hexapoda', 'Insecta', 'Pterygota', 'Neoptera', 'Polyneoptera', 'Phasmatodea', 'Verophasmatodea', 'Anareolatae', 'Phasmatidae', 'Phasmatinae', 'Clitumnini', 'Ramulus']
NC_013180.1	['Eukaryota', 'Metazoa', 'Ecdysozoa', 'Arthropoda', 'Hexapoda', 'Insecta', 'Pterygota', 'Neoptera', 'Holometabola', 'Mecoptera', 'Panorpidae', 'Neopanorpa']
NC_013070.1	['Eukaryota', 'Metazoa', 'Ecdysozoa', 'Arthropoda', 'Hexapoda', 'Insecta', 'Pterygota', 'Neoptera', 'Holometabola', 'Coleoptera', 'Polyphaga', 'Cucujiformia', 'Chrysomeloidea', 'Cerambycidae', 'Lamiinae', 'Agniini', 'Psacothea']
NC_013032.1	['Eukaryota', 'Metazoa', 'Ecdysozoa', 'Arthropoda', 'Crustacea', 'Malacostraca', 'Eumalacostraca', 'Peracarida', 'Amphipoda', 'Senticaudata', 'Hadziida', 'Hadzioidea', 'Metacrangonyctidae', 'Metacrangonyx']
NC_012893.1	['Eukaryota', 'Metazoa', 'Ecdysozoa', 'Arthropoda', 'Hexapoda', 'Insecta', 'Pterygota', 'Neoptera', 'Holometabola', 'Lepidoptera', 'Glossata', 'Ditrysia', 'Noctuoidea', 'Lymantriidae', 'Lymantria']
NC_007442.1	['Eukaryota', 'Metazoa', 'Ecdysozoa', 'Arthropoda', 'Crustacea', 'Malacostraca', 'Eumalacostraca', 'Hoplocarida', 'Stomatopoda', 'Gonodactylidae', 'Gonodactylus']
NC_007444.1	['Eukaryota', 'Metazoa', 'Ecdysozoa', 'Arthropoda', 'Crustacea', 'Malacostraca', 'Eumalacostraca', 'Hoplocarida', 'Stomatopoda', 'Squillidae', 'Squilla']
NC_007379.1	['Eukaryota', 'Metazoa', 'Ecdysozoa', 'Arthropoda', 'Crustacea', 'Malacostraca', 'Eumalacostraca', 'Eucarida', 'Decapoda', 'Pleocyemata', 'Brachyura', 'Eubrachyura', 'Potamoidea', 'Potamidae', 'Geothelphusa']
NC_006916.1	['Eukaryota', 'Metazoa', 'Ecdysozoa', 'Arthropoda', 'Crustacea', 'Malacostraca', 'Eumalacostraca', 'Hoplocarida', 'Stomatopoda', 'Squillidae', 'Harpiosquilla']
NC_006678.1	['Eukaryota', 'Metazoa', 'Ecdysozoa', 'Arthropoda', 'Hexapoda', 'Insecta', 'Pterygota', 'Neoptera', 'Polyneoptera', 'Orthoptera', 'Ensifera', 'Grylloidea', 'Gryllotalpidae', 'Gryllotalpinae', 'Gryllotalpa']
NC_006378.1	['Eukaryota', 'Metazoa', 'Ecdysozoa', 'Arthropoda', 'Hexapoda', 'Insecta', 'Pterygota', 'Neoptera', 'Holometabola', 'Diptera', 'Brachycera', 'Muscomorpha', 'Oestroidea', 'Oestridae', 'Cuterebrinae', 'Dermatobia']
NC_006281.1	['Eukaryota', 'Metazoa', 'Ecdysozoa', 'Arthropoda', 'Crustacea', 'Malacostraca', 'Eumalacostraca', 'Eucarida', 'Decapoda', 'Pleocyemata', 'Brachyura', 'Eubrachyura', 'Portunoidea', 'Portunidae', 'Callinectes']
NC_008974.1	['Eukaryota', 'Metazoa', 'Ecdysozoa', 'Arthropoda', 'Crustacea', 'Maxillopoda', 'Cirripedia', 'Thoracica', 'Sessilia', 'Tetraclitidae', 'Tetraclita']
NC_002184.1	['Eukaryota', 'Metazoa', 'Ecdysozoa', 'Arthropoda', 'Crustacea', 'Malacostraca', 'Eumalacostraca', 'Eucarida', 'Decapoda', 'Dendrobranchiata', 'Penaeoidea', 'Penaeidae', 'Penaeus']
NC_000844.1	['Eukaryota', 'Metazoa', 'Ecdysozoa', 'Arthropoda', 'Crustacea', 'Branchiopoda', 'Diplostraca', 'Cladocera', 'Anomopoda', 'Daphniidae', 'Daphnia']
NC_002084.1	['Eukaryota', 'Metazoa', 'Ecdysozoa', 'Arthropoda', 'Hexapoda', 'Insecta', 'Pterygota', 'Neoptera', 'Holometabola', 'Diptera', 'Nematocera', 'Culicoidea', 'Culicidae', 'Anophelinae', 'Anopheles']
JX456552.1	['Eukaryota', 'Metazoa', 'Ecdysozoa', 'Arthropoda', 'Hexapoda', 'Insecta', 'Pterygota', 'Neoptera', 'Holometabola', 'Diptera', 'Brachycera', 'Muscomorpha', 'Tephritoidea', 'Tephritidae', 'Bactrocera', 'Bactrocera']
NC_012727.1	['Eukaryota', 'Metazoa', 'Ecdysozoa', 'Arthropoda', 'Hexapoda', 'Insecta', 'Pterygota', 'Neoptera', 'Holometabola', 'Lepidoptera', 'Glossata', 'Ditrysia', 'Bombycoidea', 'Saturniidae', 'Saturniinae', 'Saturniini', 'Eriogyna']
NC_012617.1	['Eukaryota', 'Metazoa', 'Ecdysozoa', 'Arthropoda', 'Hexapoda', 'Insecta', 'Pterygota', 'Neoptera', 'Paraneoptera', 'Hemiptera', 'Auchenorrhyncha', 'Fulgoroidea', 'Flatidae', 'Geisha']
NC_012566.1	['Eukaryota', 'Metazoa', 'Ecdysozoa', 'Arthropoda', 'Crustacea', 'Malacostraca', 'Eumalacostraca', 'Eucarida', 'Decapoda', 'Pleocyemata', 'Caridea', 'Palaemonoidea', 'Palaemonidae', 'Palaemon']
NC_012571.1	['Eukaryota', 'Metazoa', 'Ecdysozoa', 'Arthropoda', 'Chelicerata', 'Arachnida', 'Acari', 'Acariformes', 'Trombidiformes', 'Prostigmata', 'Eleutherengona', 'Raphignathae', 'Tetranychoidea', 'Tetranychidae', 'Panonychus']
NC_012218.1	['Eukaryota', 'Metazoa', 'Ecdysozoa', 'Arthropoda', 'Chelicerata', 'Arachnida', 'Acari', 'Acariformes', 'Sarcoptiformes', 'Astigmata', 'Psoroptidia', 'Analgoidea', 'Pyroglyphidae', 'Dermatophagoidinae', 'Dermatophagoides']
NC_011824.1	['Eukaryota', 'Metazoa', 'Ecdysozoa', 'Arthropoda', 'Hexapoda', 'Insecta', 'Pterygota', 'Neoptera', 'Polyneoptera', 'Orthoptera', 'Caelifera', 'Acrididea', 'Acridomorpha', 'Pyrgomorphoidea', 'Pyrgomorphidae', 'Atractomorpha']
NC_011823.1	['Eukaryota', 'Metazoa', 'Ecdysozoa', 'Arthropoda', 'Hexapoda', 'Insecta', 'Pterygota', 'Neoptera', 'Polyneoptera', 'Orthoptera', 'Ensifera', 'Grylloidea', 'Gryllidae', 'Gryllinae', 'Teleogryllus']
NC_011813.1	['Eukaryota', 'Metazoa', 'Ecdysozoa', 'Arthropoda', 'Hexapoda', 'Insecta', 'Pterygota', 'Neoptera', 'Polyneoptera', 'Orthoptera', 'Ensifera', 'Tettigonioidea', 'Tettigoniidae', 'Bradyporinae', 'Deracantha']
NC_011717.1	['Eukaryota', 'Metazoa', 'Ecdysozoa', 'Arthropoda', 'Hexapoda', 'Insecta', 'Monocondylia', 'Archaeognatha', 'Machilidae', 'Pedetontus']
NC_011572.1	['Eukaryota', 'Metazoa', 'Ecdysozoa', 'Arthropoda', 'Myriapoda', 'Symphyla', 'Scolopendrellidae', 'Symphylella']
NC_011359.1	['Eukaryota', 'Metazoa', 'Ecdysozoa', 'Arthropoda', 'Hexapoda', 'Insecta', 'Pterygota', 'Palaeoptera', 'Ephemeroptera', 'Setisura', 'Heptageniidae', 'Parafronurus']
NC_011306.1	['Eukaryota', 'Metazoa', 'Ecdysozoa', 'Arthropoda', 'Hexapoda', 'Insecta', 'Pterygota', 'Neoptera', 'Polyneoptera', 'Orthoptera', 'Ensifera', 'Rhaphidophoroidea', 'Rhaphidophoridae', 'Rhaphidophorinae', 'Troglophilus']
NC_011302.1	['Eukaryota', 'Metazoa', 'Ecdysozoa', 'Arthropoda', 'Hexapoda', 'Insecta', 'Pterygota', 'Neoptera', 'Polyneoptera', 'Orthoptera', 'Ensifera', 'Grylloidea', 'Gryllotalpidae', 'Gryllotalpinae', 'Gryllotalpa']
NC_011305.1	['Eukaryota', 'Metazoa', 'Ecdysozoa', 'Arthropoda', 'Hexapoda', 'Insecta', 'Pterygota', 'Neoptera', 'Polyneoptera', 'Orthoptera', 'Caelifera', 'Acrididea', 'Acridomorpha', 'Acridoidea', 'Acrididae', 'Calliptaminae', 'Calliptamus']
NC_011301.1	['Eukaryota', 'Metazoa', 'Ecdysozoa', 'Arthropoda', 'Hexapoda', 'Insecta', 'Pterygota', 'Neoptera', 'Polyneoptera', 'Orthoptera', 'Ensifera', 'Grylloidea', 'Gryllidae', 'Myrmecophilinae', 'Myrmecophilus']
NC_011303.1	['Eukaryota', 'Metazoa', 'Ecdysozoa', 'Arthropoda', 'Hexapoda', 'Insecta', 'Pterygota', 'Neoptera', 'Polyneoptera', 'Orthoptera', 'Caelifera', 'Acrididea', 'Acridomorpha', 'Acridoidea', 'Acrididae', 'Acridinae', 'Acrida']
NC_011197.1	['Eukaryota', 'Metazoa', 'Ecdysozoa', 'Arthropoda', 'Hexapoda', 'Insecta', 'Zygentoma', 'Nicoletiidae', 'Atelura']
NC_011013.1	['Eukaryota', 'Metazoa', 'Ecdysozoa', 'Arthropoda', 'Crustacea', 'Malacostraca', 'Eumalacostraca', 'Eucarida', 'Decapoda', 'Pleocyemata', 'Anomura', 'Galatheoidea', 'Galatheidae', 'Shinkaia']
NC_010967.1	['Eukaryota', 'Metazoa', 'Ecdysozoa', 'Arthropoda', 'Hexapoda', 'Insecta', 'Pterygota', 'Neoptera', 'Holometabola', 'Hymenoptera', 'Apocrita', 'Aculeata', 'Apoidea', 'Apidae', 'Bombus', 'Bombus']
NC_010533.1	['Eukaryota', 'Metazoa', 'Ecdysozoa', 'Arthropoda', 'Hexapoda', 'Collembola', 'Collembola', 'Entomobryomorpha', 'Isotomoidea', 'Isotomidae', 'Anurophorinae', 'Cryptopygus', 'Cryptopygus antarcticus complex']
NC_010522.1	['Eukaryota', 'Metazoa', 'Ecdysozoa', 'Arthropoda', 'Hexapoda', 'Insecta', 'Pterygota', 'Neoptera', 'Holometabola', 'Lepidoptera', 'Glossata', 'Ditrysia', 'Geometroidea', 'Geometridae', 'Ennominae', 'Phthonandria']
NC_010266.1	['Eukaryota', 'Metazoa', 'Ecdysozoa', 'Arthropoda', 'Hexapoda', 'Insecta', 'Pterygota', 'Neoptera', 'Holometabola', 'Lepidoptera', 'Glossata', 'Ditrysia', 'Bombycoidea', 'Sphingidae', 'Sphinginae', 'Sphingini', 'Manduca']
NC_010221.1	['Eukaryota', 'Metazoa', 'Ecdysozoa', 'Arthropoda', 'Myriapoda', 'Diplopoda', 'Helminthomorpha', 'Julida', 'Nemasomatidae', 'Antrokoreana']
NC_010219.1	['Eukaryota', 'Metazoa', 'Ecdysozoa', 'Arthropoda', 'Hexapoda', 'Insecta', 'Pterygota', 'Neoptera', 'Polyneoptera', 'Orthoptera', 'Caelifera', 'Acrididea', 'Acridomorpha', 'Acridoidea', 'Acrididae', 'Oxyinae', 'Oxya']
NC_004622.2	['Eukaryota', 'Metazoa', 'Ecdysozoa', 'Arthropoda', 'Hexapoda', 'Insecta', 'Pterygota', 'Neoptera', 'Holometabola', 'Lepidoptera', 'Glossata', 'Ditrysia', 'Bombycoidea', 'Saturniidae', 'Saturniinae', 'Saturniini', 'Antheraea']
NC_009984.1	['Eukaryota', 'Metazoa', 'Ecdysozoa', 'Arthropoda', 'Chelicerata', 'Arachnida', 'Solifugae', 'Ammotrechidae', 'Nothopuga']
NC_009985.1	['Eukaryota', 'Metazoa', 'Ecdysozoa', 'Arthropoda', 'Chelicerata', 'Arachnida', 'Ricinulei', 'Pseudocellus']
NC_009983.1	['Eukaryota', 'Metazoa', 'Ecdysozoa', 'Arthropoda', 'Hexapoda', 'Insecta', 'Pterygota', 'Neoptera', 'Paraneoptera', 'Psocodea', 'Phthiraptera', 'Ischnocera', 'Philopteridae', 'Bothriometopus']
NC_009967.1	['Eukaryota', 'Metazoa', 'Ecdysozoa', 'Arthropoda', 'Hexapoda', 'Insecta', 'Pterygota', 'Neoptera', 'Polyneoptera', 'Orthoptera', 'Ensifera', 'Tettigonioidea', 'Tettigoniidae', 'Tettigoniinae', 'Anabrus']
NC_009738.1	['Eukaryota', 'Metazoa', 'Ecdysozoa', 'Arthropoda', 'Chelicerata', 'Arachnida', 'Scorpiones', 'Buthida', 'Buthoidea', 'Buthidae', 'Mesobuthus']
NC_009724.1	['Eukaryota', 'Metazoa', 'Ecdysozoa', 'Arthropoda', 'Chelicerata', 'Pycnogonida', 'Pantopoda', 'Ammotheidae', 'Achelia']
NC_009626.1	['Eukaryota', 'Metazoa', 'Ecdysozoa', 'Arthropoda', 'Crustacea', 'Malacostraca', 'Eumalacostraca', 'Eucarida', 'Decapoda', 'Dendrobranchiata', 'Penaeoidea', 'Penaeidae', 'Litopenaeus']
NC_003081.2	['Eukaryota', 'Metazoa', 'Ecdysozoa', 'Arthropoda', 'Hexapoda', 'Insecta', 'Pterygota', 'Neoptera', 'Holometabola', 'Coleoptera', 'Polyphaga', 'Cucujiformia', 'Tenebrionidae', 'Tenebrionidae incertae sedis', 'Tribolium']
NC_009093.1	['Eukaryota', 'Metazoa', 'Ecdysozoa', 'Arthropoda', 'Chelicerata', 'Arachnida', 'Acari', 'Parasitiformes', 'Mesostigmata', 'Gamasina', 'Phytoseioidea', 'Phytoseiidae', 'Typhlodrominae', 'Galendromus']
NC_008756.1	['Eukaryota', 'Metazoa', 'Ecdysozoa', 'Arthropoda', 'Hexapoda', 'Insecta', 'Pterygota', 'Neoptera', 'Holometabola', 'Diptera', 'Brachycera', 'Tabanomorpha', 'Tabanoidea', 'Tabanidae', 'Cydistomyia']
NC_008755.1	['Eukaryota', 'Metazoa', 'Ecdysozoa', 'Arthropoda', 'Hexapoda', 'Insecta', 'Pterygota', 'Neoptera', 'Holometabola', 'Diptera', 'Brachycera', 'Muscomorpha', 'Nemestrinoidea', 'Nemestrinidae', 'Nemestrininae', 'Trichophthalma', 'Lichtwardtiomyia']
NC_008754.1	['Eukaryota', 'Metazoa', 'Ecdysozoa', 'Arthropoda', 'Hexapoda', 'Insecta', 'Pterygota', 'Neoptera', 'Holometabola', 'Diptera', 'Brachycera', 'Muscomorpha', 'Syrphoidea', 'Syrphidae', 'Syrphinae', 'Syrphini', 'Simosyrphus']
NC_008748.1	['Eukaryota', 'Metazoa', 'Ecdysozoa', 'Arthropoda', 'Hexapoda', 'Insecta', 'Pterygota', 'Neoptera', 'Holometabola', 'Diptera', 'Brachycera', 'Muscomorpha', 'Tephritoidea', 'Tephritidae', 'Bactrocera', 'Bactrocera']
NC_008572.1	['Eukaryota', 'Metazoa', 'Ecdysozoa', 'Arthropoda', 'Chelicerata', 'Pycnogonida', 'Pantopoda', 'Nymphon']
NC_008453.1	['Eukaryota', 'Metazoa', 'Ecdysozoa', 'Arthropoda', 'Myriapoda', 'Symphyla', 'Scutigerellidae', 'Scutigerella']
NC_008413.1	['Eukaryota', 'Metazoa', 'Ecdysozoa', 'Arthropoda', 'Crustacea', 'Malacostraca', 'Eumalacostraca', 'Eucarida', 'Decapoda', 'Pleocyemata', 'Caridea', 'Atyoidea', 'Atyidae', 'Halocaridina']
NC_008412.1	['Eukaryota', 'Metazoa', 'Ecdysozoa', 'Arthropoda', 'Crustacea', 'Malacostraca', 'Eumalacostraca', 'Peracarida', 'Isopoda', 'Oniscidea', 'Diplocheta', 'Ligiidae', 'Ligia']
NC_008141.1	['Eukaryota', 'Metazoa', 'Ecdysozoa', 'Arthropoda', 'Hexapoda', 'Insecta', 'Pterygota', 'Neoptera', 'Holometabola', 'Lepidoptera', 'Glossata', 'Ditrysia', 'Tortricoidea', 'Tortricidae', 'Tortricinae', 'Adoxophyes']
NC_008063.1	['Eukaryota', 'Metazoa', 'Ecdysozoa', 'Arthropoda', 'Chelicerata', 'Arachnida', 'Araneae', 'Araneomorphae', 'Entelegynae', 'Araneoidea', 'Nephilidae', 'Nephila']
NC_008070.1	['Eukaryota', 'Metazoa', 'Ecdysozoa', 'Arthropoda', 'Hexapoda', 'Insecta', 'Pterygota', 'Neoptera', 'Holometabola', 'Diptera', 'Nematocera', 'Culicoidea', 'Culicidae', 'Anophelinae', 'Anopheles']
NC_003368.1	['Eukaryota', 'Metazoa', 'Ecdysozoa', 'Arthropoda', 'Hexapoda', 'Insecta', 'Pterygota', 'Neoptera', 'Holometabola', 'Lepidoptera', 'Glossata', 'Ditrysia', 'Pyraloidea', 'Crambidae', 'Pyraustinae', 'Ostrinia']
NC_003367.1	['Eukaryota', 'Metazoa', 'Ecdysozoa', 'Arthropoda', 'Hexapoda', 'Insecta', 'Pterygota', 'Neoptera', 'Holometabola', 'Lepidoptera', 'Glossata', 'Ditrysia', 'Pyraloidea', 'Crambidae', 'Pyraustinae', 'Ostrinia']
NC_018346.1	['Eukaryota', 'Metazoa', 'Ecdysozoa', 'Arthropoda', 'Hexapoda', 'Insecta', 'Pterygota', 'Neoptera', 'Holometabola', 'Lepidoptera', 'Glossata', 'Ditrysia', 'Papilionoidea', 'Pieridae', 'Pierinae', 'Aporia']
JQ340002.1	['Eukaryota', 'Metazoa', 'Ecdysozoa', 'Arthropoda', 'Hexapoda', 'Insecta', 'Pterygota', 'Neoptera', 'Polyneoptera', 'Orthoptera', 'Caelifera', 'Acrididea', 'Tetrigoidea', 'Tetrigidae', 'Tetriginae', 'Tetrix']
JQ272702.1	['Eukaryota', 'Metazoa', 'Ecdysozoa', 'Arthropoda', 'Hexapoda', 'Insecta', 'Pterygota', 'Neoptera', 'Polyneoptera', 'Orthoptera', 'Caelifera', 'Acrididea', 'Tetrigoidea', 'Tetrigidae', 'Tetriginae', 'Alulatettix']
NC_018370.1	['Eukaryota', 'Metazoa', 'Ecdysozoa', 'Arthropoda', 'Hexapoda', 'Insecta', 'Pterygota', 'Neoptera', 'Paraneoptera', 'Thysanoptera', 'Terebrantia', 'Thripoidea', 'Thripidae', 'Frankliniella']
JN651407.1	['Eukaryota', 'Metazoa', 'Ecdysozoa', 'Arthropoda', 'Hexapoda', 'Insecta', 'Pterygota', 'Neoptera', 'Polyneoptera', 'Dermaptera', 'Forficulina', 'Pygidicranoidea', 'Pygidicranidae', 'Challia']
JN835456.1	['Eukaryota', 'Metazoa', 'Ecdysozoa', 'Arthropoda', 'Hexapoda', 'Insecta', 'Pterygota', 'Neoptera', 'Paraneoptera', 'Thysanoptera', 'Terebrantia', 'Thripoidea', 'Thripidae', 'Frankliniella']
HQ457012.1	['Eukaryota', 'Metazoa', 'Ecdysozoa', 'Arthropoda', 'Myriapoda', 'Pauropoda', 'Pauropodidae', 'Pauropus']
HQ441233.1	['Eukaryota', 'Metazoa', 'Ecdysozoa', 'Arthropoda', 'Hexapoda', 'Insecta', 'Pterygota', 'Neoptera', 'Paraneoptera', 'Hemiptera', 'Heteroptera', 'Panheteroptera', 'Pentatomomorpha', 'Aradoidea', 'Aradidae', 'Aradacanthia']
NC_018133.1	['Eukaryota', 'Metazoa', 'Ecdysozoa', 'Arthropoda', 'Hexapoda', 'Insecta', 'Pterygota', 'Neoptera', 'Holometabola', 'Lepidoptera', 'Glossata', 'Ditrysia', 'Bombycoidea', 'Saturniidae', 'Saturniinae', 'Saturniini', 'Actias']
NC_018118.1	['Eukaryota', 'Metazoa', 'Ecdysozoa', 'Arthropoda', 'Hexapoda', 'Insecta', 'Pterygota', 'Neoptera', 'Holometabola', 'Diptera', 'Brachycera', 'Muscomorpha', 'Oestroidea', 'Tachinidae', 'Exoristinae', 'Goniini', 'Elodia']
JX119051.1	['Eukaryota', 'Metazoa', 'Ecdysozoa', 'Arthropoda', 'Hexapoda', 'Insecta', 'Pterygota', 'Neoptera', 'Holometabola', 'Lepidoptera', 'Glossata', 'Ditrysia', 'Papilionoidea', 'Nymphalidae', 'Apaturinae', 'Sasakia']
JX186589.1	['Eukaryota', 'Metazoa', 'Ecdysozoa', 'Arthropoda', 'Hexapoda', 'Insecta', 'Pterygota', 'Neoptera', 'Holometabola', 'Lepidoptera', 'Glossata', 'Ditrysia', 'Bombycoidea', 'Saturniidae', 'Saturniinae', 'Saturniini', 'Actias']
JQ348961.1	['Eukaryota', 'Metazoa', 'Ecdysozoa', 'Arthropoda', 'Hexapoda', 'Insecta', 'Pterygota', 'Neoptera', 'Holometabola', 'Diptera', 'Brachycera', 'Muscomorpha', 'Oestroidea', 'Tachinidae', 'Exoristinae', 'Goniini', 'Elodia']
HM243593.1	['Eukaryota', 'Metazoa', 'Ecdysozoa', 'Arthropoda', 'Hexapoda', 'Insecta', 'Pterygota', 'Neoptera', 'Holometabola', 'Lepidoptera', 'Glossata', 'Ditrysia', 'Hesperioidea', 'Hesperiidae', 'Hesperiinae', 'Ochlodes']
JF713818.1	['Eukaryota', 'Metazoa', 'Ecdysozoa', 'Arthropoda', 'Hexapoda', 'Insecta', 'Pterygota', 'Neoptera', 'Holometabola', 'Lepidoptera', 'Glossata', 'Ditrysia', 'Hesperioidea', 'Hesperiidae', 'Pyrginae', 'Ctenoptilum']
HM243588.1	['Eukaryota', 'Metazoa', 'Ecdysozoa', 'Arthropoda', 'Hexapoda', 'Insecta', 'Pterygota', 'Neoptera', 'Holometabola', 'Lepidoptera', 'Glossata', 'Ditrysia', 'Papilionoidea', 'Papilionidae', 'Parnassiinae', 'Parnassini', 'Parnassius', 'Parnassius']
HM243589.1	['Eukaryota', 'Metazoa', 'Ecdysozoa', 'Arthropoda', 'Hexapoda', 'Insecta', 'Pterygota', 'Neoptera', 'Holometabola', 'Lepidoptera', 'Glossata', 'Ditrysia', 'Papilionoidea', 'Lycaenidae', 'Polyommatinae', 'Celastrina']
HM243592.1	['Eukaryota', 'Metazoa', 'Ecdysozoa', 'Arthropoda', 'Hexapoda', 'Insecta', 'Pterygota', 'Neoptera', 'Holometabola', 'Lepidoptera', 'Glossata', 'Ditrysia', 'Papilionoidea', 'Nymphalidae', 'Nymphalinae', 'Melitaea']
HM243594.1	['Eukaryota', 'Metazoa', 'Ecdysozoa', 'Arthropoda', 'Hexapoda', 'Insecta', 'Pterygota', 'Neoptera', 'Holometabola', 'Lepidoptera', 'Glossata', 'Ditrysia', 'Papilionoidea', 'Papilionidae', 'Papilioninae', 'Papilio']
HM243591.1	['Eukaryota', 'Metazoa', 'Ecdysozoa', 'Arthropoda', 'Hexapoda', 'Insecta', 'Pterygota', 'Neoptera', 'Holometabola', 'Lepidoptera', 'Glossata', 'Ditrysia', 'Papilionoidea', 'Nymphalidae', 'Nymphalinae', 'Kallima']
HM243590.1	['Eukaryota', 'Metazoa', 'Ecdysozoa', 'Arthropoda', 'Hexapoda', 'Insecta', 'Pterygota', 'Neoptera', 'Holometabola', 'Lepidoptera', 'Glossata', 'Ditrysia', 'Papilionoidea', 'Nymphalidae', 'Heliconiinae', 'Argynnini', 'Issoria']
JN215366.1	['Eukaryota', 'Metazoa', 'Ecdysozoa', 'Arthropoda', 'Hexapoda', 'Insecta', 'Pterygota', 'Neoptera', 'Holometabola', 'Lepidoptera', 'Glossata', 'Ditrysia', 'Bombycoidea', 'Saturniidae', 'Saturniinae', 'Attacini', 'Samia']
JF801742.1	['Eukaryota', 'Metazoa', 'Ecdysozoa', 'Arthropoda', 'Hexapoda', 'Insecta', 'Pterygota', 'Neoptera', 'Holometabola', 'Lepidoptera', 'Glossata', 'Ditrysia', 'Papilionoidea', 'Nymphalidae', 'Apaturinae', 'Apatura']
JQ347260.1	['Eukaryota', 'Metazoa', 'Ecdysozoa', 'Arthropoda', 'Hexapoda', 'Insecta', 'Pterygota', 'Neoptera', 'Holometabola', 'Lepidoptera', 'Glossata', 'Ditrysia', 'Papilionoidea', 'Nymphalidae', 'Limenitidinae', 'Limenitidini', 'Athyma']
JN859549.1	['Eukaryota', 'Metazoa', 'Ecdysozoa', 'Arthropoda', 'Hexapoda', 'Insecta', 'Pterygota', 'Neoptera', 'Holometabola', 'Diptera', 'Brachycera', 'Muscomorpha', 'Oestroidea', 'Sarcophagidae', 'Sarcophaga', 'Sarcorohdendrofia']
JN689221.1	['Eukaryota', 'Metazoa', 'Ecdysozoa', 'Arthropoda', 'Crustacea', 'Malacostraca', 'Eumalacostraca', 'Eucarida', 'Decapoda', 'Dendrobranchiata', 'Sergestoidea', 'Sergestidae', 'Acetes']
JN827386.1	['Eukaryota', 'Metazoa', 'Ecdysozoa', 'Arthropoda', 'Crustacea', 'Malacostraca', 'Eumalacostraca', 'Peracarida', 'Amphipoda', 'Senticaudata', 'Hadziida', 'Calliopioidea', 'Pontogeneiidae', 'Gondogeneia']
JF793665.1	['Eukaryota', 'Metazoa', 'Ecdysozoa', 'Arthropoda', 'Crustacea', 'Malacostraca', 'Eumalacostraca', 'Eucarida', 'Decapoda', 'Pleocyemata', 'Gebiidea', 'Upogebiidae', 'Upogebia']
HQ872008.1	['Eukaryota', 'Metazoa', 'Ecdysozoa', 'Arthropoda', 'Hexapoda', 'Insecta', 'Pterygota', 'Neoptera', 'Holometabola', 'Diptera', 'Brachycera', 'Muscomorpha', 'Opomyzoidea', 'Fergusoninidae', 'Fergusonina']
HQ116416.1	['Eukaryota', 'Metazoa', 'Ecdysozoa', 'Arthropoda', 'Hexapoda', 'Insecta', 'Pterygota', 'Neoptera', 'Holometabola', 'Lepidoptera', 'Glossata', 'Ditrysia', 'Tortricoidea', 'Tortricidae', 'Olethreutinae', 'Grapholitini', 'Grapholita']
GQ344500.1	['Eukaryota', 'Metazoa', 'Ecdysozoa', 'Arthropoda', 'Hexapoda', 'Insecta', 'Pterygota', 'Neoptera', 'Holometabola', 'Coleoptera', 'Adephaga', 'Caraboidea', 'Carabidae', 'Carabinae', 'Carabini', 'Carabina', 'Carabus', 'Damaster']
HM131804.1	['Eukaryota', 'Metazoa', 'Ecdysozoa', 'Arthropoda', 'Hexapoda', 'Insecta', 'Pterygota', 'Neoptera', 'Polyneoptera', 'Orthoptera', 'Caelifera', 'Acrididea', 'Acridomorpha', 'Acridoidea', 'Acrididae', 'Gomphocerinae', 'Gomphocerus']
JN100019.1	['Eukaryota', 'Metazoa', 'Ecdysozoa', 'Arthropoda', 'Hexapoda', 'Insecta', 'Pterygota', 'Neoptera', 'Paraneoptera', 'Hemiptera', 'Heteroptera', 'Enicocephalidae', 'Stenopirates']
JF504707.1	['Eukaryota', 'Metazoa', 'Ecdysozoa', 'Arthropoda', 'Hexapoda', 'Insecta', 'Pterygota', 'Neoptera', 'Holometabola', 'Lepidoptera', 'Glossata', 'Ditrysia', 'Papilionoidea', 'Nymphalidae', 'Heliconiinae', 'Argynnini', 'Fabriciana']
EU569764.1	['Eukaryota', 'Metazoa', 'Ecdysozoa', 'Arthropoda', 'Hexapoda', 'Insecta', 'Pterygota', 'Neoptera', 'Holometabola', 'Lepidoptera', 'Glossata', 'Ditrysia', 'Geometroidea', 'Geometridae', 'Ennominae', 'Phthonandria']
NC_033999.1	['Eukaryota', 'Metazoa', 'Ecdysozoa', 'Arthropoda', 'Hexapoda', 'Insecta', 'Pterygota', 'Neoptera', 'Orthopteroidea', 'Orthoptera', 'Ensifera', 'Tettigonioidea', 'Tettigoniidae', 'Listroscelidinae', 'Hexacentrus']
NC_033998.1	['Eukaryota', 'Metazoa', 'Ecdysozoa', 'Arthropoda', 'Hexapoda', 'Insecta', 'Pterygota', 'Neoptera', 'Orthopteroidea', 'Orthoptera', 'Ensifera', 'Tettigonioidea', 'Gryllacrididae', 'Homogryllacris']
NC_033997.1	['Eukaryota', 'Metazoa', 'Ecdysozoa', 'Arthropoda', 'Hexapoda', 'Insecta', 'Pterygota', 'Neoptera', 'Orthopteroidea', 'Orthoptera', 'Ensifera', 'Tettigonioidea', 'Tettigoniidae', 'Pseudophyllinae', 'Phyllomimus']
NC_033996.1	['Eukaryota', 'Metazoa', 'Ecdysozoa', 'Arthropoda', 'Hexapoda', 'Insecta', 'Pterygota', 'Neoptera', 'Orthopteroidea', 'Orthoptera', 'Ensifera', 'Tettigonioidea', 'Tettigoniidae', 'Lipotactinae', 'Lipotactes']
NC_033995.1	['Eukaryota', 'Metazoa', 'Ecdysozoa', 'Arthropoda', 'Hexapoda', 'Insecta', 'Pterygota', 'Neoptera', 'Orthopteroidea', 'Orthoptera', 'Ensifera', 'Tettigonioidea', 'Tettigoniidae', 'Phaneropterinae', 'Ducetiini', 'Kuwayamaea']
NC_033994.1	['Eukaryota', 'Metazoa', 'Ecdysozoa', 'Arthropoda', 'Hexapoda', 'Insecta', 'Pterygota', 'Neoptera', 'Orthopteroidea', 'Orthoptera', 'Ensifera', 'Tettigonioidea', 'Gryllacrididae', 'Phryganogryllacris']
NC_033993.1	['Eukaryota', 'Metazoa', 'Ecdysozoa', 'Arthropoda', 'Hexapoda', 'Insecta', 'Pterygota', 'Neoptera', 'Orthopteroidea', 'Orthoptera', 'Ensifera', 'Tettigonioidea', 'Tettigoniidae', 'Phaneropterinae', 'Holochlorini', 'Holochlora']
NC_033992.1	['Eukaryota', 'Metazoa', 'Ecdysozoa', 'Arthropoda', 'Hexapoda', 'Insecta', 'Pterygota', 'Neoptera', 'Orthopteroidea', 'Orthoptera', 'Ensifera', 'Tettigonioidea', 'Tettigoniidae', 'Conocephalinae', 'Copiphorini', 'Pseudorhynchus']
NC_033990.1	['Eukaryota', 'Metazoa', 'Ecdysozoa', 'Arthropoda', 'Hexapoda', 'Insecta', 'Pterygota', 'Neoptera', 'Orthopteroidea', 'Orthoptera', 'Ensifera', 'Tettigonioidea', 'Tettigoniidae', 'Conocephalinae', 'Copiphorini', 'Pseudorhynchus']
NC_033989.1	['Eukaryota', 'Metazoa', 'Ecdysozoa', 'Arthropoda', 'Hexapoda', 'Insecta', 'Pterygota', 'Neoptera', 'Polyneoptera', 'Orthoptera', 'Ensifera', 'Rhaphidophoroidea', 'Rhaphidophoridae', 'Aemodogryllinae', 'Diestrammena']
NC_033987.1	['Eukaryota', 'Metazoa', 'Ecdysozoa', 'Arthropoda', 'Hexapoda', 'Insecta', 'Pterygota', 'Neoptera', 'Orthopteroidea', 'Orthoptera', 'Ensifera', 'Tettigonioidea', 'Tettigoniidae', 'Conocephalinae', 'Conocephalini', 'Conanalus']
NC_033986.1	['Eukaryota', 'Metazoa', 'Ecdysozoa', 'Arthropoda', 'Hexapoda', 'Insecta', 'Pterygota', 'Neoptera', 'Orthopteroidea', 'Orthoptera', 'Ensifera', 'Tettigonioidea', 'Tettigoniidae', 'Tettigoniinae', 'Metrioptera', 'Metrioptera']
NC_033985.1	['Eukaryota', 'Metazoa', 'Ecdysozoa', 'Arthropoda', 'Hexapoda', 'Insecta', 'Pterygota', 'Neoptera', 'Orthopteroidea', 'Orthoptera', 'Ensifera', 'Grylloidea', 'Gryllidae', 'Gryllinae', 'Loxoblemmus']
NC_033984.1	['Eukaryota', 'Metazoa', 'Ecdysozoa', 'Arthropoda', 'Hexapoda', 'Insecta', 'Pterygota', 'Neoptera', 'Orthopteroidea', 'Orthoptera', 'Ensifera', 'Tettigonioidea', 'Tettigoniidae', 'Bradyporinae', 'Zichya']
NC_033982.1	['Eukaryota', 'Metazoa', 'Ecdysozoa', 'Arthropoda', 'Hexapoda', 'Insecta', 'Pterygota', 'Neoptera', 'Polyneoptera', 'Orthoptera', 'Ensifera', 'Tettigonioidea', 'Tettigoniidae', 'Meconematinae', 'Pseudokuzicus']
NC_033981.1	['Eukaryota', 'Metazoa', 'Ecdysozoa', 'Arthropoda', 'Hexapoda', 'Insecta', 'Pterygota', 'Neoptera', 'Orthopteroidea', 'Orthoptera', 'Ensifera', 'Tettigonioidea', 'Tettigoniidae', 'Meconematinae', 'Decma']
NC_033906.1	['Eukaryota', 'Metazoa', 'Ecdysozoa', 'Arthropoda', 'Hexapoda', 'Insecta', 'Pterygota', 'Neoptera', 'Orthopteroidea', 'Orthoptera', 'Caelifera', 'Acridomorpha', 'Acridoidea', 'Acrididae', 'Melanoplinae', 'Podismini', 'Sinopodisma']
NC_033905.1	['Eukaryota', 'Metazoa', 'Ecdysozoa', 'Arthropoda', 'Hexapoda', 'Insecta', 'Pterygota', 'Neoptera', 'Orthopteroidea', 'Orthoptera', 'Caelifera', 'Acridomorpha', 'Acridoidea', 'Acrididae', 'Melanoplinae', 'Podismini', 'Sinopodisma']
NC_033891.1	['Eukaryota', 'Metazoa', 'Ecdysozoa', 'Arthropoda', 'Hexapoda', 'Insecta', 'Pterygota', 'Neoptera', 'Endopterygota', 'Lepidoptera', 'Glossata', 'Ditrysia', 'Papilionoidea', 'Pieridae', 'Pierinae', 'Mesapia']
NC_033890.1	['Eukaryota', 'Metazoa', 'Ecdysozoa', 'Arthropoda', 'Hexapoda', 'Insecta', 'Pterygota', 'Neoptera', 'Endopterygota', 'Lepidoptera', 'Glossata', 'Ditrysia', 'Papilionoidea', 'Pieridae', 'Pierinae', 'Aporia']
NC_033888.1	['Eukaryota', 'Metazoa', 'Ecdysozoa', 'Arthropoda', 'Hexapoda', 'Insecta', 'Pterygota', 'Neoptera', 'Endopterygota', 'Lepidoptera', 'Glossata', 'Ditrysia', 'Papilionoidea', 'Pieridae', 'Pierinae', 'Aporia']
NC_033875.1	['Eukaryota', 'Metazoa', 'Ecdysozoa', 'Arthropoda', 'Hexapoda', 'Insecta', 'Pterygota', 'Neoptera', 'Paraneoptera', 'Hemiptera', 'Euhemiptera', 'Heteroptera', 'Panheteroptera', 'Pentatomomorpha', 'Pentatomoidea', 'Pentatomidae', 'Podopinae', 'Graphosoma']
NC_033853.1	['Eukaryota', 'Metazoa', 'Ecdysozoa', 'Arthropoda', 'Hexapoda', 'Insecta', 'Pterygota', 'Neoptera', 'Polyneoptera', 'Orthoptera', 'Ensifera', 'Tettigonioidea', 'Tettigoniidae', 'Meconematinae', 'Pseudocosmetura']
NC_033991.1	['Eukaryota', 'Metazoa', 'Ecdysozoa', 'Arthropoda', 'Hexapoda', 'Insecta', 'Pterygota', 'Neoptera', 'Orthopteroidea', 'Orthoptera', 'Ensifera', 'Tettigonioidea', 'Tettigoniidae', 'Conocephalinae', 'Copiphorini', 'Ruspolia']
NC_033988.1	['Eukaryota', 'Metazoa', 'Ecdysozoa', 'Arthropoda', 'Hexapoda', 'Insecta', 'Pterygota', 'Neoptera', 'Orthopteroidea', 'Orthoptera', 'Ensifera', 'Tettigonioidea', 'Tettigoniidae', 'Conocephalinae', 'Conocephalini', 'Conocephalus']
NC_033983.1	['Eukaryota', 'Metazoa', 'Ecdysozoa', 'Arthropoda', 'Hexapoda', 'Insecta', 'Pterygota', 'Neoptera', 'Orthopteroidea', 'Orthoptera', 'Ensifera', 'Tettigonioidea', 'Tettigoniidae', 'Listroscelidinae', 'Hexacentrus']
NC_033889.1	['Eukaryota', 'Metazoa', 'Ecdysozoa', 'Arthropoda', 'Hexapoda', 'Insecta', 'Pterygota', 'Neoptera', 'Endopterygota', 'Lepidoptera', 'Glossata', 'Ditrysia', 'Papilionoidea', 'Pieridae', 'Pierinae', 'Aporia']
KU721886.1	['Eukaryota', 'Metazoa', 'Ecdysozoa', 'Arthropoda', 'Myriapoda', 'Diplopoda', 'Helminthomorpha', 'Polydesmida', 'Xystodesmidae', 'Xystodesminae', 'Xystodesmini', 'Xystodesmus']
KU721885.1	['Eukaryota', 'Metazoa', 'Ecdysozoa', 'Arthropoda', 'Myriapoda', 'Diplopoda', 'Helminthomorpha', 'Polydesmida', 'Paradoxosomatidae', 'Asiomorpha']
KX057731.1	['Eukaryota', 'Metazoa', 'Ecdysozoa', 'Arthropoda', 'Hexapoda', 'Insecta', 'Pterygota', 'Neoptera', 'Polyneoptera', 'Orthoptera', 'Ensifera', 'Tettigonioidea', 'Gryllacrididae', 'Capnogryllacris']
KX057730.1	['Eukaryota', 'Metazoa', 'Ecdysozoa', 'Arthropoda', 'Hexapoda', 'Insecta', 'Pterygota', 'Neoptera', 'Polyneoptera', 'Orthoptera', 'Ensifera', 'Tettigonioidea', 'Tettigoniidae', 'Tettigoniinae', 'Atlanticus']
KX057726.1	['Eukaryota', 'Metazoa', 'Ecdysozoa', 'Arthropoda', 'Hexapoda', 'Insecta', 'Pterygota', 'Neoptera', 'Polyneoptera', 'Orthoptera', 'Ensifera', 'Rhaphidophoroidea', 'Rhaphidophoridae', 'Aemodogryllinae', 'Diestrammena']
KX057712.1	['Eukaryota', 'Metazoa', 'Ecdysozoa', 'Arthropoda', 'Hexapoda', 'Insecta', 'Pterygota', 'Neoptera', 'Polyneoptera', 'Orthoptera', 'Ensifera', 'Tettigonioidea', 'Tettigoniidae', 'Meconematinae', 'Pseudokuzicus']
KX057711.1	['Eukaryota', 'Metazoa', 'Ecdysozoa', 'Arthropoda', 'Hexapoda', 'Insecta', 'Pterygota', 'Neoptera', 'Polyneoptera', 'Orthoptera', 'Ensifera', 'Tettigonioidea', 'Tettigoniidae', 'Meconematinae', 'Pseudocosmetura']
KX057740.1	['Eukaryota', 'Metazoa', 'Ecdysozoa', 'Arthropoda', 'Hexapoda', 'Insecta', 'Pterygota', 'Neoptera', 'Polyneoptera', 'Orthoptera', 'Ensifera', 'Tettigonioidea', 'Anostostomatidae', 'Anabropsinae', 'Apteranabropsis']
KX057739.1	['Eukaryota', 'Metazoa', 'Ecdysozoa', 'Arthropoda', 'Hexapoda', 'Insecta', 'Pterygota', 'Neoptera', 'Polyneoptera', 'Orthoptera', 'Ensifera', 'Tettigonioidea', 'Tettigoniidae', 'Listroscelidinae', 'Hexacentrus']
KX057738.1	['Eukaryota', 'Metazoa', 'Ecdysozoa', 'Arthropoda', 'Hexapoda', 'Insecta', 'Pterygota', 'Neoptera', 'Polyneoptera', 'Orthoptera', 'Ensifera', 'Tettigonioidea', 'Gryllacrididae', 'Homogryllacris']
KX057737.1	['Eukaryota', 'Metazoa', 'Ecdysozoa', 'Arthropoda', 'Hexapoda', 'Insecta', 'Pterygota', 'Neoptera', 'Polyneoptera', 'Orthoptera', 'Ensifera', 'Tettigonioidea', 'Tettigoniidae', 'Pseudophyllinae', 'Phyllomimus']
KX057736.1	['Eukaryota', 'Metazoa', 'Ecdysozoa', 'Arthropoda', 'Hexapoda', 'Insecta', 'Pterygota', 'Neoptera', 'Polyneoptera', 'Orthoptera', 'Ensifera', 'Tettigonioidea', 'Tettigoniidae', 'Lipotactinae', 'Lipotactes']
KX057735.1	['Eukaryota', 'Metazoa', 'Ecdysozoa', 'Arthropoda', 'Hexapoda', 'Insecta', 'Pterygota', 'Neoptera', 'Polyneoptera', 'Orthoptera', 'Ensifera', 'Tettigonioidea', 'Tettigoniidae', 'Phaneropterinae', 'Ducetiini', 'Kuwayamaea']
KX057734.1	['Eukaryota', 'Metazoa', 'Ecdysozoa', 'Arthropoda', 'Hexapoda', 'Insecta', 'Pterygota', 'Neoptera', 'Polyneoptera', 'Orthoptera', 'Ensifera', 'Tettigonioidea', 'Gryllacrididae', 'Phryganogryllacris']
KX057733.1	['Eukaryota', 'Metazoa', 'Ecdysozoa', 'Arthropoda', 'Hexapoda', 'Insecta', 'Pterygota', 'Neoptera', 'Polyneoptera', 'Orthoptera', 'Ensifera', 'Tettigonioidea', 'Tettigoniidae', 'Phaneropterinae', 'Holochlorini', 'Holochlora']
KX057732.1	['Eukaryota', 'Metazoa', 'Ecdysozoa', 'Arthropoda', 'Hexapoda', 'Insecta', 'Pterygota', 'Neoptera', 'Polyneoptera', 'Orthoptera', 'Ensifera', 'Tettigonioidea', 'Tettigoniidae', 'Conocephalinae', 'Copiphorini', 'Pseudorhynchus']
KX057729.1	['Eukaryota', 'Metazoa', 'Ecdysozoa', 'Arthropoda', 'Hexapoda', 'Insecta', 'Pterygota', 'Neoptera', 'Polyneoptera', 'Orthoptera', 'Ensifera', 'Tettigonioidea', 'Tettigoniidae', 'Conocephalinae', 'Copiphorini', 'Ruspolia']
KX057728.1	['Eukaryota', 'Metazoa', 'Ecdysozoa', 'Arthropoda', 'Hexapoda', 'Insecta', 'Pterygota', 'Neoptera', 'Polyneoptera', 'Orthoptera', 'Ensifera', 'Tettigonioidea', 'Tettigoniidae', 'Conocephalinae', 'Copiphorini', 'Pseudorhynchus']
KX057725.1	['Eukaryota', 'Metazoa', 'Ecdysozoa', 'Arthropoda', 'Hexapoda', 'Insecta', 'Pterygota', 'Neoptera', 'Polyneoptera', 'Orthoptera', 'Ensifera', 'Tettigonioidea', 'Tettigoniidae', 'Conocephalinae', 'Conocephalini', 'Conocephalus']
KX057724.1	['Eukaryota', 'Metazoa', 'Ecdysozoa', 'Arthropoda', 'Hexapoda', 'Insecta', 'Pterygota', 'Neoptera', 'Polyneoptera', 'Orthoptera', 'Ensifera', 'Tettigonioidea', 'Tettigoniidae', 'Conocephalinae', 'Conocephalini', 'Conanalus']
KX057723.1	['Eukaryota', 'Metazoa', 'Ecdysozoa', 'Arthropoda', 'Hexapoda', 'Insecta', 'Pterygota', 'Neoptera', 'Polyneoptera', 'Orthoptera', 'Ensifera', 'Tettigonioidea', 'Tettigoniidae', 'Tettigoniinae', 'Metrioptera', 'Metrioptera']
KX057721.1	['Eukaryota', 'Metazoa', 'Ecdysozoa', 'Arthropoda', 'Hexapoda', 'Insecta', 'Pterygota', 'Neoptera', 'Polyneoptera', 'Orthoptera', 'Ensifera', 'Grylloidea', 'Gryllidae', 'Gryllinae', 'Loxoblemmus']
KX057718.1	['Eukaryota', 'Metazoa', 'Ecdysozoa', 'Arthropoda', 'Hexapoda', 'Insecta', 'Pterygota', 'Neoptera', 'Polyneoptera', 'Orthoptera', 'Ensifera', 'Rhaphidophoroidea', 'Rhaphidophoridae', 'Aemodogryllinae', 'Diestramima']
KX057717.1	['Eukaryota', 'Metazoa', 'Ecdysozoa', 'Arthropoda', 'Hexapoda', 'Insecta', 'Pterygota', 'Neoptera', 'Polyneoptera', 'Orthoptera', 'Ensifera', 'Tettigonioidea', 'Tettigoniidae', 'Conocephalinae', 'Copiphorini', 'Ruspolia']
KX057716.1	['Eukaryota', 'Metazoa', 'Ecdysozoa', 'Arthropoda', 'Hexapoda', 'Insecta', 'Pterygota', 'Neoptera', 'Polyneoptera', 'Orthoptera', 'Ensifera', 'Tettigonioidea', 'Tettigoniidae', 'Bradyporinae', 'Zichya']
KX057713.1	['Eukaryota', 'Metazoa', 'Ecdysozoa', 'Arthropoda', 'Hexapoda', 'Insecta', 'Pterygota', 'Neoptera', 'Polyneoptera', 'Orthoptera', 'Ensifera', 'Tettigonioidea', 'Tettigoniidae', 'Listroscelidinae', 'Hexacentrus']
KX057710.1	['Eukaryota', 'Metazoa', 'Ecdysozoa', 'Arthropoda', 'Hexapoda', 'Insecta', 'Pterygota', 'Neoptera', 'Polyneoptera', 'Orthoptera', 'Ensifera', 'Tettigonioidea', 'Tettigoniidae', 'Meconematinae', 'Decma']
KX584356.1	['Eukaryota', 'Metazoa', 'Ecdysozoa', 'Arthropoda', 'Hexapoda', 'Insecta', 'Pterygota', 'Neoptera', 'Holometabola', 'Hymenoptera', 'Apocrita', 'Aculeata', 'Pompiloidea', 'Pompilidae', 'Pompilinae', 'Agenioideus']
KX857637.1	['Eukaryota', 'Metazoa', 'Ecdysozoa', 'Arthropoda', 'Hexapoda', 'Insecta', 'Pterygota', 'Neoptera', 'Polyneoptera', 'Orthoptera', 'Caelifera', 'Acrididea', 'Acridomorpha', 'Acridoidea', 'Acrididae', 'Melanoplinae', 'Podismini', 'Sinopodisma']
KX857636.1	['Eukaryota', 'Metazoa', 'Ecdysozoa', 'Arthropoda', 'Hexapoda', 'Insecta', 'Pterygota', 'Neoptera', 'Polyneoptera', 'Orthoptera', 'Caelifera', 'Acrididea', 'Acridomorpha', 'Acridoidea', 'Acrididae', 'Melanoplinae', 'Podismini', 'Sinopodisma']
KX857635.1	['Eukaryota', 'Metazoa', 'Ecdysozoa', 'Arthropoda', 'Hexapoda', 'Insecta', 'Pterygota', 'Neoptera', 'Polyneoptera', 'Orthoptera', 'Caelifera', 'Acrididea', 'Acridomorpha', 'Acridoidea', 'Acrididae', 'Melanoplinae', 'Podismini', 'Sinopodisma']
KX857634.1	['Eukaryota', 'Metazoa', 'Ecdysozoa', 'Arthropoda', 'Hexapoda', 'Insecta', 'Pterygota', 'Neoptera', 'Polyneoptera', 'Orthoptera', 'Caelifera', 'Acrididea', 'Acridomorpha', 'Acridoidea', 'Acrididae', 'Melanoplinae', 'Podismini', 'Sinopodisma']
NC_033393.1	['Eukaryota', 'Metazoa', 'Ecdysozoa', 'Arthropoda', 'Crustacea', 'Maxillopoda', 'Cirripedia', 'Thoracica', 'Sessilia', 'Austrobalanidae', 'Epopella']
NC_033349.1	['Eukaryota', 'Metazoa', 'Ecdysozoa', 'Arthropoda', 'Hexapoda', 'Insecta', 'Pterygota', 'Neoptera', 'Megaloptera', 'Corydalidae', 'Corydalinae', 'Chloronia']
NC_033342.1	['Eukaryota', 'Metazoa', 'Ecdysozoa', 'Arthropoda', 'Crustacea', 'Malacostraca', 'Eumalacostraca', 'Eucarida', 'Decapoda', 'Pleocyemata', 'Glypheidea', 'Glypheoidea', 'Glypheidae', 'Neoglyphea']
NC_033340.1	['Eukaryota', 'Metazoa', 'Ecdysozoa', 'Arthropoda', 'Hexapoda', 'Insecta', 'Pterygota', 'Neoptera', 'Holometabola', 'Coleoptera', 'Polyphaga', 'Cucujiformia', 'Cleridae', 'Trichodes']
NC_033339.1	['Eukaryota', 'Metazoa', 'Ecdysozoa', 'Arthropoda', 'Hexapoda', 'Insecta', 'Pterygota', 'Neoptera', 'Holometabola', 'Coleoptera', 'Polyphaga', 'Cucujiformia', 'Meloidae', 'Lytta']
NC_032693.1	['Eukaryota', 'Metazoa', 'Ecdysozoa', 'Arthropoda', 'Hexapoda', 'Insecta', 'Pterygota', 'Neoptera', 'Holometabola', 'Coleoptera', 'Polyphaga', 'Cucujiformia', 'Chrysomeloidea', 'Chrysomelidae', 'Chrysomelinae', 'Chrysomelini', 'Gonioctena']
KX267740.1	['Eukaryota', 'Metazoa', 'Ecdysozoa', 'Arthropoda', 'Hexapoda', 'Insecta', 'Pterygota', 'Neoptera', 'Paraneoptera', 'Hemiptera', 'Heteroptera', 'Panheteroptera', 'Pentatomomorpha', 'Pentatomoidea', 'Pentatomidae', 'Podopinae', 'Graphosoma']
KX495168.1	['Eukaryota', 'Metazoa', 'Ecdysozoa', 'Arthropoda', 'Hexapoda', 'Insecta', 'Pterygota', 'Neoptera', 'Holometabola', 'Lepidoptera', 'Glossata', 'Ditrysia', 'Papilionoidea', 'Pieridae', 'Pierinae', 'Mesapia']
KX495167.1	['Eukaryota', 'Metazoa', 'Ecdysozoa', 'Arthropoda', 'Hexapoda', 'Insecta', 'Pterygota', 'Neoptera', 'Holometabola', 'Lepidoptera', 'Glossata', 'Ditrysia', 'Papilionoidea', 'Pieridae', 'Pierinae', 'Aporia']
KX495166.1	['Eukaryota', 'Metazoa', 'Ecdysozoa', 'Arthropoda', 'Hexapoda', 'Insecta', 'Pterygota', 'Neoptera', 'Holometabola', 'Lepidoptera', 'Glossata', 'Ditrysia', 'Papilionoidea', 'Pieridae', 'Pierinae', 'Aporia']
KX495165.1	['Eukaryota', 'Metazoa', 'Ecdysozoa', 'Arthropoda', 'Hexapoda', 'Insecta', 'Pterygota', 'Neoptera', 'Holometabola', 'Lepidoptera', 'Glossata', 'Ditrysia', 'Papilionoidea', 'Pieridae', 'Pierinae', 'Aporia']
NC_032283.1	['Eukaryota', 'Metazoa', 'Ecdysozoa', 'Arthropoda', 'Hexapoda', 'Collembola', 'Collembola', 'Entomobryomorpha', 'Entomobryoidea', 'Entomobryidae', 'Orchesellinae', 'Orchesella']
KU507298.1	['Eukaryota', 'Metazoa', 'Ecdysozoa', 'Arthropoda', 'Crustacea', 'Malacostraca', 'Eumalacostraca', 'Eucarida', 'Decapoda', 'Pleocyemata', 'Brachyura', 'Eubrachyura', 'Portunoidea', 'Geryonidae', 'Chaceon']
KU302713.1	['Eukaryota', 'Metazoa', 'Ecdysozoa', 'Arthropoda', 'Hexapoda', 'Insecta', 'Pterygota', 'Neoptera', 'Megaloptera', 'Corydalidae', 'Corydalinae', 'Chloronia']
KT984197.1	['Eukaryota', 'Metazoa', 'Ecdysozoa', 'Arthropoda', 'Crustacea', 'Malacostraca', 'Eumalacostraca', 'Eucarida', 'Decapoda', 'Pleocyemata', 'Glypheidea', 'Glypheoidea', 'Glypheidae', 'Neoglyphea']
KT984196.1	['Eukaryota', 'Metazoa', 'Ecdysozoa', 'Arthropoda', 'Crustacea', 'Malacostraca', 'Eumalacostraca', 'Eucarida', 'Decapoda', 'Pleocyemata', 'Glypheidea', 'Glypheoidea', 'Glypheidae', 'Neoglyphea']
KM008743.1	['Eukaryota', 'Metazoa', 'Ecdysozoa', 'Arthropoda', 'Crustacea', 'Maxillopoda', 'Cirripedia', 'Thoracica', 'Sessilia', 'Austrobalanidae', 'Epopella']
KY041629.1	['Eukaryota', 'Metazoa', 'Ecdysozoa', 'Arthropoda', 'Crustacea', 'Malacostraca', 'Eumalacostraca', 'Eucarida', 'Decapoda', 'Pleocyemata', 'Brachyura', 'Eubrachyura', 'Grapsoidea', 'Varunidae', 'Eriocheir']
KT808467.1	['Eukaryota', 'Metazoa', 'Ecdysozoa', 'Arthropoda', 'Hexapoda', 'Insecta', 'Pterygota', 'Neoptera', 'Holometabola', 'Coleoptera', 'Polyphaga', 'Cucujiformia', 'Cleridae', 'Trichodes']
KT808465.1	['Eukaryota', 'Metazoa', 'Ecdysozoa', 'Arthropoda', 'Hexapoda', 'Insecta', 'Pterygota', 'Neoptera', 'Holometabola', 'Coleoptera', 'Polyphaga', 'Cucujiformia', 'Meloidae', 'Lytta']
KX922881.1	['Eukaryota', 'Metazoa', 'Ecdysozoa', 'Arthropoda', 'Hexapoda', 'Insecta', 'Pterygota', 'Neoptera', 'Holometabola', 'Coleoptera', 'Polyphaga', 'Cucujiformia', 'Chrysomeloidea', 'Chrysomelidae', 'Chrysomelinae', 'Chrysomelini', 'Gonioctena']
KX527574.1	['Eukaryota', 'Metazoa', 'Ecdysozoa', 'Arthropoda', 'Hexapoda', 'Insecta', 'Pterygota', 'Neoptera', 'Holometabola', 'Lepidoptera', 'Glossata', 'Exoporia', 'Hepialoidea', 'Hepialidae', 'Thitarodes']
KT985987.1	['Eukaryota', 'Metazoa', 'Ecdysozoa', 'Arthropoda', 'Hexapoda', 'Collembola', 'Collembola', 'Entomobryomorpha', 'Entomobryoidea', 'Entomobryidae', 'Orchesellinae', 'Orchesella']
NC_031652.1	['Eukaryota', 'Metazoa', 'Ecdysozoa', 'Arthropoda', 'Hexapoda', 'Insecta', 'Pterygota', 'Neoptera', 'Polyneoptera', 'Orthoptera', 'Ensifera', 'Tettigonioidea', 'Tettigoniidae', 'Phaneropterinae', 'Ducetiini', 'Ducetia']
GU188856.2	['Eukaryota', 'Metazoa', 'Ecdysozoa', 'Arthropoda', 'Hexapoda', 'Insecta', 'Pterygota', 'Neoptera', 'Holometabola', 'Diptera', 'Nematocera', 'Culicoidea', 'Culicidae', 'Culicinae', 'Culicini', 'Culex', 'Culex']
EU497054.1	['Eukaryota', 'Metazoa', 'Ecdysozoa', 'Arthropoda', 'Crustacea', 'Malacostraca', 'Eumalacostraca', 'Eucarida', 'Decapoda', 'Dendrobranchiata', 'Penaeoidea', 'Penaeidae', 'Farfantepenaeus']
KX853042.1	['Eukaryota', 'Metazoa', 'Ecdysozoa', 'Arthropoda', 'Hexapoda', 'Insecta', 'Pterygota', 'Neoptera', 'Holometabola', 'Diptera', 'Brachycera', 'Muscomorpha', 'Oestroidea', 'Calliphoridae', 'Chrysomyinae', 'Phormia']
EU427342.1	['Eukaryota', 'Metazoa', 'Ecdysozoa', 'Arthropoda', 'Hexapoda', 'Insecta', 'Pterygota', 'Neoptera', 'Paraneoptera', 'Hemiptera', 'Heteroptera', 'Panheteroptera', 'Pentatomomorpha', 'Lygaeoidea', 'Colobathristidae', 'Phaenacantha']
EU427338.1	['Eukaryota', 'Metazoa', 'Ecdysozoa', 'Arthropoda', 'Hexapoda', 'Insecta', 'Pterygota', 'Neoptera', 'Paraneoptera', 'Hemiptera', 'Heteroptera', 'Panheteroptera', 'Pentatomomorpha', 'Pentatomoidea', 'Cydnidae', 'Cydninae', 'Macroscytus']
EU427336.1	['Eukaryota', 'Metazoa', 'Ecdysozoa', 'Arthropoda', 'Hexapoda', 'Insecta', 'Pterygota', 'Neoptera', 'Paraneoptera', 'Hemiptera', 'Heteroptera', 'Panheteroptera', 'Pentatomomorpha', 'Lygaeoidea', 'Lygaeidae', 'Geocorinae', 'Geocoris']
EU427333.1	['Eukaryota', 'Metazoa', 'Ecdysozoa', 'Arthropoda', 'Hexapoda', 'Insecta', 'Pterygota', 'Neoptera', 'Paraneoptera', 'Hemiptera', 'Heteroptera', 'Panheteroptera', 'Pentatomomorpha', 'Coreoidea', 'Rhopalidae', 'Aeschyntelus']
DQ917577.1	['Eukaryota', 'Metazoa', 'Ecdysozoa', 'Arthropoda', 'Hexapoda', 'Insecta', 'Pterygota', 'Neoptera', 'Holometabola', 'Diptera', 'Brachycera', 'Muscomorpha', 'Tephritoidea', 'Tephritidae', 'Bactrocera', 'Bactrocera']
NC_031387.1	['Eukaryota', 'Metazoa', 'Ecdysozoa', 'Arthropoda', 'Hexapoda', 'Insecta', 'Pterygota', 'Neoptera', 'Paraneoptera', 'Hemiptera', 'Sternorrhyncha', 'Aphidomorpha', 'Aphidoidea', 'Aphididae', 'Aphidini', 'Aphis', 'Aphis']
NC_031364.1	['Eukaryota', 'Metazoa', 'Ecdysozoa', 'Arthropoda', 'Hexapoda', 'Insecta', 'Pterygota', 'Neoptera', 'Paraneoptera', 'Hemiptera', 'Heteroptera', 'Panheteroptera', 'Pentatomomorpha', 'Lygaeoidea', 'Rhyparochromidae', 'Panaorus']
KU885974.1	['Eukaryota', 'Metazoa', 'Ecdysozoa', 'Arthropoda', 'Hexapoda', 'Insecta', 'Pterygota', 'Neoptera', 'Polyneoptera', 'Orthoptera', 'Ensifera', 'Tettigonioidea', 'Tettigoniidae', 'Phaneropterinae', 'Ducetiini', 'Ducetia']
NC_031329.1	['Eukaryota', 'Metazoa', 'Ecdysozoa', 'Arthropoda', 'Hexapoda', 'Insecta', 'Pterygota', 'Neoptera', 'Holometabola', 'Lepidoptera', 'Glossata', 'Ditrysia', 'Pyraloidea', 'Crambidae', 'Schoenobiinae', 'Scirpophaga']
KU878647.1	['Eukaryota', 'Metazoa', 'Ecdysozoa', 'Arthropoda', 'Hexapoda', 'Insecta', 'Pterygota', 'Neoptera', 'Holometabola', 'Coleoptera', 'Polyphaga', 'Elateriformia', 'Elateroidea', 'Lycidae', 'Platerodrilus']
KX447142.1	['Eukaryota', 'Metazoa', 'Ecdysozoa', 'Arthropoda', 'Hexapoda', 'Insecta', 'Pterygota', 'Neoptera', 'Paraneoptera', 'Hemiptera', 'Sternorrhyncha', 'Aphidomorpha', 'Aphidoidea', 'Aphididae', 'Aphidini', 'Aphis', 'Aphis']
KX447141.1	['Eukaryota', 'Metazoa', 'Ecdysozoa', 'Arthropoda', 'Hexapoda', 'Insecta', 'Pterygota', 'Neoptera', 'Paraneoptera', 'Hemiptera', 'Sternorrhyncha', 'Aphidomorpha', 'Aphidoidea', 'Aphididae', 'Aphidini', 'Aphis', 'Aphis']
KX216853.1	['Eukaryota', 'Metazoa', 'Ecdysozoa', 'Arthropoda', 'Hexapoda', 'Insecta', 'Pterygota', 'Neoptera', 'Paraneoptera', 'Hemiptera', 'Heteroptera', 'Panheteroptera', 'Pentatomomorpha', 'Lygaeoidea', 'Rhyparochromidae', 'Panaorus']
NC_030769.1	['Eukaryota', 'Metazoa', 'Ecdysozoa', 'Arthropoda', 'Hexapoda', 'Insecta', 'Pterygota', 'Neoptera', 'Holometabola', 'Lepidoptera', 'Glossata', 'Ditrysia', 'Geometroidea', 'Geometridae', 'Ennominae', 'Biston']
NC_030768.1	['Eukaryota', 'Metazoa', 'Ecdysozoa', 'Arthropoda', 'Crustacea', 'Malacostraca', 'Eumalacostraca', 'Eucarida', 'Decapoda', 'Pleocyemata', 'Astacidea', 'Astacoidea', 'Cambaridae', 'Orconectes', 'Procericambarus']
NC_030763.1	['Eukaryota', 'Metazoa', 'Ecdysozoa', 'Arthropoda', 'Hexapoda', 'Insecta', 'Pterygota', 'Neoptera', 'Polyneoptera', 'Orthoptera', 'Ensifera', 'Grylloidea', 'Gryllidae', 'Gryllinae', 'Loxoblemmus']
NC_030762.1	['Eukaryota', 'Metazoa', 'Ecdysozoa', 'Arthropoda', 'Hexapoda', 'Insecta', 'Pterygota', 'Neoptera', 'Polyneoptera', 'Orthoptera', 'Ensifera', 'Grylloidea', 'Gryllidae', 'Gryllinae', 'Velarifictorus']
NC_030758.1	['Eukaryota', 'Metazoa', 'Ecdysozoa', 'Arthropoda', 'Hexapoda', 'Insecta', 'Pterygota', 'Neoptera', 'Holometabola', 'Coleoptera', 'Polyphaga', 'Elateriformia', 'Buprestoidea', 'Buprestidae', 'Agrilinae', 'Agrilus']
KX171073.1	['Eukaryota', 'Metazoa', 'Ecdysozoa', 'Arthropoda', 'Hexapoda', 'Insecta', 'Pterygota', 'Neoptera', 'Paraneoptera', 'Psocodea', 'Psocoptera', 'Troctomorpha', 'Nanopsocetae', 'Liposcelidae', 'Liposcelis']
KP276147.1	['Eukaryota', 'Metazoa', 'Ecdysozoa', 'Arthropoda', 'Crustacea', 'Malacostraca', 'Eumalacostraca', 'Eucarida', 'Decapoda', 'Pleocyemata', 'Caridea', 'Alpheoidea', 'Alpheidae', 'Alpheus']
NC_023349.1	['Eukaryota', 'Metazoa', 'Ecdysozoa', 'Arthropoda', 'Chelicerata', 'Arachnida', 'Acari', 'Parasitiformes', 'Ixodida', 'Ixodoidea', 'Ixodidae', 'Rhipicephalinae', 'Dermacentor']
KU325536.1	['Eukaryota', 'Metazoa', 'Ecdysozoa', 'Arthropoda', 'Hexapoda', 'Insecta', 'Pterygota', 'Neoptera', 'Holometabola', 'Lepidoptera', 'Glossata', 'Ditrysia', 'Geometroidea', 'Geometridae', 'Ennominae', 'Biston']
KU325535.1	['Eukaryota', 'Metazoa', 'Ecdysozoa', 'Arthropoda', 'Hexapoda', 'Insecta', 'Pterygota', 'Neoptera', 'Holometabola', 'Lepidoptera', 'Glossata', 'Ditrysia', 'Geometroidea', 'Geometridae', 'Ennominae', 'Biston']
KU325534.1	['Eukaryota', 'Metazoa', 'Ecdysozoa', 'Arthropoda', 'Hexapoda', 'Insecta', 'Pterygota', 'Neoptera', 'Holometabola', 'Lepidoptera', 'Glossata', 'Ditrysia', 'Geometroidea', 'Geometridae', 'Ennominae', 'Biston']
KU325533.1	['Eukaryota', 'Metazoa', 'Ecdysozoa', 'Arthropoda', 'Hexapoda', 'Insecta', 'Pterygota', 'Neoptera', 'Holometabola', 'Lepidoptera', 'Glossata', 'Ditrysia', 'Geometroidea', 'Geometridae', 'Ennominae', 'Biston']
KU325532.1	['Eukaryota', 'Metazoa', 'Ecdysozoa', 'Arthropoda', 'Hexapoda', 'Insecta', 'Pterygota', 'Neoptera', 'Holometabola', 'Lepidoptera', 'Glossata', 'Ditrysia', 'Geometroidea', 'Geometridae', 'Ennominae', 'Biston']
KU325531.1	['Eukaryota', 'Metazoa', 'Ecdysozoa', 'Arthropoda', 'Hexapoda', 'Insecta', 'Pterygota', 'Neoptera', 'Holometabola', 'Lepidoptera', 'Glossata', 'Ditrysia', 'Geometroidea', 'Geometridae', 'Ennominae', 'Biston']
KU325530.1	['Eukaryota', 'Metazoa', 'Ecdysozoa', 'Arthropoda', 'Hexapoda', 'Insecta', 'Pterygota', 'Neoptera', 'Holometabola', 'Lepidoptera', 'Glossata', 'Ditrysia', 'Geometroidea', 'Geometridae', 'Ennominae', 'Biston']
KX119150.1	['Eukaryota', 'Metazoa', 'Ecdysozoa', 'Arthropoda', 'Crustacea', 'Malacostraca', 'Eumalacostraca', 'Eucarida', 'Decapoda', 'Pleocyemata', 'Astacidea', 'Astacoidea', 'Cambaridae', 'Orconectes', 'Procericambarus']
KT363854.1	['Eukaryota', 'Metazoa', 'Ecdysozoa', 'Arthropoda', 'Hexapoda', 'Insecta', 'Pterygota', 'Neoptera', 'Holometabola', 'Coleoptera', 'Polyphaga', 'Elateriformia', 'Buprestoidea', 'Buprestidae', 'Agrilinae', 'Agrilus']
KU562919.1	['Eukaryota', 'Metazoa', 'Ecdysozoa', 'Arthropoda', 'Hexapoda', 'Insecta', 'Pterygota', 'Neoptera', 'Polyneoptera', 'Orthoptera', 'Ensifera', 'Grylloidea', 'Gryllidae', 'Gryllinae', 'Loxoblemmus']
KU562918.1	['Eukaryota', 'Metazoa', 'Ecdysozoa', 'Arthropoda', 'Hexapoda', 'Insecta', 'Pterygota', 'Neoptera', 'Polyneoptera', 'Orthoptera', 'Ensifera', 'Grylloidea', 'Gryllidae', 'Gryllinae', 'Velarifictorus']
KU562917.1	['Eukaryota', 'Metazoa', 'Ecdysozoa', 'Arthropoda', 'Hexapoda', 'Insecta', 'Pterygota', 'Neoptera', 'Polyneoptera', 'Orthoptera', 'Ensifera', 'Grylloidea', 'Gryllidae', 'Gryllinae', 'Teleogryllus']
NC_025933.1	['Eukaryota', 'Metazoa', 'Ecdysozoa', 'Arthropoda', 'Hexapoda', 'Insecta', 'Pterygota', 'Neoptera', 'Holometabola', 'Lepidoptera', 'Glossata', 'Ditrysia', 'Pyraloidea', 'Crambidae', 'Spilomelinae', 'Glyphodes']
NC_024664.1	['Eukaryota', 'Metazoa', 'Ecdysozoa', 'Arthropoda', 'Hexapoda', 'Insecta', 'Pterygota', 'Neoptera', 'Holometabola', 'Hymenoptera', 'Tenthredinoidea', 'Tenthredinidae', 'Allantinae', 'Allantus']
NC_022865.1	['Eukaryota', 'Metazoa', 'Ecdysozoa', 'Arthropoda', 'Hexapoda', 'Insecta', 'Pterygota', 'Neoptera', 'Holometabola', 'Lepidoptera', 'Glossata', 'Ditrysia', 'Tortricoidea', 'Tortricidae', 'Olethreutinae', 'Eucosmini', 'Retinia']
NC_021400.1	['Eukaryota', 'Metazoa', 'Ecdysozoa', 'Arthropoda', 'Hexapoda', 'Insecta', 'Pterygota', 'Neoptera', 'Paraneoptera', 'Psocodea', 'Psocoptera', 'Psocomorpha', 'Psocetae', 'Psocidae', 'Psococerastis']
FJ478174.1	['Eukaryota', 'Metazoa', 'Ecdysozoa', 'Arthropoda', 'Hexapoda', 'Insecta', 'Pterygota', 'Neoptera', 'Holometabola', 'Hymenoptera', 'Orussoidea', 'Orussidae', 'Orussus']
FJ478173.1	['Eukaryota', 'Metazoa', 'Ecdysozoa', 'Arthropoda', 'Hexapoda', 'Insecta', 'Pterygota', 'Neoptera', 'Holometabola', 'Hymenoptera', 'Cephoidea', 'Cephidae', 'Cephus']
NC_011598.1	['Eukaryota', 'Metazoa', 'Ecdysozoa', 'Arthropoda', 'Crustacea', 'Malacostraca', 'Eumalacostraca', 'Eucarida', 'Decapoda', 'Pleocyemata', 'Brachyura', 'Eubrachyura', 'Grapsoidea', 'Varunidae', 'Eriocheir']
NC_011597.1	['Eukaryota', 'Metazoa', 'Ecdysozoa', 'Arthropoda', 'Crustacea', 'Malacostraca', 'Eumalacostraca', 'Eucarida', 'Decapoda', 'Pleocyemata', 'Brachyura', 'Eubrachyura', 'Grapsoidea', 'Varunidae', 'Eriocheir']
FJ455507.1	['Eukaryota', 'Metazoa', 'Ecdysozoa', 'Arthropoda', 'Crustacea', 'Malacostraca', 'Eumalacostraca', 'Eucarida', 'Decapoda', 'Pleocyemata', 'Brachyura', 'Eubrachyura', 'Grapsoidea', 'Varunidae', 'Eriocheir']
FJ455506.1	['Eukaryota', 'Metazoa', 'Ecdysozoa', 'Arthropoda', 'Crustacea', 'Malacostraca', 'Eumalacostraca', 'Eucarida', 'Decapoda', 'Pleocyemata', 'Brachyura', 'Eubrachyura', 'Grapsoidea', 'Varunidae', 'Eriocheir']
FJ455505.1	['Eukaryota', 'Metazoa', 'Ecdysozoa', 'Arthropoda', 'Crustacea', 'Malacostraca', 'Eumalacostraca', 'Eucarida', 'Decapoda', 'Pleocyemata', 'Brachyura', 'Eubrachyura', 'Grapsoidea', 'Varunidae', 'Eriocheir']
FJ411411.1	['Eukaryota', 'Metazoa', 'Ecdysozoa', 'Arthropoda', 'Hexapoda', 'Insecta', 'Pterygota', 'Neoptera', 'Paraneoptera', 'Hemiptera', 'Sternorrhyncha', 'Aphidomorpha', 'Aphidoidea', 'Aphididae', 'Macrosiphini', 'Acyrthosiphon']
FJ384796.1	['Eukaryota', 'Metazoa', 'Ecdysozoa', 'Arthropoda', 'Hexapoda', 'Insecta', 'Pterygota', 'Neoptera', 'Holometabola', 'Lepidoptera', 'Glossata', 'Ditrysia', 'Bombycoidea', 'Bombycidae', 'Bombycinae', 'Bombyx']
FJ240227.1	['Eukaryota', 'Metazoa', 'Ecdysozoa', 'Arthropoda', 'Hexapoda', 'Insecta', 'Pterygota', 'Neoptera', 'Holometabola', 'Lepidoptera', 'Glossata', 'Ditrysia', 'Pyraloidea', 'Crambidae', 'Crambinae', 'Diatraea']
EU877954.1	['Eukaryota', 'Metazoa', 'Ecdysozoa', 'Arthropoda', 'Hexapoda', 'Insecta', 'Pterygota', 'Neoptera', 'Holometabola', 'Coleoptera', 'Adephaga', 'Caraboidea', 'Trachypachidae', 'Trachypachus']
EU877953.1	['Eukaryota', 'Metazoa', 'Ecdysozoa', 'Arthropoda', 'Hexapoda', 'Insecta', 'Pterygota', 'Neoptera', 'Holometabola', 'Coleoptera', 'Archostemata', 'Ommatidae', 'Tetraphalerus']
EU877952.1	['Eukaryota', 'Metazoa', 'Ecdysozoa', 'Arthropoda', 'Hexapoda', 'Insecta', 'Pterygota', 'Neoptera', 'Holometabola', 'Coleoptera', 'Polyphaga', 'Cucujiformia', 'Phloeostichidae', 'Priasilpha']
EU877951.1	['Eukaryota', 'Metazoa', 'Ecdysozoa', 'Arthropoda', 'Hexapoda', 'Insecta', 'Pterygota', 'Neoptera', 'Holometabola', 'Coleoptera', 'Polyphaga', 'Cucujiformia', 'Melyridae', 'Chaetosomatinae', 'Chaetosoma']
EU877950.1	['Eukaryota', 'Metazoa', 'Ecdysozoa', 'Arthropoda', 'Hexapoda', 'Insecta', 'Pterygota', 'Neoptera', 'Holometabola', 'Coleoptera', 'Myxophaga', 'Sphaeriusidae', 'Sphaerius']
EU877949.1	['Eukaryota', 'Metazoa', 'Ecdysozoa', 'Arthropoda', 'Hexapoda', 'Insecta', 'Pterygota', 'Neoptera', 'Holometabola', 'Coleoptera', 'Polyphaga', 'Elateriformia', 'Scirtoidea', 'Scirtidae', 'Contacyphon']
EU856396.1	['Eukaryota', 'Metazoa', 'Ecdysozoa', 'Arthropoda', 'Chelicerata', 'Arachnida', 'Acari', 'Acariformes', 'Trombidiformes', 'Prostigmata', 'Anystina', 'Parasitengona', 'Hydracarina', 'Hygrobatoidea', 'Unionicolidae', 'Unionicolinae', 'Unionicola', 'Parasitatax']
EU727203.1	['Eukaryota', 'Metazoa', 'Ecdysozoa', 'Arthropoda', 'Crustacea', 'Malacostraca', 'Eumalacostraca', 'Eucarida', 'Decapoda', 'Pleocyemata', 'Brachyura', 'Eubrachyura', 'Grapsoidea', 'Xenograpsidae', 'Xenograpsus']
EU826088.1	['Eukaryota', 'Metazoa', 'Ecdysozoa', 'Arthropoda', 'Hexapoda', 'Insecta', 'Pterygota', 'Neoptera', 'Paraneoptera', 'Hemiptera', 'Heteroptera', 'Panheteroptera', 'Pentatomomorpha', 'Coreoidea', 'Rhopalidae', 'Stictopleurus']
EU826485.1	['Eukaryota', 'Metazoa', 'Ecdysozoa', 'Arthropoda', 'Hexapoda', 'Insecta', 'Pterygota', 'Neoptera', 'Holometabola', 'Coleoptera', 'Polyphaga', 'Elateriformia', 'Buprestoidea', 'Buprestidae', 'Chalcophorinae', 'Chrysochroa']
NC_030541.1	['Eukaryota', 'Metazoa', 'Ecdysozoa', 'Arthropoda', 'Hexapoda', 'Insecta', 'Pterygota', 'Neoptera', 'Holometabola', 'Hymenoptera', 'Apocrita', 'Aculeata', 'Vespoidea', 'Formicidae', 'Myrmicinae', 'Wasmannia']
JN635562.1	['Eukaryota', 'Metazoa', 'Ecdysozoa', 'Arthropoda', 'Hexapoda', 'Insecta', 'Pterygota', 'Neoptera', 'Holometabola', 'Diptera', 'Brachycera', 'Muscomorpha', 'Tephritoidea', 'Tephritidae', 'Bactrocera', 'Zeugodacus']
HQ199311.1	['Eukaryota', 'Metazoa', 'Ecdysozoa', 'Arthropoda', 'Hexapoda', 'Protura', 'Protura', 'Sinentomata', 'Sinentomidae', 'Sinentomon']
JN122005.1	['Eukaryota', 'Metazoa', 'Ecdysozoa', 'Arthropoda', 'Hexapoda', 'Insecta', 'Pterygota', 'Neoptera', 'Paraneoptera', 'Psocodea', 'Phthiraptera', 'Ischnocera', 'Philopteridae', 'Ibidoecus']
JN122000.1	['Eukaryota', 'Metazoa', 'Ecdysozoa', 'Arthropoda', 'Hexapoda', 'Insecta', 'Pterygota', 'Neoptera', 'Paraneoptera', 'Psocodea', 'Phthiraptera', 'Ischnocera', 'Philopteridae', 'Coloceras']
JN019809.1	['Eukaryota', 'Metazoa', 'Ecdysozoa', 'Arthropoda', 'Hexapoda', 'Insecta', 'Pterygota', 'Neoptera', 'Holometabola', 'Lepidoptera', 'Glossata', 'Ditrysia', 'Papilionoidea', 'Papilionidae', 'Papilioninae', 'Papilio']
EU647222.1	['Eukaryota', 'Metazoa', 'Ecdysozoa', 'Arthropoda', 'Crustacea', 'Malacostraca', 'Eumalacostraca', 'Eucarida', 'Decapoda', 'Pleocyemata', 'Brachyura', 'Eubrachyura', 'Bythograeoidea', 'Bythograeidae', 'Gandalfus']
EU591678.1	['Eukaryota', 'Metazoa', 'Ecdysozoa', 'Arthropoda', 'Hexapoda', 'Insecta', 'Pterygota', 'Palaeoptera', 'Ephemeroptera', 'Scapphodonta', 'Ephemeridae', 'Ephemera']
EU591677.1	['Eukaryota', 'Metazoa', 'Ecdysozoa', 'Arthropoda', 'Hexapoda', 'Insecta', 'Pterygota', 'Palaeoptera', 'Odonata', 'Anisoptera', 'Gomphidae', 'Davidius']
EU527334.1	['Eukaryota', 'Metazoa', 'Ecdysozoa', 'Arthropoda', 'Hexapoda', 'Insecta', 'Pterygota', 'Neoptera', 'Polyneoptera', 'Orthoptera', 'Caelifera', 'Acrididea', 'Acridomorpha', 'Acridoidea', 'Acrididae', 'Oedipodinae', 'Gastrimargus']
EU527333.1	['Eukaryota', 'Metazoa', 'Ecdysozoa', 'Arthropoda', 'Hexapoda', 'Insecta', 'Pterygota', 'Neoptera', 'Polyneoptera', 'Orthoptera', 'Ensifera', 'Tettigonioidea', 'Tettigoniidae', 'Tettigoniinae', 'Gampsocleis']
EU526394.1	['Eukaryota', 'Metazoa', 'Ecdysozoa', 'Arthropoda', 'Hexapoda', 'Insecta', 'Pterygota', 'Neoptera', 'Megaloptera', 'Corydalidae', 'Corydalinae', 'Protohermes']
EU517503.1	['Eukaryota', 'Metazoa', 'Ecdysozoa', 'Arthropoda', 'Crustacea', 'Malacostraca', 'Eumalacostraca', 'Eucarida', 'Decapoda', 'Dendrobranchiata', 'Penaeoidea', 'Penaeidae', 'Litopenaeus']
EU513374.1	['Eukaryota', 'Metazoa', 'Ecdysozoa', 'Arthropoda', 'Hexapoda', 'Insecta', 'Pterygota', 'Neoptera', 'Polyneoptera', 'Orthoptera', 'Caelifera', 'Acrididea', 'Acridomorpha', 'Acridoidea', 'Acrididae', 'Oedipodinae', 'Oedaleus']
EU513373.1	['Eukaryota', 'Metazoa', 'Ecdysozoa', 'Arthropoda', 'Hexapoda', 'Insecta', 'Pterygota', 'Neoptera', 'Polyneoptera', 'Orthoptera', 'Caelifera', 'Acrididea', 'Acridomorpha', 'Acridoidea', 'Acrididae', 'Oedipodinae', 'Gastrimargus']
EU370925.1	['Eukaryota', 'Metazoa', 'Ecdysozoa', 'Arthropoda', 'Hexapoda', 'Insecta', 'Pterygota', 'Neoptera', 'Polyneoptera', 'Orthoptera', 'Caelifera', 'Acrididea', 'Acridomorpha', 'Acridoidea', 'Acrididae', 'Gomphocerinae', 'Phlaeoba']
EU352212.1	['Eukaryota', 'Metazoa', 'Ecdysozoa', 'Arthropoda', 'Hexapoda', 'Insecta', 'Pterygota', 'Neoptera', 'Holometabola', 'Diptera', 'Nematocera', 'Culicoidea', 'Culicidae', 'Culicinae', 'Aedini', 'Aedes', 'Stegomyia']
EU287446.1	['Eukaryota', 'Metazoa', 'Ecdysozoa', 'Arthropoda', 'Hexapoda', 'Insecta', 'Pterygota', 'Neoptera', 'Polyneoptera', 'Orthoptera', 'Caelifera', 'Acrididea', 'Acridomorpha', 'Acridoidea', 'Acrididae', 'Oedipodinae', 'Locusta']
EU084034.1	['Eukaryota', 'Metazoa', 'Ecdysozoa', 'Arthropoda', 'Hexapoda', 'Collembola', 'Collembola', 'Poduromorpha', 'Poduroidea', 'Neanuridae', 'Neanurinae', 'Paleonurini', 'Bilobella']
NC_006515.2	['Eukaryota', 'Metazoa', 'Ecdysozoa', 'Arthropoda', 'Chelicerata', 'Arachnida', 'Scorpiones', 'Buthida', 'Buthoidea', 'Buthidae', 'Mesobuthus']
DQ102703.1	['Eukaryota', 'Metazoa', 'Ecdysozoa', 'Arthropoda', 'Hexapoda', 'Insecta', 'Pterygota', 'Neoptera', 'Holometabola', 'Lepidoptera', 'Glossata', 'Ditrysia', 'Papilionoidea', 'Lycaenidae', 'Theclinae', 'Coreana']
DQ029097.1	['Eukaryota', 'Metazoa', 'Ecdysozoa', 'Arthropoda', 'Hexapoda', 'Insecta', 'Pterygota', 'Neoptera', 'Holometabola', 'Diptera', 'Brachycera', 'Muscomorpha', 'Muscoidea', 'Muscidae', 'Haematobia']
AY956355.1	['Eukaryota', 'Metazoa', 'Ecdysozoa', 'Arthropoda', 'Hexapoda', 'Insecta', 'Monocondylia', 'Archaeognatha', 'Machilidae', 'Petrobius']
AY875213.1	['Eukaryota', 'Metazoa', 'Ecdysozoa', 'Arthropoda', 'Hexapoda', 'Insecta', 'Pterygota', 'Neoptera', 'Paraneoptera', 'Hemiptera', 'Auchenorrhyncha', 'Membracoidea', 'Cicadellidae', 'Cicadellinae', 'unclassified Cicadellinae', 'Homalodisca']
AY803353.1	['Eukaryota', 'Metazoa', 'Ecdysozoa', 'Arthropoda', 'Chelicerata', 'Arachnida', 'Scorpiones', 'Buthida', 'Buthoidea', 'Buthidae', 'Centruroides']
AY793551.1	['Eukaryota', 'Metazoa', 'Ecdysozoa', 'Arthropoda', 'Hexapoda', 'Insecta', 'Monocondylia', 'Archaeognatha', 'Meinertellidae', 'Nesomachilis']
AY659990.1	['Eukaryota', 'Metazoa', 'Ecdysozoa', 'Arthropoda', 'Crustacea', 'Malacostraca', 'Eumalacostraca', 'Eucarida', 'Decapoda', 'Pleocyemata', 'Caridea', 'Palaemonoidea', 'Palaemonidae', 'Macrobrachium']
AY562127.1	['Eukaryota', 'Metazoa', 'Ecdysozoa', 'Arthropoda', 'Crustacea', 'Malacostraca', 'Eumalacostraca', 'Eucarida', 'Decapoda', 'Pleocyemata', 'Brachyura', 'Eubrachyura', 'Xanthoidea', 'Eriphiidae', 'Pseudocarcinus']
AY383557.2	['Eukaryota', 'Metazoa', 'Ecdysozoa', 'Arthropoda', 'Crustacea', 'Malacostraca', 'Eumalacostraca', 'Eucarida', 'Decapoda', 'Pleocyemata', 'Astacidea', 'Parastacoidea', 'Parastacidae', 'Cherax']
AY274302.1	['Eukaryota', 'Metazoa', 'Ecdysozoa', 'Arthropoda', 'Crustacea', 'Malacostraca', 'Eumalacostraca', 'Eucarida', 'Decapoda', 'Pleocyemata', 'Brachyura', 'Eubrachyura', 'Grapsoidea', 'Varunidae', 'Eriocheir']
AY456187.1	['Eukaryota', 'Metazoa', 'Ecdysozoa', 'Arthropoda', 'Crustacea', 'Maxillopoda', 'Branchiura', 'Arguloida', 'Argulidae', 'Argulus']
AY210703.1	['Eukaryota', 'Metazoa', 'Ecdysozoa', 'Arthropoda', 'Hexapoda', 'Insecta', 'Pterygota', 'Neoptera', 'Holometabola', 'Diptera', 'Brachycera', 'Muscomorpha', 'Tephritoidea', 'Tephritidae', 'Bactrocera', 'Daculus']
AY210702.1	['Eukaryota', 'Metazoa', 'Ecdysozoa', 'Arthropoda', 'Hexapoda', 'Insecta', 'Pterygota', 'Neoptera', 'Holometabola', 'Diptera', 'Brachycera', 'Muscomorpha', 'Tephritoidea', 'Tephritidae', 'Bactrocera', 'Daculus']
AF467886.1	['Eukaryota', 'Metazoa', 'Ecdysozoa', 'Arthropoda', 'Hexapoda', 'Insecta', 'Pterygota', 'Neoptera', 'Holometabola', 'Coleoptera', 'Polyphaga', 'Cucujiformia', 'Chrysomeloidea', 'Chrysomelidae', 'Criocerinae', 'Crioceris']
AF149768.1	['Eukaryota', 'Metazoa', 'Ecdysozoa', 'Arthropoda', 'Hexapoda', 'Insecta', 'Pterygota', 'Neoptera', 'Holometabola', 'Lepidoptera', 'Glossata', 'Ditrysia', 'Bombycoidea', 'Bombycidae', 'Bombycinae', 'Bombyx']
NC_027172.1	['Eukaryota', 'Metazoa', 'Ecdysozoa', 'Arthropoda', 'Hexapoda', 'Insecta', 'Pterygota', 'Neoptera', 'Holometabola', 'Hymenoptera', 'Apocrita', 'Aculeata', 'Vespoidea', 'Vespidae', 'Vespinae', 'Vespa']
HQ711931.1	['Eukaryota', 'Metazoa', 'Ecdysozoa', 'Arthropoda', 'Hexapoda', 'Insecta', 'Pterygota', 'Neoptera', 'Polyneoptera', 'Orthoptera', 'Ensifera', 'Tettigonioidea', 'Tettigoniidae', 'Conocephalinae', 'Conocephalini', 'Conocephalus']
HQ830201.1	['Eukaryota', 'Metazoa', 'Ecdysozoa', 'Arthropoda', 'Crustacea', 'Malacostraca', 'Eumalacostraca', 'Eucarida', 'Decapoda', 'Pleocyemata', 'Caridea', 'Palaemonoidea', 'Palaemonidae', 'Macrobrachium']
HQ386015.1	['Eukaryota', 'Metazoa', 'Ecdysozoa', 'Arthropoda', 'Chelicerata', 'Arachnida', 'Acari', 'Acariformes', 'Trombidiformes', 'Prostigmata', 'Anystina', 'Parasitengona', 'Hydracarina', 'Hygrobatoidea', 'Unionicolidae', 'Unionicolinae', 'Unionicola', 'Unionicolides']
HQ215540.1	['Eukaryota', 'Metazoa', 'Ecdysozoa', 'Arthropoda', 'Hexapoda', 'Insecta', 'Pterygota', 'Neoptera', 'Holometabola', 'Hymenoptera', 'Apocrita', 'Aculeata', 'Vespoidea', 'Formicidae', 'Myrmicinae', 'Solenopsis']
HQ215539.1	['Eukaryota', 'Metazoa', 'Ecdysozoa', 'Arthropoda', 'Hexapoda', 'Insecta', 'Pterygota', 'Neoptera', 'Holometabola', 'Hymenoptera', 'Apocrita', 'Aculeata', 'Vespoidea', 'Formicidae', 'Myrmicinae', 'Solenopsis']
HQ215538.1	['Eukaryota', 'Metazoa', 'Ecdysozoa', 'Arthropoda', 'Hexapoda', 'Insecta', 'Pterygota', 'Neoptera', 'Holometabola', 'Hymenoptera', 'Apocrita', 'Aculeata', 'Vespoidea', 'Formicidae', 'Myrmicinae', 'Solenopsis']
HQ215537.1	['Eukaryota', 'Metazoa', 'Ecdysozoa', 'Arthropoda', 'Hexapoda', 'Insecta', 'Pterygota', 'Neoptera', 'Holometabola', 'Hymenoptera', 'Apocrita', 'Aculeata', 'Vespoidea', 'Formicidae', 'Myrmicinae', 'Solenopsis']
HQ378508.1	['Eukaryota', 'Metazoa', 'Ecdysozoa', 'Arthropoda', 'Hexapoda', 'Insecta', 'Pterygota', 'Neoptera', 'Holometabola', 'Lepidoptera', 'Glossata', 'Ditrysia', 'Papilionoidea', 'Nymphalidae', 'Libytheinae', 'Libythea']
HQ378507.1	['Eukaryota', 'Metazoa', 'Ecdysozoa', 'Arthropoda', 'Hexapoda', 'Insecta', 'Pterygota', 'Neoptera', 'Holometabola', 'Lepidoptera', 'Glossata', 'Ditrysia', 'Papilionoidea', 'Nymphalidae', 'Danainae', 'Danaini', 'Euploeina', 'Euploea']
HQ260647.1	['Eukaryota', 'Metazoa', 'Ecdysozoa', 'Arthropoda', 'Hexapoda', 'Insecta', 'Pterygota', 'Neoptera', 'Polyneoptera', 'Orthoptera', 'Caelifera', 'Acrididea', 'Acridomorpha', 'Acridoidea', 'Acrididae', 'Oedipodinae', 'Locusta']
HQ259069.1	['Eukaryota', 'Metazoa', 'Ecdysozoa', 'Arthropoda', 'Hexapoda', 'Insecta', 'Pterygota', 'Neoptera', 'Holometabola', 'Lepidoptera', 'Glossata', 'Ditrysia', 'Papilionoidea', 'Riodinidae', 'Hamearinae', 'Abisara']
HQ184266.1	['Eukaryota', 'Metazoa', 'Ecdysozoa', 'Arthropoda', 'Hexapoda', 'Insecta', 'Pterygota', 'Neoptera', 'Holometabola', 'Lepidoptera', 'Glossata', 'Ditrysia', 'Papilionoidea', 'Lycaenidae', 'Aphnaeinae', 'Spindasis']
HQ184265.1	['Eukaryota', 'Metazoa', 'Ecdysozoa', 'Arthropoda', 'Hexapoda', 'Insecta', 'Pterygota', 'Neoptera', 'Holometabola', 'Lepidoptera', 'Glossata', 'Ditrysia', 'Papilionoidea', 'Lycaenidae', 'Theclinae', 'Protantigius']
HM583654.1	['Eukaryota', 'Metazoa', 'Ecdysozoa', 'Arthropoda', 'Hexapoda', 'Insecta', 'Pterygota', 'Neoptera', 'Polyneoptera', 'Orthoptera', 'Caelifera', 'Acrididea', 'Acridomorpha', 'Pyrgomorphoidea', 'Pyrgomorphidae', 'Mekongiella']
HM583653.1	['Eukaryota', 'Metazoa', 'Ecdysozoa', 'Arthropoda', 'Hexapoda', 'Insecta', 'Pterygota', 'Neoptera', 'Polyneoptera', 'Orthoptera', 'Caelifera', 'Acrididea', 'Acridomorpha', 'Pyrgomorphoidea', 'Pyrgomorphidae', 'Mekongiana']
HM583652.1	['Eukaryota', 'Metazoa', 'Ecdysozoa', 'Arthropoda', 'Hexapoda', 'Insecta', 'Pterygota', 'Neoptera', 'Polyneoptera', 'Orthoptera', 'Caelifera', 'Acrididea', 'Acridomorpha', 'Acridoidea', 'Acrididae', 'Gomphocerinae', 'Euchorthippus']
HM563681.1	['Eukaryota', 'Metazoa', 'Ecdysozoa', 'Arthropoda', 'Hexapoda', 'Insecta', 'Pterygota', 'Neoptera', 'Holometabola', 'Lepidoptera', 'Glossata', 'Ditrysia', 'Papilionoidea', 'Papilionidae', 'Papilioninae', 'Teinopalpus']
HM367070.1	['Eukaryota', 'Metazoa', 'Ecdysozoa', 'Arthropoda', 'Chelicerata', 'Arachnida', 'Opiliones', 'Palpatores', 'Phalangioidea', 'Phalangiidae', 'Opilio']
HM219224.1	['Eukaryota', 'Metazoa', 'Ecdysozoa', 'Arthropoda', 'Hexapoda', 'Insecta', 'Pterygota', 'Neoptera', 'Polyneoptera', 'Orthoptera', 'Caelifera', 'Acrididea', 'Acridomorpha', 'Acridoidea', 'Acrididae', 'Oedipodinae', 'Locusta']
GU966631.1	['Eukaryota', 'Metazoa', 'Ecdysozoa', 'Arthropoda', 'Hexapoda', 'Insecta', 'Pterygota', 'Neoptera', 'Holometabola', 'Lepidoptera', 'Glossata', 'Ditrysia', 'Bombycoidea', 'Bombycidae', 'Bombycinae', 'Bombyx']
GU966630.1	['Eukaryota', 'Metazoa', 'Ecdysozoa', 'Arthropoda', 'Hexapoda', 'Insecta', 'Pterygota', 'Neoptera', 'Holometabola', 'Lepidoptera', 'Glossata', 'Ditrysia', 'Bombycoidea', 'Bombycidae', 'Bombycinae', 'Bombyx']
GU966629.1	['Eukaryota', 'Metazoa', 'Ecdysozoa', 'Arthropoda', 'Hexapoda', 'Insecta', 'Pterygota', 'Neoptera', 'Holometabola', 'Lepidoptera', 'Glossata', 'Ditrysia', 'Bombycoidea', 'Bombycidae', 'Bombycinae', 'Bombyx']
GU966628.1	['Eukaryota', 'Metazoa', 'Ecdysozoa', 'Arthropoda', 'Hexapoda', 'Insecta', 'Pterygota', 'Neoptera', 'Holometabola', 'Lepidoptera', 'Glossata', 'Ditrysia', 'Bombycoidea', 'Bombycidae', 'Bombycinae', 'Bombyx']
GU966627.1	['Eukaryota', 'Metazoa', 'Ecdysozoa', 'Arthropoda', 'Hexapoda', 'Insecta', 'Pterygota', 'Neoptera', 'Holometabola', 'Lepidoptera', 'Glossata', 'Ditrysia', 'Bombycoidea', 'Bombycidae', 'Bombycinae', 'Bombyx']
GU966626.1	['Eukaryota', 'Metazoa', 'Ecdysozoa', 'Arthropoda', 'Hexapoda', 'Insecta', 'Pterygota', 'Neoptera', 'Holometabola', 'Lepidoptera', 'Glossata', 'Ditrysia', 'Bombycoidea', 'Bombycidae', 'Bombycinae', 'Bombyx']
GU966625.1	['Eukaryota', 'Metazoa', 'Ecdysozoa', 'Arthropoda', 'Hexapoda', 'Insecta', 'Pterygota', 'Neoptera', 'Holometabola', 'Lepidoptera', 'Glossata', 'Ditrysia', 'Bombycoidea', 'Bombycidae', 'Bombycinae', 'Bombyx']
GU966624.1	['Eukaryota', 'Metazoa', 'Ecdysozoa', 'Arthropoda', 'Hexapoda', 'Insecta', 'Pterygota', 'Neoptera', 'Holometabola', 'Lepidoptera', 'Glossata', 'Ditrysia', 'Bombycoidea', 'Bombycidae', 'Bombycinae', 'Bombyx']
GU966623.1	['Eukaryota', 'Metazoa', 'Ecdysozoa', 'Arthropoda', 'Hexapoda', 'Insecta', 'Pterygota', 'Neoptera', 'Holometabola', 'Lepidoptera', 'Glossata', 'Ditrysia', 'Bombycoidea', 'Bombycidae', 'Bombycinae', 'Bombyx']
GU966622.1	['Eukaryota', 'Metazoa', 'Ecdysozoa', 'Arthropoda', 'Hexapoda', 'Insecta', 'Pterygota', 'Neoptera', 'Holometabola', 'Lepidoptera', 'Glossata', 'Ditrysia', 'Bombycoidea', 'Bombycidae', 'Bombycinae', 'Bombyx']
GU966621.1	['Eukaryota', 'Metazoa', 'Ecdysozoa', 'Arthropoda', 'Hexapoda', 'Insecta', 'Pterygota', 'Neoptera', 'Holometabola', 'Lepidoptera', 'Glossata', 'Ditrysia', 'Bombycoidea', 'Bombycidae', 'Bombycinae', 'Bombyx']
GU966620.1	['Eukaryota', 'Metazoa', 'Ecdysozoa', 'Arthropoda', 'Hexapoda', 'Insecta', 'Pterygota', 'Neoptera', 'Holometabola', 'Lepidoptera', 'Glossata', 'Ditrysia', 'Bombycoidea', 'Bombycidae', 'Bombycinae', 'Bombyx']
GU966619.1	['Eukaryota', 'Metazoa', 'Ecdysozoa', 'Arthropoda', 'Hexapoda', 'Insecta', 'Pterygota', 'Neoptera', 'Holometabola', 'Lepidoptera', 'Glossata', 'Ditrysia', 'Bombycoidea', 'Bombycidae', 'Bombycinae', 'Bombyx']
GU966618.1	['Eukaryota', 'Metazoa', 'Ecdysozoa', 'Arthropoda', 'Hexapoda', 'Insecta', 'Pterygota', 'Neoptera', 'Holometabola', 'Lepidoptera', 'Glossata', 'Ditrysia', 'Bombycoidea', 'Bombycidae', 'Bombycinae', 'Bombyx']
GU966617.1	['Eukaryota', 'Metazoa', 'Ecdysozoa', 'Arthropoda', 'Hexapoda', 'Insecta', 'Pterygota', 'Neoptera', 'Holometabola', 'Lepidoptera', 'Glossata', 'Ditrysia', 'Bombycoidea', 'Bombycidae', 'Bombycinae', 'Bombyx']
GU966616.1	['Eukaryota', 'Metazoa', 'Ecdysozoa', 'Arthropoda', 'Hexapoda', 'Insecta', 'Pterygota', 'Neoptera', 'Holometabola', 'Lepidoptera', 'Glossata', 'Ditrysia', 'Bombycoidea', 'Bombycidae', 'Bombycinae', 'Bombyx']
GU966615.1	['Eukaryota', 'Metazoa', 'Ecdysozoa', 'Arthropoda', 'Hexapoda', 'Insecta', 'Pterygota', 'Neoptera', 'Holometabola', 'Lepidoptera', 'Glossata', 'Ditrysia', 'Bombycoidea', 'Bombycidae', 'Bombycinae', 'Bombyx']
GU966614.1	['Eukaryota', 'Metazoa', 'Ecdysozoa', 'Arthropoda', 'Hexapoda', 'Insecta', 'Pterygota', 'Neoptera', 'Holometabola', 'Lepidoptera', 'Glossata', 'Ditrysia', 'Bombycoidea', 'Bombycidae', 'Bombycinae', 'Bombyx']
GU966613.1	['Eukaryota', 'Metazoa', 'Ecdysozoa', 'Arthropoda', 'Hexapoda', 'Insecta', 'Pterygota', 'Neoptera', 'Holometabola', 'Lepidoptera', 'Glossata', 'Ditrysia', 'Bombycoidea', 'Bombycidae', 'Bombycinae', 'Bombyx']
GU966612.1	['Eukaryota', 'Metazoa', 'Ecdysozoa', 'Arthropoda', 'Hexapoda', 'Insecta', 'Pterygota', 'Neoptera', 'Holometabola', 'Lepidoptera', 'Glossata', 'Ditrysia', 'Bombycoidea', 'Bombycidae', 'Bombycinae', 'Bombyx']
GU966611.1	['Eukaryota', 'Metazoa', 'Ecdysozoa', 'Arthropoda', 'Hexapoda', 'Insecta', 'Pterygota', 'Neoptera', 'Holometabola', 'Lepidoptera', 'Glossata', 'Ditrysia', 'Bombycoidea', 'Bombycidae', 'Bombycinae', 'Bombyx']
GU966610.1	['Eukaryota', 'Metazoa', 'Ecdysozoa', 'Arthropoda', 'Hexapoda', 'Insecta', 'Pterygota', 'Neoptera', 'Holometabola', 'Lepidoptera', 'Glossata', 'Ditrysia', 'Bombycoidea', 'Bombycidae', 'Bombycinae', 'Bombyx']
GU966609.1	['Eukaryota', 'Metazoa', 'Ecdysozoa', 'Arthropoda', 'Hexapoda', 'Insecta', 'Pterygota', 'Neoptera', 'Holometabola', 'Lepidoptera', 'Glossata', 'Ditrysia', 'Bombycoidea', 'Bombycidae', 'Bombycinae', 'Bombyx']
GU966608.1	['Eukaryota', 'Metazoa', 'Ecdysozoa', 'Arthropoda', 'Hexapoda', 'Insecta', 'Pterygota', 'Neoptera', 'Holometabola', 'Lepidoptera', 'Glossata', 'Ditrysia', 'Bombycoidea', 'Bombycidae', 'Bombycinae', 'Bombyx']
GU966607.1	['Eukaryota', 'Metazoa', 'Ecdysozoa', 'Arthropoda', 'Hexapoda', 'Insecta', 'Pterygota', 'Neoptera', 'Holometabola', 'Lepidoptera', 'Glossata', 'Ditrysia', 'Bombycoidea', 'Bombycidae', 'Bombycinae', 'Bombyx']
GU966606.1	['Eukaryota', 'Metazoa', 'Ecdysozoa', 'Arthropoda', 'Hexapoda', 'Insecta', 'Pterygota', 'Neoptera', 'Holometabola', 'Lepidoptera', 'Glossata', 'Ditrysia', 'Bombycoidea', 'Bombycidae', 'Bombycinae', 'Bombyx']
GU966605.1	['Eukaryota', 'Metazoa', 'Ecdysozoa', 'Arthropoda', 'Hexapoda', 'Insecta', 'Pterygota', 'Neoptera', 'Holometabola', 'Lepidoptera', 'Glossata', 'Ditrysia', 'Bombycoidea', 'Bombycidae', 'Bombycinae', 'Bombyx']
GU966604.1	['Eukaryota', 'Metazoa', 'Ecdysozoa', 'Arthropoda', 'Hexapoda', 'Insecta', 'Pterygota', 'Neoptera', 'Holometabola', 'Lepidoptera', 'Glossata', 'Ditrysia', 'Bombycoidea', 'Bombycidae', 'Bombycinae', 'Bombyx']
GU966603.1	['Eukaryota', 'Metazoa', 'Ecdysozoa', 'Arthropoda', 'Hexapoda', 'Insecta', 'Pterygota', 'Neoptera', 'Holometabola', 'Lepidoptera', 'Glossata', 'Ditrysia', 'Bombycoidea', 'Bombycidae', 'Bombycinae', 'Bombyx']
GU966602.1	['Eukaryota', 'Metazoa', 'Ecdysozoa', 'Arthropoda', 'Hexapoda', 'Insecta', 'Pterygota', 'Neoptera', 'Holometabola', 'Lepidoptera', 'Glossata', 'Ditrysia', 'Bombycoidea', 'Bombycidae', 'Bombycinae', 'Bombyx']
GU966601.1	['Eukaryota', 'Metazoa', 'Ecdysozoa', 'Arthropoda', 'Hexapoda', 'Insecta', 'Pterygota', 'Neoptera', 'Holometabola', 'Lepidoptera', 'Glossata', 'Ditrysia', 'Bombycoidea', 'Bombycidae', 'Bombycinae', 'Bombyx']
GU966600.1	['Eukaryota', 'Metazoa', 'Ecdysozoa', 'Arthropoda', 'Hexapoda', 'Insecta', 'Pterygota', 'Neoptera', 'Holometabola', 'Lepidoptera', 'Glossata', 'Ditrysia', 'Bombycoidea', 'Bombycidae', 'Bombycinae', 'Bombyx']
GU966599.1	['Eukaryota', 'Metazoa', 'Ecdysozoa', 'Arthropoda', 'Hexapoda', 'Insecta', 'Pterygota', 'Neoptera', 'Holometabola', 'Lepidoptera', 'Glossata', 'Ditrysia', 'Bombycoidea', 'Bombycidae', 'Bombycinae', 'Bombyx']
GU966598.1	['Eukaryota', 'Metazoa', 'Ecdysozoa', 'Arthropoda', 'Hexapoda', 'Insecta', 'Pterygota', 'Neoptera', 'Holometabola', 'Lepidoptera', 'Glossata', 'Ditrysia', 'Bombycoidea', 'Bombycidae', 'Bombycinae', 'Bombyx']
GU966597.1	['Eukaryota', 'Metazoa', 'Ecdysozoa', 'Arthropoda', 'Hexapoda', 'Insecta', 'Pterygota', 'Neoptera', 'Holometabola', 'Lepidoptera', 'Glossata', 'Ditrysia', 'Bombycoidea', 'Bombycidae', 'Bombycinae', 'Bombyx']
GU966596.1	['Eukaryota', 'Metazoa', 'Ecdysozoa', 'Arthropoda', 'Hexapoda', 'Insecta', 'Pterygota', 'Neoptera', 'Holometabola', 'Lepidoptera', 'Glossata', 'Ditrysia', 'Bombycoidea', 'Bombycidae', 'Bombycinae', 'Bombyx']
GU966595.1	['Eukaryota', 'Metazoa', 'Ecdysozoa', 'Arthropoda', 'Hexapoda', 'Insecta', 'Pterygota', 'Neoptera', 'Holometabola', 'Lepidoptera', 'Glossata', 'Ditrysia', 'Bombycoidea', 'Bombycidae', 'Bombycinae', 'Bombyx']
GU966594.1	['Eukaryota', 'Metazoa', 'Ecdysozoa', 'Arthropoda', 'Hexapoda', 'Insecta', 'Pterygota', 'Neoptera', 'Holometabola', 'Lepidoptera', 'Glossata', 'Ditrysia', 'Bombycoidea', 'Bombycidae', 'Bombycinae', 'Bombyx']
GU966593.1	['Eukaryota', 'Metazoa', 'Ecdysozoa', 'Arthropoda', 'Hexapoda', 'Insecta', 'Pterygota', 'Neoptera', 'Holometabola', 'Lepidoptera', 'Glossata', 'Ditrysia', 'Bombycoidea', 'Bombycidae', 'Bombycinae', 'Bombyx']
GU966592.1	['Eukaryota', 'Metazoa', 'Ecdysozoa', 'Arthropoda', 'Hexapoda', 'Insecta', 'Pterygota', 'Neoptera', 'Holometabola', 'Lepidoptera', 'Glossata', 'Ditrysia', 'Bombycoidea', 'Bombycidae', 'Bombycinae', 'Bombyx']
GU966591.1	['Eukaryota', 'Metazoa', 'Ecdysozoa', 'Arthropoda', 'Hexapoda', 'Insecta', 'Pterygota', 'Neoptera', 'Holometabola', 'Lepidoptera', 'Glossata', 'Ditrysia', 'Bombycoidea', 'Bombycidae', 'Bombycinae', 'Bombyx']
GU584123.1	['Eukaryota', 'Metazoa', 'Ecdysozoa', 'Arthropoda', 'Hexapoda', 'Insecta', 'Pterygota', 'Neoptera', 'Holometabola', 'Diptera', 'Brachycera', 'Muscomorpha', 'Oestroidea', 'Oestridae', 'Hypodermatinae', 'Hypoderma']
GU324311.1	['Eukaryota', 'Metazoa', 'Ecdysozoa', 'Arthropoda', 'Hexapoda', 'Insecta', 'Pterygota', 'Neoptera', 'Polyneoptera', 'Orthoptera', 'Caelifera', 'Acrididea', 'Acridomorpha', 'Acridoidea', 'Acrididae', 'Gomphocerinae', 'Arcyptera']
GU294759.1	['Eukaryota', 'Metazoa', 'Ecdysozoa', 'Arthropoda', 'Hexapoda', 'Insecta', 'Pterygota', 'Neoptera', 'Polyneoptera', 'Orthoptera', 'Caelifera', 'Acrididea', 'Acridomorpha', 'Acridoidea', 'Acrididae', 'Gomphocerinae', 'Gomphocerippus']
GU294758.1	['Eukaryota', 'Metazoa', 'Ecdysozoa', 'Arthropoda', 'Hexapoda', 'Insecta', 'Pterygota', 'Neoptera', 'Polyneoptera', 'Orthoptera', 'Caelifera', 'Acrididea', 'Acridomorpha', 'Acridoidea', 'Acrididae', 'Catantopinae', 'Prumna']
GU130250.1	['Eukaryota', 'Metazoa', 'Ecdysozoa', 'Arthropoda', 'Crustacea', 'Malacostraca', 'Eumalacostraca', 'Peracarida', 'Amphipoda', 'Senticaudata', 'Corophiida', 'Caprellidira', 'Caprelloidea', 'Caprellidae', 'Caprella']
GU188273.1	['Eukaryota', 'Metazoa', 'Ecdysozoa', 'Arthropoda', 'Hexapoda', 'Insecta', 'Pterygota', 'Neoptera', 'Holometabola', 'Lepidoptera', 'Glossata', 'Ditrysia', 'Noctuoidea', 'Noctuidae', 'Heliothinae', 'Helicoverpa']
GU108479.1	['Eukaryota', 'Metazoa', 'Ecdysozoa', 'Arthropoda', 'Hexapoda', 'Insecta', 'Pterygota', 'Neoptera', 'Holometabola', 'Diptera', 'Brachycera', 'Muscomorpha', 'Tephritoidea', 'Tephritidae', 'Bactrocera', 'Daculus']
GU108478.1	['Eukaryota', 'Metazoa', 'Ecdysozoa', 'Arthropoda', 'Hexapoda', 'Insecta', 'Pterygota', 'Neoptera', 'Holometabola', 'Diptera', 'Brachycera', 'Muscomorpha', 'Tephritoidea', 'Tephritidae', 'Bactrocera', 'Daculus']
GU108477.1	['Eukaryota', 'Metazoa', 'Ecdysozoa', 'Arthropoda', 'Hexapoda', 'Insecta', 'Pterygota', 'Neoptera', 'Holometabola', 'Diptera', 'Brachycera', 'Muscomorpha', 'Tephritoidea', 'Tephritidae', 'Bactrocera', 'Daculus']
GU108476.1	['Eukaryota', 'Metazoa', 'Ecdysozoa', 'Arthropoda', 'Hexapoda', 'Insecta', 'Pterygota', 'Neoptera', 'Holometabola', 'Diptera', 'Brachycera', 'Muscomorpha', 'Tephritoidea', 'Tephritidae', 'Bactrocera', 'Daculus']
GU108475.1	['Eukaryota', 'Metazoa', 'Ecdysozoa', 'Arthropoda', 'Hexapoda', 'Insecta', 'Pterygota', 'Neoptera', 'Holometabola', 'Diptera', 'Brachycera', 'Muscomorpha', 'Tephritoidea', 'Tephritidae', 'Bactrocera', 'Daculus']
GU108474.1	['Eukaryota', 'Metazoa', 'Ecdysozoa', 'Arthropoda', 'Hexapoda', 'Insecta', 'Pterygota', 'Neoptera', 'Holometabola', 'Diptera', 'Brachycera', 'Muscomorpha', 'Tephritoidea', 'Tephritidae', 'Bactrocera', 'Daculus']
GU108473.1	['Eukaryota', 'Metazoa', 'Ecdysozoa', 'Arthropoda', 'Hexapoda', 'Insecta', 'Pterygota', 'Neoptera', 'Holometabola', 'Diptera', 'Brachycera', 'Muscomorpha', 'Tephritoidea', 'Tephritidae', 'Bactrocera', 'Daculus']
GU108472.1	['Eukaryota', 'Metazoa', 'Ecdysozoa', 'Arthropoda', 'Hexapoda', 'Insecta', 'Pterygota', 'Neoptera', 'Holometabola', 'Diptera', 'Brachycera', 'Muscomorpha', 'Tephritoidea', 'Tephritidae', 'Bactrocera', 'Daculus']
GU108471.1	['Eukaryota', 'Metazoa', 'Ecdysozoa', 'Arthropoda', 'Hexapoda', 'Insecta', 'Pterygota', 'Neoptera', 'Holometabola', 'Diptera', 'Brachycera', 'Muscomorpha', 'Tephritoidea', 'Tephritidae', 'Bactrocera', 'Daculus']
GU108470.1	['Eukaryota', 'Metazoa', 'Ecdysozoa', 'Arthropoda', 'Hexapoda', 'Insecta', 'Pterygota', 'Neoptera', 'Holometabola', 'Diptera', 'Brachycera', 'Muscomorpha', 'Tephritoidea', 'Tephritidae', 'Bactrocera', 'Daculus']
GU108469.1	['Eukaryota', 'Metazoa', 'Ecdysozoa', 'Arthropoda', 'Hexapoda', 'Insecta', 'Pterygota', 'Neoptera', 'Holometabola', 'Diptera', 'Brachycera', 'Muscomorpha', 'Tephritoidea', 'Tephritidae', 'Bactrocera', 'Daculus']
GU108468.1	['Eukaryota', 'Metazoa', 'Ecdysozoa', 'Arthropoda', 'Hexapoda', 'Insecta', 'Pterygota', 'Neoptera', 'Holometabola', 'Diptera', 'Brachycera', 'Muscomorpha', 'Tephritoidea', 'Tephritidae', 'Bactrocera', 'Daculus']
GU108467.1	['Eukaryota', 'Metazoa', 'Ecdysozoa', 'Arthropoda', 'Hexapoda', 'Insecta', 'Pterygota', 'Neoptera', 'Holometabola', 'Diptera', 'Brachycera', 'Muscomorpha', 'Tephritoidea', 'Tephritidae', 'Bactrocera', 'Daculus']
GU108466.1	['Eukaryota', 'Metazoa', 'Ecdysozoa', 'Arthropoda', 'Hexapoda', 'Insecta', 'Pterygota', 'Neoptera', 'Holometabola', 'Diptera', 'Brachycera', 'Muscomorpha', 'Tephritoidea', 'Tephritidae', 'Bactrocera', 'Daculus']
GU108465.1	['Eukaryota', 'Metazoa', 'Ecdysozoa', 'Arthropoda', 'Hexapoda', 'Insecta', 'Pterygota', 'Neoptera', 'Holometabola', 'Diptera', 'Brachycera', 'Muscomorpha', 'Tephritoidea', 'Tephritidae', 'Bactrocera', 'Daculus']
GU108464.1	['Eukaryota', 'Metazoa', 'Ecdysozoa', 'Arthropoda', 'Hexapoda', 'Insecta', 'Pterygota', 'Neoptera', 'Holometabola', 'Diptera', 'Brachycera', 'Muscomorpha', 'Tephritoidea', 'Tephritidae', 'Bactrocera', 'Daculus']
GU108463.1	['Eukaryota', 'Metazoa', 'Ecdysozoa', 'Arthropoda', 'Hexapoda', 'Insecta', 'Pterygota', 'Neoptera', 'Holometabola', 'Diptera', 'Brachycera', 'Muscomorpha', 'Tephritoidea', 'Tephritidae', 'Bactrocera', 'Daculus']
GU108462.1	['Eukaryota', 'Metazoa', 'Ecdysozoa', 'Arthropoda', 'Hexapoda', 'Insecta', 'Pterygota', 'Neoptera', 'Holometabola', 'Diptera', 'Brachycera', 'Muscomorpha', 'Tephritoidea', 'Tephritidae', 'Bactrocera', 'Daculus']
GU108461.1	['Eukaryota', 'Metazoa', 'Ecdysozoa', 'Arthropoda', 'Hexapoda', 'Insecta', 'Pterygota', 'Neoptera', 'Holometabola', 'Diptera', 'Brachycera', 'Muscomorpha', 'Tephritoidea', 'Tephritidae', 'Bactrocera', 'Daculus']
GU108460.1	['Eukaryota', 'Metazoa', 'Ecdysozoa', 'Arthropoda', 'Hexapoda', 'Insecta', 'Pterygota', 'Neoptera', 'Holometabola', 'Diptera', 'Brachycera', 'Muscomorpha', 'Tephritoidea', 'Tephritidae', 'Bactrocera', 'Daculus']
GU108459.1	['Eukaryota', 'Metazoa', 'Ecdysozoa', 'Arthropoda', 'Hexapoda', 'Insecta', 'Pterygota', 'Neoptera', 'Holometabola', 'Diptera', 'Brachycera', 'Muscomorpha', 'Tephritoidea', 'Tephritidae', 'Bactrocera', 'Daculus']
GQ868707.1	['Eukaryota', 'Metazoa', 'Ecdysozoa', 'Arthropoda', 'Hexapoda', 'Insecta', 'Pterygota', 'Neoptera', 'Holometabola', 'Lepidoptera', 'Glossata', 'Ditrysia', 'Papilionoidea', 'Nymphalidae', 'Satyrinae', 'Satyrini', 'Satyrina', 'Hipparchia']
GQ491031.1	['Eukaryota', 'Metazoa', 'Ecdysozoa', 'Arthropoda', 'Hexapoda', 'Insecta', 'Pterygota', 'Neoptera', 'Polyneoptera', 'Orthoptera', 'Caelifera', 'Acrididea', 'Acridomorpha', 'Acridoidea', 'Acrididae', 'Cyrtacanthacridinae', 'Schistocerca']
GQ398377.1	['Eukaryota', 'Metazoa', 'Ecdysozoa', 'Arthropoda', 'Hexapoda', 'Insecta', 'Pterygota', 'Neoptera', 'Holometabola', 'Lepidoptera', 'Glossata', 'Ditrysia', 'Papilionoidea', 'Nymphalidae', 'Nymphalinae', 'Melitaea']
GQ180102.1	['Eukaryota', 'Metazoa', 'Ecdysozoa', 'Arthropoda', 'Hexapoda', 'Insecta', 'Pterygota', 'Neoptera', 'Polyneoptera', 'Orthoptera', 'Caelifera', 'Acrididea', 'Acridomorpha', 'Acridoidea', 'Acrididae', 'Gomphocerinae', 'Gomphocerus']
FJ859906.1	['Eukaryota', 'Metazoa', 'Ecdysozoa', 'Arthropoda', 'Hexapoda', 'Insecta', 'Pterygota', 'Neoptera', 'Neuroptera', 'Mantispidae', 'Ditaxis']
FJ859905.1	['Eukaryota', 'Metazoa', 'Ecdysozoa', 'Arthropoda', 'Hexapoda', 'Insecta', 'Pterygota', 'Neoptera', 'Megaloptera', 'Sialidae', 'Sialis']
FJ859904.1	['Eukaryota', 'Metazoa', 'Ecdysozoa', 'Arthropoda', 'Hexapoda', 'Insecta', 'Pterygota', 'Neoptera', 'Holometabola', 'Coleoptera', 'Polyphaga', 'Cucujiformia', 'Mordellidae', 'Mordella']
FJ859903.1	['Eukaryota', 'Metazoa', 'Ecdysozoa', 'Arthropoda', 'Hexapoda', 'Insecta', 'Pterygota', 'Neoptera', 'Holometabola', 'Coleoptera', 'Polyphaga', 'Scarabaeiformia', 'Scarabaeidae', 'Melolonthinae', 'Rhopaea']
FJ859902.1	['Eukaryota', 'Metazoa', 'Ecdysozoa', 'Arthropoda', 'Hexapoda', 'Insecta', 'Pterygota', 'Neoptera', 'Raphidioptera', 'Raphidiidae', 'Mongoloraphidia']
FJ859901.1	['Eukaryota', 'Metazoa', 'Ecdysozoa', 'Arthropoda', 'Hexapoda', 'Insecta', 'Pterygota', 'Neoptera', 'Holometabola', 'Coleoptera', 'Adephaga', 'Gyrinoidea', 'Gyrinidae', 'Macrogyrus']
FJ827761.1	['Eukaryota', 'Metazoa', 'Ecdysozoa', 'Arthropoda', 'Crustacea', 'Malacostraca', 'Eumalacostraca', 'Eucarida', 'Decapoda', 'Pleocyemata', 'Brachyura', 'Eubrachyura', 'Portunoidea', 'Portunidae', 'Scylla']
FJ827760.1	['Eukaryota', 'Metazoa', 'Ecdysozoa', 'Arthropoda', 'Crustacea', 'Malacostraca', 'Eumalacostraca', 'Eucarida', 'Decapoda', 'Pleocyemata', 'Brachyura', 'Eubrachyura', 'Portunoidea', 'Portunidae', 'Scylla']
FJ827759.1	['Eukaryota', 'Metazoa', 'Ecdysozoa', 'Arthropoda', 'Crustacea', 'Malacostraca', 'Eumalacostraca', 'Eucarida', 'Decapoda', 'Pleocyemata', 'Brachyura', 'Eubrachyura', 'Portunoidea', 'Portunidae', 'Scylla']
FJ827758.1	['Eukaryota', 'Metazoa', 'Ecdysozoa', 'Arthropoda', 'Crustacea', 'Malacostraca', 'Eumalacostraca', 'Eucarida', 'Decapoda', 'Pleocyemata', 'Brachyura', 'Eubrachyura', 'Portunoidea', 'Portunidae', 'Scylla']
FJ606783.1	['Eukaryota', 'Metazoa', 'Ecdysozoa', 'Arthropoda', 'Hexapoda', 'Insecta', 'Pterygota', 'Palaeoptera', 'Ephemeroptera', 'Pisciforma', 'Siphlonuridae', 'Siphlonurus']
AF335993.2	['Eukaryota', 'Metazoa', 'Ecdysozoa', 'Arthropoda', 'Hexapoda', 'Insecta', 'Pterygota', 'Neoptera', 'Paraneoptera', 'Thysanoptera', 'Terebrantia', 'Thripoidea', 'Thripidae', 'Thrips']
NC_030632.1	['Eukaryota', 'Metazoa', 'Ecdysozoa', 'Arthropoda', 'Hexapoda', 'Insecta', 'Pterygota', 'Neoptera', 'Holometabola', 'Lepidoptera', 'Glossata', 'Ditrysia', 'Geometroidea', 'Geometridae', 'Ennominae', 'Biston']
NC_030602.1	['Eukaryota', 'Metazoa', 'Ecdysozoa', 'Arthropoda', 'Hexapoda', 'Insecta', 'Pterygota', 'Neoptera', 'Holometabola', 'Lepidoptera', 'Glossata', 'Ditrysia', 'Hesperioidea', 'Hesperiidae', 'Eudaminae', 'Achalarus']
NC_030594.1	['Eukaryota', 'Metazoa', 'Ecdysozoa', 'Arthropoda', 'Hexapoda', 'Insecta', 'Pterygota', 'Neoptera', 'Paraneoptera', 'Psocodea', 'Psocoptera', 'Troctomorpha', 'Nanopsocetae', 'Liposcelidae', 'Liposcelis']
NC_030593.1	['Eukaryota', 'Metazoa', 'Ecdysozoa', 'Arthropoda', 'Hexapoda', 'Insecta', 'Pterygota', 'Neoptera', 'Holometabola', 'Coleoptera', 'Adephaga', 'Dytiscoidea', 'Hygrobiidae', 'Hygrobia']
NC_030592.1	['Eukaryota', 'Metazoa', 'Ecdysozoa', 'Arthropoda', 'Hexapoda', 'Insecta', 'Pterygota', 'Neoptera', 'Holometabola', 'Coleoptera', 'Adephaga', 'Caraboidea', 'Carabidae', 'Harpalinae', 'Pterostichini', 'Abax']
NC_030586.1	['Eukaryota', 'Metazoa', 'Ecdysozoa', 'Arthropoda', 'Hexapoda', 'Insecta', 'Pterygota', 'Neoptera', 'Polyneoptera', 'Orthoptera', 'Caelifera', 'Acrididea', 'Acridomorpha', 'Acridoidea', 'Acrididae', 'Melanoplinae', 'Podismini', 'Yunnanacris']
NC_030535.1	['Eukaryota', 'Metazoa', 'Ecdysozoa', 'Arthropoda', 'Crustacea', 'Malacostraca', 'Eumalacostraca', 'Eucarida', 'Decapoda', 'Pleocyemata', 'Brachyura', 'Eubrachyura', 'Grapsoidea', 'Sesarmidae', 'Metopaulias']
NC_030531.1	['Eukaryota', 'Metazoa', 'Ecdysozoa', 'Arthropoda', 'Crustacea', 'Malacostraca', 'Eumalacostraca', 'Eucarida', 'Decapoda', 'Pleocyemata', 'Astacidea', 'Parastacoidea', 'Parastacidae', 'Gramastacus']
NC_010964.1	['Eukaryota', 'Metazoa', 'Ecdysozoa', 'Arthropoda', 'Hexapoda', 'Insecta', 'Pterygota', 'Neoptera', 'Holometabola', 'Coleoptera', 'Polyphaga', 'Elateriformia', 'Elateroidea', 'Phengodidae', 'Rhagophthalminae', 'Rhagophthalmus']
KT893460.1	['Eukaryota', 'Metazoa', 'Ecdysozoa', 'Arthropoda', 'Hexapoda', 'Insecta', 'Pterygota', 'Neoptera', 'Polyneoptera', 'Dictyoptera', 'Blattodea', 'Blaberoidea', 'Blaberidae', 'Epilamprinae', 'Opisthoplatia']
KT893459.1	['Eukaryota', 'Metazoa', 'Ecdysozoa', 'Arthropoda', 'Hexapoda', 'Insecta', 'Pterygota', 'Neoptera', 'Polyneoptera', 'Dictyoptera', 'Blattodea', 'Blaberoidea', 'Blaberidae', 'Blaberinae', 'Blaptica']
EF398270.1	['Eukaryota', 'Metazoa', 'Ecdysozoa', 'Arthropoda', 'Hexapoda', 'Insecta', 'Pterygota', 'Neoptera', 'Holometabola', 'Coleoptera', 'Polyphaga', 'Elateriformia', 'Elateroidea', 'Elateridae', 'Agrypninae', 'Pyrophorus']
EF014414.1	['Eukaryota', 'Metazoa', 'Ecdysozoa', 'Arthropoda', 'Hexapoda', 'Insecta', 'Pterygota', 'Neoptera', 'Holometabola', 'Diptera', 'Brachycera', 'Muscomorpha', 'Tephritoidea', 'Tephritidae', 'Bactrocera', 'Bactrocera']
DQ995281.1	['Eukaryota', 'Metazoa', 'Ecdysozoa', 'Arthropoda', 'Hexapoda', 'Insecta', 'Pterygota', 'Neoptera', 'Holometabola', 'Diptera', 'Brachycera', 'Muscomorpha', 'Tephritoidea', 'Tephritidae', 'Bactrocera', 'Bactrocera']
DQ917578.1	['Eukaryota', 'Metazoa', 'Ecdysozoa', 'Arthropoda', 'Hexapoda', 'Insecta', 'Pterygota', 'Neoptera', 'Holometabola', 'Diptera', 'Brachycera', 'Muscomorpha', 'Tephritoidea', 'Tephritidae', 'Bactrocera', 'Bactrocera']
DQ656600.1	['Eukaryota', 'Metazoa', 'Ecdysozoa', 'Arthropoda', 'Crustacea', 'Malacostraca', 'Eumalacostraca', 'Eucarida', 'Decapoda', 'Dendrobranchiata', 'Penaeoidea', 'Penaeidae', 'Fenneropenaeus']
DQ534543.1	['Eukaryota', 'Metazoa', 'Ecdysozoa', 'Arthropoda', 'Crustacea', 'Malacostraca', 'Eumalacostraca', 'Eucarida', 'Decapoda', 'Dendrobranchiata', 'Penaeoidea', 'Penaeidae', 'Litopenaeus']
DQ518969.1	['Eukaryota', 'Metazoa', 'Ecdysozoa', 'Arthropoda', 'Crustacea', 'Malacostraca', 'Eumalacostraca', 'Eucarida', 'Decapoda', 'Dendrobranchiata', 'Penaeoidea', 'Penaeidae', 'Fenneropenaeus']
AF272824.1	['Eukaryota', 'Metazoa', 'Ecdysozoa', 'Arthropoda', 'Hexapoda', 'Collembola', 'Collembola', 'Poduromorpha', 'Poduroidea', 'Onychiuridae', 'Tetrodontophorinae', 'Tetrodontophora']
AF270939.1	['Eukaryota', 'Metazoa', 'Ecdysozoa', 'Arthropoda', 'Hexapoda', 'Insecta', 'Pterygota', 'Neoptera', 'Paraneoptera', 'Psocodea', 'Phthiraptera', 'Amblycera', 'Boopidae', 'Heterodoxus']
KT876877.1	['Eukaryota', 'Metazoa', 'Ecdysozoa', 'Arthropoda', 'Hexapoda', 'Insecta', 'Pterygota', 'Neoptera', 'Holometabola', 'Coleoptera', 'Adephaga', 'Caraboidea', 'Carabidae', 'Harpalinae', 'Pterostichini', 'Abax']
AY163547.1	['Eukaryota', 'Metazoa', 'Ecdysozoa', 'Arthropoda', 'Chelicerata', 'Arachnida', 'Acari', 'Parasitiformes', 'Mesostigmata', 'Gamasina', 'Dermanyssoidea', 'Varroidae', 'Varroa']
KJ690252.1	['Eukaryota', 'Metazoa', 'Ecdysozoa', 'Arthropoda', 'Hexapoda', 'Insecta', 'Pterygota', 'Neoptera', 'Holometabola', 'Lepidoptera', 'Glossata', 'Ditrysia', 'Geometroidea', 'Geometridae', 'Ennominae', 'Biston']
KJ675643.1	['Eukaryota', 'Metazoa', 'Ecdysozoa', 'Arthropoda', 'Hexapoda', 'Insecta', 'Pterygota', 'Neoptera', 'Holometabola', 'Lepidoptera', 'Glossata', 'Ditrysia', 'Geometroidea', 'Geometridae', 'Ennominae', 'Biston']
KJ675642.1	['Eukaryota', 'Metazoa', 'Ecdysozoa', 'Arthropoda', 'Hexapoda', 'Insecta', 'Pterygota', 'Neoptera', 'Holometabola', 'Lepidoptera', 'Glossata', 'Ditrysia', 'Geometroidea', 'Geometridae', 'Ennominae', 'Biston']
KJ675641.1	['Eukaryota', 'Metazoa', 'Ecdysozoa', 'Arthropoda', 'Hexapoda', 'Insecta', 'Pterygota', 'Neoptera', 'Holometabola', 'Lepidoptera', 'Glossata', 'Ditrysia', 'Geometroidea', 'Geometridae', 'Ennominae', 'Biston']
NC_026198.1	['Eukaryota', 'Metazoa', 'Ecdysozoa', 'Arthropoda', 'Hexapoda', 'Insecta', 'Pterygota', 'Neoptera', 'Holometabola', 'Hymenoptera', 'Apocrita', 'Aculeata', 'Apoidea', 'Apidae', 'Melipona']
NC_021934.1	['Eukaryota', 'Metazoa', 'Ecdysozoa', 'Arthropoda', 'Myriapoda', 'Diplopoda', 'Helminthomorpha', 'Playtdesmida', 'Andrognathidae', 'Brachycybe']
NC_021933.1	['Eukaryota', 'Metazoa', 'Ecdysozoa', 'Arthropoda', 'Myriapoda', 'Diplopoda', 'Helminthomorpha', 'Polydesmida', 'Xystodesmidae', 'Xystodesminae', 'Apheloriini', 'Appalachioria']
NC_021932.1	['Eukaryota', 'Metazoa', 'Ecdysozoa', 'Arthropoda', 'Myriapoda', 'Diplopoda', 'Helminthomorpha', 'Callipodida', 'Callipodidae', 'Abacion']
KX249739.1	['Eukaryota', 'Metazoa', 'Ecdysozoa', 'Arthropoda', 'Hexapoda', 'Insecta', 'Pterygota', 'Neoptera', 'Holometabola', 'Lepidoptera', 'Glossata', 'Ditrysia', 'Hesperioidea', 'Hesperiidae', 'Eudaminae', 'Achalarus']
JX437063.1	['Eukaryota', 'Metazoa', 'Ecdysozoa', 'Arthropoda', 'Myriapoda', 'Diplopoda', 'Helminthomorpha', 'Polydesmida', 'Xystodesmidae', 'Xystodesminae', 'Apheloriini', 'Appalachioria']
KT876915.1	['Eukaryota', 'Metazoa', 'Ecdysozoa', 'Arthropoda', 'Hexapoda', 'Insecta', 'Pterygota', 'Neoptera', 'Holometabola', 'Coleoptera', 'Polyphaga', 'Cucujiformia', 'Tenebrionidae', 'Uloma']
KT876914.1	['Eukaryota', 'Metazoa', 'Ecdysozoa', 'Arthropoda', 'Hexapoda', 'Insecta', 'Pterygota', 'Neoptera', 'Holometabola', 'Coleoptera', 'Adephaga', 'Caraboidea', 'Carabidae', 'Harpalinae', 'Pterostichini', 'Stomis']
KT876913.1	['Eukaryota', 'Metazoa', 'Ecdysozoa', 'Arthropoda', 'Hexapoda', 'Insecta', 'Pterygota', 'Neoptera', 'Holometabola', 'Coleoptera', 'Polyphaga', 'Staphyliniformia', 'Staphylinidae', 'Staphylininae group', 'Steninae', 'Stenus']
KT876912.1	['Eukaryota', 'Metazoa', 'Ecdysozoa', 'Arthropoda', 'Hexapoda', 'Insecta', 'Pterygota', 'Neoptera', 'Holometabola', 'Coleoptera', 'Polyphaga', 'Staphyliniformia', 'Staphylinidae', 'Staphylininae group', 'Steninae', 'Stenus']
KT876911.1	['Eukaryota', 'Metazoa', 'Ecdysozoa', 'Arthropoda', 'Hexapoda', 'Insecta', 'Pterygota', 'Neoptera', 'Megaloptera', 'Sialidae', 'Sialis']
KT876910.1	['Eukaryota', 'Metazoa', 'Ecdysozoa', 'Arthropoda', 'Hexapoda', 'Insecta', 'Pterygota', 'Neoptera', 'Holometabola', 'Coleoptera', 'Adephaga', 'Caraboidea', 'Carabidae', 'Harpalinae', 'Pterostichini', 'Pterostichus']
KT876909.1	['Eukaryota', 'Metazoa', 'Ecdysozoa', 'Arthropoda', 'Hexapoda', 'Insecta', 'Pterygota', 'Neoptera', 'Holometabola', 'Coleoptera', 'Adephaga', 'Caraboidea', 'Carabidae', 'Harpalinae', 'Pterostichini', 'Pterostichus']
KT876908.1	['Eukaryota', 'Metazoa', 'Ecdysozoa', 'Arthropoda', 'Hexapoda', 'Insecta', 'Pterygota', 'Neoptera', 'Holometabola', 'Coleoptera', 'Polyphaga', 'Staphyliniformia', 'Staphylinidae', 'Staphylininae group', 'Staphylininae', 'Staphylinini', 'Ocypus']
KT876907.1	['Eukaryota', 'Metazoa', 'Ecdysozoa', 'Arthropoda', 'Hexapoda', 'Insecta', 'Pterygota', 'Neoptera', 'Holometabola', 'Coleoptera', 'Adephaga', 'Dytiscoidea', 'Noteridae', 'Noterus']
KT876906.1	['Eukaryota', 'Metazoa', 'Ecdysozoa', 'Arthropoda', 'Hexapoda', 'Insecta', 'Pterygota', 'Neoptera', 'Holometabola', 'Coleoptera', 'Adephaga', 'Caraboidea', 'Carabidae', 'Nebriinae', 'Nebriini', 'Nebria', 'unclassified Nebria']
KT876905.1	['Eukaryota', 'Metazoa', 'Ecdysozoa', 'Arthropoda', 'Hexapoda', 'Insecta', 'Pterygota', 'Neoptera', 'Holometabola', 'Coleoptera', 'Polyphaga', 'Cucujiformia', 'Tenebrionidae', 'Nalassus']
KT876904.1	['Eukaryota', 'Metazoa', 'Ecdysozoa', 'Arthropoda', 'Hexapoda', 'Insecta', 'Pterygota', 'Neoptera', 'Holometabola', 'Coleoptera', 'Polyphaga', 'Elateriformia', 'Elateroidea', 'Elateridae', 'Melanotinae', 'Melanotus']
KT876902.1	['Eukaryota', 'Metazoa', 'Ecdysozoa', 'Arthropoda', 'Hexapoda', 'Insecta', 'Pterygota', 'Neoptera', 'Holometabola', 'Coleoptera', 'Adephaga', 'Dytiscoidea', 'Dytiscidae', 'Copelatinae', 'Copelatini', 'Liopterus']
KT876901.1	['Eukaryota', 'Metazoa', 'Ecdysozoa', 'Arthropoda', 'Hexapoda', 'Insecta', 'Pterygota', 'Neoptera', 'Holometabola', 'Coleoptera', 'Adephaga', 'Dytiscoidea', 'Dytiscidae', 'Hydroporinae', 'Hygrotini', 'Hygrotus']
KT876900.1	['Eukaryota', 'Metazoa', 'Ecdysozoa', 'Arthropoda', 'Hexapoda', 'Insecta', 'Pterygota', 'Neoptera', 'Holometabola', 'Coleoptera', 'Adephaga', 'Dytiscoidea', 'Dytiscidae', 'Hydroporinae', 'Hygrotini', 'Hygrotus']
KT876899.1	['Eukaryota', 'Metazoa', 'Ecdysozoa', 'Arthropoda', 'Hexapoda', 'Insecta', 'Pterygota', 'Neoptera', 'Holometabola', 'Coleoptera', 'Adephaga', 'Dytiscoidea', 'Dytiscidae', 'Hydroporinae', 'Hygrotini', 'Hygrotus']
KT876898.1	['Eukaryota', 'Metazoa', 'Ecdysozoa', 'Arthropoda', 'Hexapoda', 'Insecta', 'Pterygota', 'Neoptera', 'Holometabola', 'Coleoptera', 'Adephaga', 'Dytiscoidea', 'Hygrobiidae', 'Hygrobia']
KT876897.1	['Eukaryota', 'Metazoa', 'Ecdysozoa', 'Arthropoda', 'Hexapoda', 'Insecta', 'Pterygota', 'Neoptera', 'Holometabola', 'Coleoptera', 'Adephaga', 'Dytiscoidea', 'Dytiscidae', 'Hydroporinae', 'Hydroporini', 'Hydroporus']
KT876896.1	['Eukaryota', 'Metazoa', 'Ecdysozoa', 'Arthropoda', 'Hexapoda', 'Insecta', 'Pterygota', 'Neoptera', 'Holometabola', 'Coleoptera', 'Adephaga', 'Dytiscoidea', 'Dytiscidae', 'Hydroporinae', 'Hydroporini', 'Hydroporus']
KT876892.1	['Eukaryota', 'Metazoa', 'Ecdysozoa', 'Arthropoda', 'Hexapoda', 'Insecta', 'Pterygota', 'Neoptera', 'Holometabola', 'Coleoptera', 'Polyphaga', 'Staphyliniformia', 'Hydrochidae', 'Hydrochus']
KT876891.1	['Eukaryota', 'Metazoa', 'Ecdysozoa', 'Arthropoda', 'Hexapoda', 'Insecta', 'Pterygota', 'Neoptera', 'Holometabola', 'Coleoptera', 'Polyphaga', 'Staphyliniformia', 'Hydrophilidae', 'Acidocerinae', 'Helochares']
KT876890.1	['Eukaryota', 'Metazoa', 'Ecdysozoa', 'Arthropoda', 'Hexapoda', 'Insecta', 'Pterygota', 'Neoptera', 'Holometabola', 'Coleoptera', 'Adephaga', 'Haliploidea', 'Haliplidae', 'Haliplus']
KT876889.1	['Eukaryota', 'Metazoa', 'Ecdysozoa', 'Arthropoda', 'Hexapoda', 'Insecta', 'Pterygota', 'Neoptera', 'Holometabola', 'Coleoptera', 'Adephaga', 'Haliploidea', 'Haliplidae', 'Haliplus']
KT876888.1	['Eukaryota', 'Metazoa', 'Ecdysozoa', 'Arthropoda', 'Hexapoda', 'Insecta', 'Pterygota', 'Neoptera', 'Holometabola', 'Coleoptera', 'Polyphaga', 'Elateriformia', 'Byrrhoidea', 'Dryopidae', 'Dryops']
KT876887.1	['Eukaryota', 'Metazoa', 'Ecdysozoa', 'Arthropoda', 'Hexapoda', 'Insecta', 'Pterygota', 'Neoptera', 'Holometabola', 'Coleoptera', 'Polyphaga', 'Scarabaeiformia', 'Lucanidae', 'Lucaninae', 'Dorcus']
KT876886.1	['Eukaryota', 'Metazoa', 'Ecdysozoa', 'Arthropoda', 'Hexapoda', 'Insecta', 'Pterygota', 'Neoptera', 'Holometabola', 'Coleoptera', 'Polyphaga', 'Elateriformia', 'Scirtoidea', 'Scirtidae', 'Contacyphon']
KT876885.1	['Eukaryota', 'Metazoa', 'Ecdysozoa', 'Arthropoda', 'Hexapoda', 'Insecta', 'Pterygota', 'Neoptera', 'Holometabola', 'Coleoptera', 'Adephaga', 'Dytiscoidea', 'Dytiscidae', 'Colymbetinae', 'Colymbetini', 'Colymbetes']
KT876883.1	['Eukaryota', 'Metazoa', 'Ecdysozoa', 'Arthropoda', 'Hexapoda', 'Insecta', 'Pterygota', 'Neoptera', 'Holometabola', 'Coleoptera', 'Polyphaga', 'Staphyliniformia', 'Hydrophilidae', 'Hydrophilinae', 'Berosus']
KT876882.1	['Eukaryota', 'Metazoa', 'Ecdysozoa', 'Arthropoda', 'Hexapoda', 'Insecta', 'Pterygota', 'Neoptera', 'Holometabola', 'Coleoptera', 'Polyphaga', 'Staphyliniformia', 'Staphylinidae', 'Staphylininae group', 'Staphylininae', 'Othiini', 'Atrecus']
KT876881.1	['Eukaryota', 'Metazoa', 'Ecdysozoa', 'Arthropoda', 'Hexapoda', 'Insecta', 'Pterygota', 'Neoptera', 'Holometabola', 'Coleoptera', 'Polyphaga', 'Elateriformia', 'Elateroidea', 'Elateridae', 'Denticollinae', 'Athous']
KT876879.1	['Eukaryota', 'Metazoa', 'Ecdysozoa', 'Arthropoda', 'Hexapoda', 'Insecta', 'Pterygota', 'Neoptera', 'Holometabola', 'Coleoptera', 'Polyphaga', 'Elateriformia', 'Elateroidea', 'Elateridae', 'Elaterinae', 'Agriotes']
KT876878.1	['Eukaryota', 'Metazoa', 'Ecdysozoa', 'Arthropoda', 'Hexapoda', 'Insecta', 'Pterygota', 'Neoptera', 'Holometabola', 'Coleoptera', 'Adephaga', 'Dytiscoidea', 'Dytiscidae', 'Dytiscinae', 'Aciliini', 'Acilius']
NC_030376.1	['Eukaryota', 'Metazoa', 'Ecdysozoa', 'Arthropoda', 'Hexapoda', 'Insecta', 'Pterygota', 'Neoptera', 'Holometabola', 'Lepidoptera', 'Glossata', 'Ditrysia', 'Papilionoidea', 'Nymphalidae', 'Danainae', 'Danaini', 'Euploeina', 'Idea']
NC_030370.1	['Eukaryota', 'Metazoa', 'Ecdysozoa', 'Arthropoda', 'Hexapoda', 'Insecta', 'Pterygota', 'Neoptera', 'Holometabola', 'Lepidoptera', 'Glossata', 'Ditrysia', 'Noctuoidea', 'Noctuidae', 'Heliothinae', 'Helicoverpa']
KJ930516.1	['Eukaryota', 'Metazoa', 'Ecdysozoa', 'Arthropoda', 'Hexapoda', 'Insecta', 'Pterygota', 'Neoptera', 'Holometabola', 'Lepidoptera', 'Glossata', 'Ditrysia', 'Noctuoidea', 'Noctuidae', 'Heliothinae', 'Helicoverpa']
KX223964.1	['Eukaryota', 'Metazoa', 'Ecdysozoa', 'Arthropoda', 'Hexapoda', 'Insecta', 'Pterygota', 'Neoptera', 'Polyneoptera', 'Orthoptera', 'Caelifera', 'Acrididea', 'Acridomorpha', 'Acridoidea', 'Acrididae', 'Melanoplinae', 'Podismini', 'Yunnanacris']
KU684413.1	['Eukaryota', 'Metazoa', 'Ecdysozoa', 'Arthropoda', 'Hexapoda', 'Insecta', 'Pterygota', 'Neoptera', 'Polyneoptera', 'Dictyoptera', 'Blattodea', 'Blattoidea', 'Blattoidae', 'Blattidae', 'Blattinae', 'Shelfordella']
KU684412.1	['Eukaryota', 'Metazoa', 'Ecdysozoa', 'Arthropoda', 'Hexapoda', 'Insecta', 'Pterygota', 'Neoptera', 'Polyneoptera', 'Dictyoptera', 'Blattodea', 'Blaberoidea', 'Blaberidae', 'Panchlorinae', 'Panchlora']
KU684411.1	['Eukaryota', 'Metazoa', 'Ecdysozoa', 'Arthropoda', 'Hexapoda', 'Insecta', 'Pterygota', 'Neoptera', 'Polyneoptera', 'Dictyoptera', 'Blattodea', 'Blaberoidea', 'Blaberidae', 'Oxyhaloinae', 'Gromphadorhina']
KU684410.1	['Eukaryota', 'Metazoa', 'Ecdysozoa', 'Arthropoda', 'Hexapoda', 'Insecta', 'Pterygota', 'Neoptera', 'Polyneoptera', 'Dictyoptera', 'Blattodea', 'Blaberoidea', 'Blaberidae', 'Blaberinae', 'Blaptica']
KT260168.1	['Eukaryota', 'Metazoa', 'Ecdysozoa', 'Arthropoda', 'Hexapoda', 'Insecta', 'Pterygota', 'Neoptera', 'Holometabola', 'Hymenoptera', 'Cephoidea', 'Cephidae', 'Calameuta']
KT260167.1	['Eukaryota', 'Metazoa', 'Ecdysozoa', 'Arthropoda', 'Hexapoda', 'Insecta', 'Pterygota', 'Neoptera', 'Holometabola', 'Hymenoptera', 'Cephoidea', 'Cephidae', 'Calameuta']
KR259805.1	['Eukaryota', 'Metazoa', 'Ecdysozoa', 'Arthropoda', 'Chelicerata', 'Arachnida', 'Araneae', 'Araneomorphae', 'Entelegynae', 'Araneoidea', 'Araneidae', 'Neoscona']
KR259804.1	['Eukaryota', 'Metazoa', 'Ecdysozoa', 'Arthropoda', 'Chelicerata', 'Arachnida', 'Araneae', 'Araneomorphae', 'Entelegynae', 'Araneoidea', 'Araneidae', 'Neoscona']
KT581634.1	['Eukaryota', 'Metazoa', 'Ecdysozoa', 'Arthropoda', 'Hexapoda', 'Insecta', 'Pterygota', 'Neoptera', 'Holometabola', 'Lepidoptera', 'Glossata', 'Ditrysia', 'Gelechioidea', 'Stathmopodidae', 'Atrijuglans']
KX146469.1	['Eukaryota', 'Metazoa', 'Ecdysozoa', 'Arthropoda', 'Hexapoda', 'Insecta', 'Pterygota', 'Neoptera', 'Holometabola', 'Hymenoptera', 'Apocrita', 'Aculeata', 'Vespoidea', 'Formicidae', 'Myrmicinae', 'Wasmannia']
KX146468.1	['Eukaryota', 'Metazoa', 'Ecdysozoa', 'Arthropoda', 'Hexapoda', 'Insecta', 'Pterygota', 'Neoptera', 'Holometabola', 'Hymenoptera', 'Apocrita', 'Aculeata', 'Vespoidea', 'Formicidae', 'Dolichoderinae', 'Linepithema']
KX118277.1	['Eukaryota', 'Metazoa', 'Ecdysozoa', 'Arthropoda', 'Crustacea', 'Malacostraca', 'Eumalacostraca', 'Eucarida', 'Decapoda', 'Pleocyemata', 'Brachyura', 'Eubrachyura', 'Grapsoidea', 'Sesarmidae', 'Metopaulias']
KX148478.1	['Eukaryota', 'Metazoa', 'Ecdysozoa', 'Arthropoda', 'Crustacea', 'Malacostraca', 'Eumalacostraca', 'Eucarida', 'Decapoda', 'Pleocyemata', 'Astacidea', 'Parastacoidea', 'Parastacidae', 'Gramastacus']
NC_023831.1	['Eukaryota', 'Metazoa', 'Ecdysozoa', 'Arthropoda', 'Chelicerata', 'Arachnida', 'Acari', 'Parasitiformes', 'Ixodida', 'Ixodoidea', 'Ixodidae', 'Ixodinae', 'Ixodes']
NC_023340.1	['Eukaryota', 'Metazoa', 'Ecdysozoa', 'Arthropoda', 'Chelicerata', 'Arachnida', 'Acari', 'Parasitiformes', 'Ixodida', 'Ixodoidea', 'Argasidae', 'Antricola']
KC769591.1	['Eukaryota', 'Metazoa', 'Ecdysozoa', 'Arthropoda', 'Chelicerata', 'Arachnida', 'Acari', 'Parasitiformes', 'Ixodida', 'Ixodoidea', 'Argasidae', 'Antricola']
NC_021971.1	['Eukaryota', 'Metazoa', 'Ecdysozoa', 'Arthropoda', 'Crustacea', 'Malacostraca', 'Eumalacostraca', 'Eucarida', 'Decapoda', 'Pleocyemata', 'Caridea', 'Bresilioidea', 'Alvinocarididae', 'Nautilocaris']
NC_014224.1	['Eukaryota', 'Metazoa', 'Ecdysozoa', 'Arthropoda', 'Hexapoda', 'Insecta', 'Pterygota', 'Neoptera', 'Holometabola', 'Lepidoptera', 'Glossata', 'Ditrysia', 'Papilionoidea', 'Nymphalidae', 'Apaturinae', 'Sasakia']
NC_014053.1	['Eukaryota', 'Metazoa', 'Ecdysozoa', 'Arthropoda', 'Hexapoda', 'Insecta', 'Pterygota', 'Neoptera', 'Holometabola', 'Lepidoptera', 'Glossata', 'Ditrysia', 'Papilionoidea', 'Papilionidae', 'Parnassiinae', 'Parnassini', 'Parnassius', 'Parnassius']
NC_030003.1	['Eukaryota', 'Metazoa', 'Ecdysozoa', 'Arthropoda', 'Hexapoda', 'Insecta', 'Pterygota', 'Neoptera', 'Polyneoptera', 'Dictyoptera', 'Blattodea', 'Blattoidea', 'Blattoidae', 'Blattidae', 'Blattinae', 'Shelfordella']
NC_030002.1	['Eukaryota', 'Metazoa', 'Ecdysozoa', 'Arthropoda', 'Hexapoda', 'Insecta', 'Pterygota', 'Neoptera', 'Polyneoptera', 'Dictyoptera', 'Blattodea', 'Blaberoidea', 'Blaberidae', 'Panchlorinae', 'Panchlora']
NC_030001.1	['Eukaryota', 'Metazoa', 'Ecdysozoa', 'Arthropoda', 'Hexapoda', 'Insecta', 'Pterygota', 'Neoptera', 'Polyneoptera', 'Dictyoptera', 'Blattodea', 'Blaberoidea', 'Blaberidae', 'Oxyhaloinae', 'Gromphadorhina']
KR815449.1	['Eukaryota', 'Metazoa', 'Ecdysozoa', 'Arthropoda', 'Hexapoda', 'Insecta', 'Pterygota', 'Neoptera', 'Holometabola', 'Lepidoptera', 'Glossata', 'Ditrysia', 'Papilionoidea', 'Nymphalidae', 'Danainae', 'Danaini', 'Euploeina', 'Idea']
KT825140.1	['Eukaryota', 'Metazoa', 'Ecdysozoa', 'Arthropoda', 'Hexapoda', 'Insecta', 'Pterygota', 'Neoptera', 'Holometabola', 'Coleoptera', 'Polyphaga', 'Elateriformia', 'Elateroidea', 'unclassified Elateroidea']
NC_029811.1	['Eukaryota', 'Metazoa', 'Ecdysozoa', 'Arthropoda', 'Hexapoda', 'Insecta', 'Pterygota', 'Neoptera', 'Holometabola', 'Lepidoptera', 'Glossata', 'Ditrysia', 'Gelechioidea', 'Gelechiidae', 'Anacampsinae', 'Mesophleps']
NC_029810.1	['Eukaryota', 'Metazoa', 'Ecdysozoa', 'Arthropoda', 'Hexapoda', 'Insecta', 'Pterygota', 'Neoptera', 'Holometabola', 'Lepidoptera', 'Glossata', 'Ditrysia', 'Gelechioidea', 'Gelechiidae', 'Dichomeridinae', 'Dichomeris']
NC_028541.1	['Eukaryota', 'Metazoa', 'Ecdysozoa', 'Arthropoda', 'Hexapoda', 'Insecta', 'Pterygota', 'Neoptera', 'Holometabola', 'Coleoptera', 'Polyphaga', 'Elateriformia', 'Elateroidea', 'Elateridae', 'Denticollinae', 'Limonius']
NC_029721.1	['Eukaryota', 'Metazoa', 'Ecdysozoa', 'Arthropoda', 'Crustacea', 'Malacostraca', 'Eumalacostraca', 'Eucarida', 'Decapoda', 'Pleocyemata', 'Astacidea', 'Astacoidea', 'Cambaridae', 'Orconectes', 'Crockerinus']
NC_029720.1	['Eukaryota', 'Metazoa', 'Ecdysozoa', 'Arthropoda', 'Crustacea', 'Malacostraca', 'Eumalacostraca', 'Eucarida', 'Decapoda', 'Pleocyemata', 'Astacidea', 'Astacoidea', 'Cambaridae', 'Orconectes', 'Procericambarus']
NC_012217.1	['Eukaryota', 'Metazoa', 'Ecdysozoa', 'Arthropoda', 'Crustacea', 'Malacostraca', 'Eumalacostraca', 'Eucarida', 'Decapoda', 'Pleocyemata', 'Caridea', 'Palaemonoidea', 'Palaemonidae', 'Macrobrachium']
FJ797435.1	['Eukaryota', 'Metazoa', 'Ecdysozoa', 'Arthropoda', 'Crustacea', 'Malacostraca', 'Eumalacostraca', 'Eucarida', 'Decapoda', 'Pleocyemata', 'Caridea', 'Palaemonoidea', 'Palaemonidae', 'Macrobrachium']
KU366707.1	['Eukaryota', 'Metazoa', 'Ecdysozoa', 'Arthropoda', 'Hexapoda', 'Insecta', 'Pterygota', 'Neoptera', 'Holometabola', 'Lepidoptera', 'Glossata', 'Ditrysia', 'Gelechioidea', 'Gelechiidae', 'Anacampsinae', 'Mesophleps']
KU366706.1	['Eukaryota', 'Metazoa', 'Ecdysozoa', 'Arthropoda', 'Hexapoda', 'Insecta', 'Pterygota', 'Neoptera', 'Holometabola', 'Lepidoptera', 'Glossata', 'Ditrysia', 'Gelechioidea', 'Gelechiidae', 'Dichomeridinae', 'Dichomeris']
KT852377.1	['Eukaryota', 'Metazoa', 'Ecdysozoa', 'Arthropoda', 'Hexapoda', 'Insecta', 'Pterygota', 'Neoptera', 'Holometabola', 'Coleoptera', 'Polyphaga', 'Elateriformia', 'Elateroidea', 'Elateridae', 'Denticollinae', 'Limonius']
KU239995.1	['Eukaryota', 'Metazoa', 'Ecdysozoa', 'Arthropoda', 'Crustacea', 'Malacostraca', 'Eumalacostraca', 'Eucarida', 'Decapoda', 'Pleocyemata', 'Astacidea', 'Astacoidea', 'Cambaridae', 'Orconectes', 'Crockerinus']
KU239994.1	['Eukaryota', 'Metazoa', 'Ecdysozoa', 'Arthropoda', 'Crustacea', 'Malacostraca', 'Eumalacostraca', 'Eucarida', 'Decapoda', 'Pleocyemata', 'Astacidea', 'Astacoidea', 'Cambaridae', 'Orconectes', 'Procericambarus']
NC_029386.1	['Eukaryota', 'Metazoa', 'Ecdysozoa', 'Arthropoda', 'Hexapoda', 'Insecta', 'Pterygota', 'Neoptera', 'Holometabola', 'Lepidoptera', 'Glossata', 'Ditrysia', 'Gelechioidea', 'Gelechiidae', 'Gelechiinae', 'Tecia']
NC_029361.1	['Eukaryota', 'Metazoa', 'Ecdysozoa', 'Arthropoda', 'Crustacea', 'Malacostraca', 'Eumalacostraca', 'Eucarida', 'Decapoda', 'Pleocyemata', 'Brachyura', 'Dromiacea', 'Homoloidea', 'Homolidae', 'Moloha']
NC_029326.1	['Eukaryota', 'Metazoa', 'Ecdysozoa', 'Arthropoda', 'Hexapoda', 'Insecta', 'Pterygota', 'Neoptera', 'Polyneoptera', 'Dictyoptera', 'Mantodea', 'Mantidae', 'Mantinae', 'Paramantini', 'Hierodula']
NC_029225.1	['Eukaryota', 'Metazoa', 'Ecdysozoa', 'Arthropoda', 'Hexapoda', 'Insecta', 'Pterygota', 'Neoptera', 'Polyneoptera', 'Dictyoptera', 'Blattodea', 'Blaberoidea', 'Blaberidae', 'Epilamprinae', 'Opisthoplatia']
NC_029169.1	['Eukaryota', 'Metazoa', 'Ecdysozoa', 'Arthropoda', 'Crustacea', 'Maxillopoda', 'Cirripedia', 'Thoracica', 'Sessilia', 'Coronulidae', 'Chelonibia']
NC_029224.1	['Eukaryota', 'Metazoa', 'Ecdysozoa', 'Arthropoda', 'Hexapoda', 'Insecta', 'Pterygota', 'Neoptera', 'Polyneoptera', 'Dictyoptera', 'Blattodea', 'Blaberoidea', 'Blaberidae', 'Blaberinae', 'Blaptica']
NC_029215.1	['Eukaryota', 'Metazoa', 'Ecdysozoa', 'Arthropoda', 'Hexapoda', 'Insecta', 'Pterygota', 'Neoptera', 'Holometabola', 'Diptera', 'Brachycera', 'Muscomorpha', 'Oestroidea', 'Calliphoridae', 'Calliphorinae', 'Calliphora']
NC_029209.1	['Eukaryota', 'Metazoa', 'Ecdysozoa', 'Arthropoda', 'Chelicerata', 'Arachnida', 'Acari', 'Acariformes', 'Trombidiformes', 'Prostigmata', 'Eupodina', 'Eriophyoidea', 'Eriophyidae', 'Phyllocoptinae', 'Phyllocoptini', 'Phyllocoptes']
NC_029208.1	['Eukaryota', 'Metazoa', 'Ecdysozoa', 'Arthropoda', 'Chelicerata', 'Arachnida', 'Acari', 'Acariformes', 'Trombidiformes', 'Prostigmata', 'Eupodina', 'Eriophyoidea', 'Eriophyidae', 'Phyllocoptinae', 'Phyllocoptini', 'Epitrimerus']
NC_029172.1	['Eukaryota', 'Metazoa', 'Ecdysozoa', 'Arthropoda', 'Hexapoda', 'Insecta', 'Pterygota', 'Neoptera', 'Holometabola', 'Lepidoptera', 'Glossata', 'Ditrysia', 'Noctuoidea', 'Lymantriidae', 'Lachana']
NC_029170.1	['Eukaryota', 'Metazoa', 'Ecdysozoa', 'Arthropoda', 'Crustacea', 'Maxillopoda', 'Cirripedia', 'Thoracica', 'Sessilia', 'Tetraclitidae', 'Tetraclitella']
NC_029168.1	['Eukaryota', 'Metazoa', 'Ecdysozoa', 'Arthropoda', 'Crustacea', 'Maxillopoda', 'Cirripedia', 'Thoracica', 'Sessilia', 'Archaeobalanidae', 'Acasta']
NC_029167.1	['Eukaryota', 'Metazoa', 'Ecdysozoa', 'Arthropoda', 'Crustacea', 'Maxillopoda', 'Cirripedia', 'Thoracica', 'Sessilia', 'Balanidae', 'Armatobalanus']
NC_029164.1	['Eukaryota', 'Metazoa', 'Ecdysozoa', 'Arthropoda', 'Hexapoda', 'Insecta', 'Pterygota', 'Neoptera', 'Holometabola', 'Lepidoptera', 'Glossata', 'Ditrysia', 'Noctuoidea', 'Lymantriidae', 'Gynaephora']
NC_029163.1	['Eukaryota', 'Metazoa', 'Ecdysozoa', 'Arthropoda', 'Hexapoda', 'Insecta', 'Pterygota', 'Neoptera', 'Holometabola', 'Lepidoptera', 'Glossata', 'Ditrysia', 'Noctuoidea', 'Lymantriidae', 'Gynaephora']
NC_029162.1	['Eukaryota', 'Metazoa', 'Ecdysozoa', 'Arthropoda', 'Hexapoda', 'Insecta', 'Pterygota', 'Neoptera', 'Holometabola', 'Lepidoptera', 'Glossata', 'Ditrysia', 'Noctuoidea', 'Lymantriidae', 'Gynaephora']
NC_029154.1	['Eukaryota', 'Metazoa', 'Ecdysozoa', 'Arthropoda', 'Crustacea', 'Maxillopoda', 'Cirripedia', 'Thoracica', 'Sessilia', 'Tetraclitidae', 'Tetraclita']
NC_029148.1	['Eukaryota', 'Metazoa', 'Ecdysozoa', 'Arthropoda', 'Hexapoda', 'Insecta', 'Pterygota', 'Neoptera', 'Polyneoptera', 'Orthoptera', 'Ensifera', 'Grylloidea', 'Gryllotalpidae', 'Gryllotalpinae', 'Gryllotalpa']
KR703238.1	['Eukaryota', 'Metazoa', 'Ecdysozoa', 'Arthropoda', 'Hexapoda', 'Insecta', 'Pterygota', 'Neoptera', 'Polyneoptera', 'Dictyoptera', 'Mantodea', 'Mantidae', 'Mantinae', 'Paramantini', 'Hierodula']
KT326187.1	['Eukaryota', 'Metazoa', 'Ecdysozoa', 'Arthropoda', 'Hexapoda', 'Insecta', 'Pterygota', 'Neoptera', 'Holometabola', 'Lepidoptera', 'Glossata', 'Ditrysia', 'Gelechioidea', 'Gelechiidae', 'Gelechiinae', 'Tecia']
KT182069.1	['Eukaryota', 'Metazoa', 'Ecdysozoa', 'Arthropoda', 'Crustacea', 'Malacostraca', 'Eumalacostraca', 'Eucarida', 'Decapoda', 'Pleocyemata', 'Brachyura', 'Dromiacea', 'Homoloidea', 'Homolidae', 'Moloha']
KR604967.1	['Eukaryota', 'Metazoa', 'Ecdysozoa', 'Arthropoda', 'Chelicerata', 'Arachnida', 'Acari', 'Acariformes', 'Trombidiformes', 'Prostigmata', 'Eupodina', 'Eriophyoidea', 'Eriophyidae', 'Phyllocoptinae', 'Phyllocoptini', 'Phyllocoptes']
KR604966.1	['Eukaryota', 'Metazoa', 'Ecdysozoa', 'Arthropoda', 'Chelicerata', 'Arachnida', 'Acari', 'Acariformes', 'Trombidiformes', 'Prostigmata', 'Eupodina', 'Eriophyoidea', 'Eriophyidae', 'Phyllocoptinae', 'Phyllocoptini', 'Epitrimerus']
KJ957168.1	['Eukaryota', 'Metazoa', 'Ecdysozoa', 'Arthropoda', 'Hexapoda', 'Insecta', 'Pterygota', 'Neoptera', 'Holometabola', 'Lepidoptera', 'Glossata', 'Ditrysia', 'Noctuoidea', 'Lymantriidae', 'Lachana']
KJ754822.1	['Eukaryota', 'Metazoa', 'Ecdysozoa', 'Arthropoda', 'Crustacea', 'Maxillopoda', 'Cirripedia', 'Thoracica', 'Sessilia', 'Tetraclitidae', 'Tetraclitella']
KJ754821.1	['Eukaryota', 'Metazoa', 'Ecdysozoa', 'Arthropoda', 'Crustacea', 'Maxillopoda', 'Cirripedia', 'Thoracica', 'Sessilia', 'Pyrgomatidae', 'Savignium']
KJ754820.1	['Eukaryota', 'Metazoa', 'Ecdysozoa', 'Arthropoda', 'Crustacea', 'Maxillopoda', 'Cirripedia', 'Thoracica', 'Sessilia', 'Chthamalidae', 'Octomeris']
KJ754819.1	['Eukaryota', 'Metazoa', 'Ecdysozoa', 'Arthropoda', 'Crustacea', 'Maxillopoda', 'Cirripedia', 'Thoracica', 'Sessilia', 'Coronulidae', 'Chelonibia']
KJ754818.1	['Eukaryota', 'Metazoa', 'Ecdysozoa', 'Arthropoda', 'Crustacea', 'Maxillopoda', 'Cirripedia', 'Thoracica', 'Sessilia', 'Archaeobalanidae', 'Acasta']
KJ754817.1	['Eukaryota', 'Metazoa', 'Ecdysozoa', 'Arthropoda', 'Crustacea', 'Maxillopoda', 'Cirripedia', 'Thoracica', 'Sessilia', 'Balanidae', 'Armatobalanus']
KJ507134.1	['Eukaryota', 'Metazoa', 'Ecdysozoa', 'Arthropoda', 'Hexapoda', 'Insecta', 'Pterygota', 'Neoptera', 'Holometabola', 'Lepidoptera', 'Glossata', 'Ditrysia', 'Noctuoidea', 'Lymantriidae', 'Gynaephora']
KJ507133.1	['Eukaryota', 'Metazoa', 'Ecdysozoa', 'Arthropoda', 'Hexapoda', 'Insecta', 'Pterygota', 'Neoptera', 'Holometabola', 'Lepidoptera', 'Glossata', 'Ditrysia', 'Noctuoidea', 'Lymantriidae', 'Gynaephora']
KJ507132.1	['Eukaryota', 'Metazoa', 'Ecdysozoa', 'Arthropoda', 'Hexapoda', 'Insecta', 'Pterygota', 'Neoptera', 'Holometabola', 'Lepidoptera', 'Glossata', 'Ditrysia', 'Noctuoidea', 'Lymantriidae', 'Gynaephora']
KJ434948.1	['Eukaryota', 'Metazoa', 'Ecdysozoa', 'Arthropoda', 'Crustacea', 'Maxillopoda', 'Cirripedia', 'Thoracica', 'Sessilia', 'Tetraclitidae', 'Tetraclita']
KC894752.1	['Eukaryota', 'Metazoa', 'Ecdysozoa', 'Arthropoda', 'Hexapoda', 'Insecta', 'Pterygota', 'Neoptera', 'Polyneoptera', 'Orthoptera', 'Ensifera', 'Grylloidea', 'Gryllotalpidae', 'Gryllotalpinae', 'Gryllotalpa']
KT936147.1	['Eukaryota', 'Metazoa', 'Ecdysozoa', 'Arthropoda', 'Hexapoda', 'Insecta', 'Pterygota', 'Neoptera', 'Holometabola', 'Diptera', 'Brachycera', 'Muscomorpha', 'Oestroidea', 'Calliphoridae', 'Calliphorinae', 'Calliphora']
NC_028446.1	['Eukaryota', 'Metazoa', 'Ecdysozoa', 'Arthropoda', 'Hexapoda', 'Insecta', 'Pterygota', 'Neoptera', 'Holometabola', 'Hymenoptera', 'Cephoidea', 'Cephidae', 'Calameuta']
NC_028445.1	['Eukaryota', 'Metazoa', 'Ecdysozoa', 'Arthropoda', 'Hexapoda', 'Insecta', 'Pterygota', 'Neoptera', 'Holometabola', 'Hymenoptera', 'Cephoidea', 'Cephidae', 'Calameuta']
KR059904.1	['Eukaryota', 'Metazoa', 'Ecdysozoa', 'Arthropoda', 'Hexapoda', 'Insecta', 'Pterygota', 'Neoptera', 'Holometabola', 'Hymenoptera', 'Apocrita', 'Aculeata', 'Vespoidea', 'Vespidae', 'Vespinae', 'Vespa']
NC_023953.1	['Eukaryota', 'Metazoa', 'Ecdysozoa', 'Arthropoda', 'Hexapoda', 'Insecta', 'Pterygota', 'Neoptera', 'Holometabola', 'Lepidoptera', 'Glossata', 'Ditrysia', 'Papilionoidea', 'Papilionidae', 'Papilioninae', 'Lamproptera']
NC_028168.1	['Eukaryota', 'Metazoa', 'Ecdysozoa', 'Arthropoda', 'Hexapoda', 'Insecta', 'Pterygota', 'Neoptera', 'Holometabola', 'Lepidoptera', 'Glossata', 'Ditrysia', 'Gelechioidea', 'Stathmopodidae', 'Atrijuglans']
NC_028078.1	['Eukaryota', 'Metazoa', 'Ecdysozoa', 'Arthropoda', 'Chelicerata', 'Arachnida', 'Araneae', 'Araneomorphae', 'Entelegynae', 'Araneoidea', 'Araneidae', 'Hypsosinga']
NC_028077.1	['Eukaryota', 'Metazoa', 'Ecdysozoa', 'Arthropoda', 'Chelicerata', 'Arachnida', 'Araneae', 'Araneomorphae', 'Entelegynae', 'Araneoidea', 'Araneidae', 'Cyrtarachne']
JN563998.1	['Eukaryota', 'Metazoa', 'Ecdysozoa', 'Arthropoda', 'Hexapoda', 'Insecta', 'Pterygota', 'Neoptera', 'Paraneoptera', 'Hemiptera', 'Auchenorrhyncha', 'Fulgoroidea', 'Delphacidae', 'Delphacinae', 'Nilaparvata']
JN563997.1	['Eukaryota', 'Metazoa', 'Ecdysozoa', 'Arthropoda', 'Hexapoda', 'Insecta', 'Pterygota', 'Neoptera', 'Paraneoptera', 'Hemiptera', 'Auchenorrhyncha', 'Fulgoroidea', 'Delphacidae', 'Delphacinae', 'Nilaparvata']
JN563996.1	['Eukaryota', 'Metazoa', 'Ecdysozoa', 'Arthropoda', 'Hexapoda', 'Insecta', 'Pterygota', 'Neoptera', 'Paraneoptera', 'Hemiptera', 'Auchenorrhyncha', 'Fulgoroidea', 'Delphacidae', 'Delphacinae', 'Nilaparvata']
JN563995.1	['Eukaryota', 'Metazoa', 'Ecdysozoa', 'Arthropoda', 'Hexapoda', 'Insecta', 'Pterygota', 'Neoptera', 'Paraneoptera', 'Hemiptera', 'Auchenorrhyncha', 'Fulgoroidea', 'Delphacidae', 'Delphacinae', 'Nilaparvata']
NC_028017.1	['Eukaryota', 'Metazoa', 'Ecdysozoa', 'Arthropoda', 'Hexapoda', 'Insecta', 'Pterygota', 'Neoptera', 'Holometabola', 'Hymenoptera', 'Apocrita', 'Aculeata', 'Apoidea', 'Megachilidae', 'Megachilinae', 'Megachile']
NC_028025.1	['Eukaryota', 'Metazoa', 'Ecdysozoa', 'Arthropoda', 'Hexapoda', 'Insecta', 'Pterygota', 'Neoptera', 'Holometabola', 'Diptera', 'Nematocera', 'Culicoidea', 'Culicidae', 'Culicinae', 'Aedini', 'Haemagogus']
NC_027948.1	['Eukaryota', 'Metazoa', 'Ecdysozoa', 'Arthropoda', 'Hexapoda', 'Insecta', 'Pterygota', 'Neoptera', 'Holometabola', 'Lepidoptera', 'Glossata', 'Ditrysia', 'Geometroidea', 'Geometridae', 'Ennominae', 'Jankowskia']
NC_012457.1	['Eukaryota', 'Metazoa', 'Ecdysozoa', 'Arthropoda', 'Hexapoda', 'Insecta', 'Pterygota', 'Neoptera', 'Paraneoptera', 'Hemiptera', 'Heteroptera', 'Panheteroptera', 'Pentatomomorpha', 'Pentatomoidea', 'Cydnidae', 'Cydninae', 'Macroscytus']
NC_027852.1	['Eukaryota', 'Metazoa', 'Ecdysozoa', 'Arthropoda', 'Hexapoda', 'Insecta', 'Pterygota', 'Neoptera', 'Megaloptera', 'Corydalidae', 'Corydalinae', 'Neoneuromus']
NC_027851.1	['Eukaryota', 'Metazoa', 'Ecdysozoa', 'Arthropoda', 'Hexapoda', 'Insecta', 'Pterygota', 'Neoptera', 'Megaloptera', 'Corydalidae', 'Corydalinae', 'Nevromus']
KR259803.1	['Eukaryota', 'Metazoa', 'Ecdysozoa', 'Arthropoda', 'Chelicerata', 'Arachnida', 'Araneae', 'Araneomorphae', 'Entelegynae', 'Araneoidea', 'Araneidae', 'Hypsosinga']
KR259802.1	['Eukaryota', 'Metazoa', 'Ecdysozoa', 'Arthropoda', 'Chelicerata', 'Arachnida', 'Araneae', 'Araneomorphae', 'Entelegynae', 'Araneoidea', 'Araneidae', 'Cyrtarachne']
KT372555.1	['Eukaryota', 'Metazoa', 'Ecdysozoa', 'Arthropoda', 'Hexapoda', 'Insecta', 'Pterygota', 'Neoptera', 'Holometabola', 'Diptera', 'Nematocera', 'Culicoidea', 'Culicidae', 'Culicinae', 'Aedini', 'Haemagogus']
KT223644.1	['Eukaryota', 'Metazoa', 'Ecdysozoa', 'Arthropoda', 'Hexapoda', 'Insecta', 'Pterygota', 'Neoptera', 'Holometabola', 'Hymenoptera', 'Apocrita', 'Aculeata', 'Apoidea', 'Megachilidae', 'Megachilinae', 'Megachile']
NC_027723.1	['Eukaryota', 'Metazoa', 'Ecdysozoa', 'Arthropoda', 'Hexapoda', 'Insecta', 'Pterygota', 'Neoptera', 'Holometabola', 'Lepidoptera', 'Glossata', 'Ditrysia', 'Geometroidea', 'Geometridae', 'Larentiinae', 'Operophtera']
KR822683.1	['Eukaryota', 'Metazoa', 'Ecdysozoa', 'Arthropoda', 'Hexapoda', 'Insecta', 'Pterygota', 'Neoptera', 'Holometabola', 'Lepidoptera', 'Glossata', 'Ditrysia', 'Geometroidea', 'Geometridae', 'Ennominae', 'Jankowskia']
NC_027698.1	['Eukaryota', 'Metazoa', 'Ecdysozoa', 'Arthropoda', 'Hexapoda', 'Insecta', 'Pterygota', 'Neoptera', 'Polyneoptera', 'Plecoptera', 'Nemouroidea', 'Capniidae', 'Apteroperla']
NC_027682.1	['Eukaryota', 'Metazoa', 'Ecdysozoa', 'Arthropoda', 'Chelicerata', 'Arachnida', 'Araneae', 'Araneomorphae', 'Entelegynae', 'Araneoidea', 'Araneidae', 'Cyclosa']
KP126231.1	['Eukaryota', 'Metazoa', 'Ecdysozoa', 'Arthropoda', 'Hexapoda', 'Insecta', 'Pterygota', 'Neoptera', 'Megaloptera', 'Corydalidae', 'Corydalinae', 'Neoneuromus']
KP126232.1	['Eukaryota', 'Metazoa', 'Ecdysozoa', 'Arthropoda', 'Hexapoda', 'Insecta', 'Pterygota', 'Neoptera', 'Megaloptera', 'Corydalidae', 'Corydalinae', 'Nevromus']
KF386147.1	['Eukaryota', 'Metazoa', 'Ecdysozoa', 'Arthropoda', 'Crustacea', 'Malacostraca', 'Eumalacostraca', 'Eucarida', 'Decapoda', 'Pleocyemata', 'Brachyura', 'Eubrachyura', 'Portunoidea', 'Portunidae', 'Charybdis']
KP027400.1	['Eukaryota', 'Metazoa', 'Ecdysozoa', 'Arthropoda', 'Hexapoda', 'Insecta', 'Pterygota', 'Neoptera', 'Holometabola', 'Lepidoptera', 'Glossata', 'Ditrysia', 'Geometroidea', 'Geometridae', 'Larentiinae', 'Operophtera']
KM114226.1	['Eukaryota', 'Metazoa', 'Ecdysozoa', 'Arthropoda', 'Chelicerata', 'Arachnida', 'Acari', 'Acariformes', 'Trombidiformes', 'Prostigmata', 'Eleutherengona', 'Raphignathae', 'Cheyletoidea', 'Demodicidae', 'Demodex']
KM114225.1	['Eukaryota', 'Metazoa', 'Ecdysozoa', 'Arthropoda', 'Chelicerata', 'Arachnida', 'Acari', 'Acariformes', 'Trombidiformes', 'Prostigmata', 'Eleutherengona', 'Raphignathae', 'Cheyletoidea', 'Demodicidae', 'Demodex']
KM200724.1	['Eukaryota', 'Metazoa', 'Ecdysozoa', 'Arthropoda', 'Hexapoda', 'Insecta', 'Pterygota', 'Neoptera', 'Holometabola', 'Diptera', 'Brachycera', 'Muscomorpha', 'Muscoidea', 'Scathophagidae', 'Scathophaginae', 'Scathophaga']
KM200723.1	['Eukaryota', 'Metazoa', 'Ecdysozoa', 'Arthropoda', 'Hexapoda', 'Insecta', 'Pterygota', 'Neoptera', 'Holometabola', 'Diptera', 'Brachycera', 'Muscomorpha', 'Muscoidea', 'Muscidae', 'Musca']
KF500406.1	['Eukaryota', 'Metazoa', 'Ecdysozoa', 'Arthropoda', 'Hexapoda', 'Insecta', 'Pterygota', 'Neoptera', 'Holometabola', 'Hymenoptera', 'Apocrita', 'Terebrantes', 'Evanioidea', 'Aulacidae', 'Pristaulacus']
KC894725.1	['Eukaryota', 'Metazoa', 'Ecdysozoa', 'Arthropoda', 'Hexapoda', 'Insecta', 'Pterygota', 'Neoptera', 'Holometabola', 'Lepidoptera', 'Glossata', 'Ditrysia', 'Noctuoidea', 'Noctuidae', 'Noctuinae', 'Agrotis']
KC831443.1	['Eukaryota', 'Metazoa', 'Ecdysozoa', 'Arthropoda', 'Hexapoda', 'Insecta', 'Pterygota', 'Neoptera', 'Holometabola', 'Lepidoptera', 'Glossata', 'Ditrysia', 'Cossoidea', 'Cossidae', 'Cossinae', 'Eogystia']
KC414791.1	['Eukaryota', 'Metazoa', 'Ecdysozoa', 'Arthropoda', 'Hexapoda', 'Insecta', 'Pterygota', 'Neoptera', 'Holometabola', 'Lepidoptera', 'Glossata', 'Ditrysia', 'Noctuoidea', 'Noctuidae', 'Plusiinae', 'Ctenoplusia']
HQ130030.1	['Eukaryota', 'Metazoa', 'Ecdysozoa', 'Arthropoda', 'Hexapoda', 'Insecta', 'Pterygota', 'Neoptera', 'Holometabola', 'Diptera', 'Brachycera', 'Muscomorpha', 'Tephritoidea', 'Tephritidae', 'Bactrocera', 'Bactrocera']
HM744695.1	['Eukaryota', 'Metazoa', 'Ecdysozoa', 'Arthropoda', 'Hexapoda', 'Insecta', 'Pterygota', 'Neoptera', 'Holometabola', 'Lepidoptera', 'Glossata', 'Exoporia', 'Hepialoidea', 'Hepialidae', 'Ahamus']
HM744694.1	['Eukaryota', 'Metazoa', 'Ecdysozoa', 'Arthropoda', 'Hexapoda', 'Insecta', 'Pterygota', 'Neoptera', 'Holometabola', 'Lepidoptera', 'Glossata', 'Exoporia', 'Hepialoidea', 'Hepialidae', 'Thitarodes']
GU176345.1	['Eukaryota', 'Metazoa', 'Ecdysozoa', 'Arthropoda', 'Hexapoda', 'Insecta', 'Pterygota', 'Neoptera', 'Holometabola', 'Coleoptera', 'Polyphaga', 'Cucujiformia', 'Curculionidae', 'Entiminae', 'Naupactini', 'Naupactus']
GU176344.1	['Eukaryota', 'Metazoa', 'Ecdysozoa', 'Arthropoda', 'Hexapoda', 'Insecta', 'Pterygota', 'Neoptera', 'Holometabola', 'Coleoptera', 'Polyphaga', 'Staphyliniformia', 'Histeridae', 'Saprininae', 'Euspilotus']
GU176342.1	['Eukaryota', 'Metazoa', 'Ecdysozoa', 'Arthropoda', 'Hexapoda', 'Insecta', 'Pterygota', 'Neoptera', 'Holometabola', 'Coleoptera', 'Polyphaga', 'Cucujiformia', 'Curculionidae', 'Dryophthorinae', 'Sphenophorus']
EU726630.1	['Eukaryota', 'Metazoa', 'Ecdysozoa', 'Arthropoda', 'Hexapoda', 'Insecta', 'Pterygota', 'Neoptera', 'Holometabola', 'Lepidoptera', 'Glossata', 'Ditrysia', 'Bombycoidea', 'Saturniidae', 'Saturniinae', 'Saturniini', 'Antheraea']
EF622227.1	['Eukaryota', 'Metazoa', 'Ecdysozoa', 'Arthropoda', 'Hexapoda', 'Insecta', 'Pterygota', 'Neoptera', 'Holometabola', 'Lepidoptera', 'Glossata', 'Ditrysia', 'Bombycoidea', 'Saturniidae', 'Saturniinae', 'Saturniini', 'Saturnia', 'Caligula']
NC_025241.1	['Eukaryota', 'Metazoa', 'Ecdysozoa', 'Arthropoda', 'Hexapoda', 'Insecta', 'Pterygota', 'Neoptera', 'Paraneoptera', 'Thysanoptera', 'Terebrantia', 'Thripoidea', 'Thripidae', 'Scirtothrips']
NC_024271.1	['Eukaryota', 'Metazoa', 'Ecdysozoa', 'Arthropoda', 'Hexapoda', 'Insecta', 'Pterygota', 'Neoptera', 'Holometabola', 'Coleoptera', 'Polyphaga', 'Cucujiformia', 'Bothrideridae', 'Dastarcus']
KR604721.1	['Eukaryota', 'Metazoa', 'Ecdysozoa', 'Arthropoda', 'Hexapoda', 'Insecta', 'Pterygota', 'Neoptera', 'Polyneoptera', 'Plecoptera', 'Nemouroidea', 'Capniidae', 'Apteroperla']
KP862583.1	['Eukaryota', 'Metazoa', 'Ecdysozoa', 'Arthropoda', 'Chelicerata', 'Arachnida', 'Araneae', 'Araneomorphae', 'Entelegynae', 'Araneoidea', 'Araneidae', 'Cyclosa']
NC_027609.1	['Eukaryota', 'Metazoa', 'Ecdysozoa', 'Arthropoda', 'Chelicerata', 'Arachnida', 'Acari', 'Parasitiformes', 'Ixodida', 'Ixodoidea', 'Ixodidae', 'Amblyomminae', 'Amblyomma']
NC_027603.1	['Eukaryota', 'Metazoa', 'Ecdysozoa', 'Arthropoda', 'Crustacea', 'Malacostraca', 'Eumalacostraca', 'Eucarida', 'Decapoda', 'Pleocyemata', 'Caridea', 'Atyoidea', 'Atyidae', 'Paratya']
NC_027602.1	['Eukaryota', 'Metazoa', 'Ecdysozoa', 'Arthropoda', 'Crustacea', 'Malacostraca', 'Eumalacostraca', 'Eucarida', 'Decapoda', 'Pleocyemata', 'Caridea', 'Palaemonoidea', 'Palaemonidae', 'Macrobrachium']
NC_027601.1	['Eukaryota', 'Metazoa', 'Ecdysozoa', 'Arthropoda', 'Crustacea', 'Malacostraca', 'Eumalacostraca', 'Eucarida', 'Decapoda', 'Pleocyemata', 'Caridea', 'Palaemonoidea', 'Palaemonidae', 'Palaemon']
NC_027577.1	['Eukaryota', 'Metazoa', 'Ecdysozoa', 'Arthropoda', 'Hexapoda', 'Insecta', 'Pterygota', 'Neoptera', 'Holometabola', 'Coleoptera', 'Polyphaga', 'Cucujiformia', 'Curculionidae', 'Cyclominae', 'Aegorhinus']
NC_027516.1	['Eukaryota', 'Metazoa', 'Ecdysozoa', 'Arthropoda', 'Hexapoda', 'Insecta', 'Pterygota', 'Neoptera', 'Holometabola', 'Lepidoptera', 'Glossata', 'Ditrysia', 'Papilionoidea', 'Nymphalidae', 'Heliconiinae', 'Heliconiini', 'Heliconius']
NC_027506.1	['Eukaryota', 'Metazoa', 'Ecdysozoa', 'Arthropoda', 'Hexapoda', 'Insecta', 'Pterygota', 'Neoptera', 'Holometabola', 'Lepidoptera', 'Glossata', 'Ditrysia', 'Papilionoidea', 'Papilionidae', 'Papilioninae', 'Papilio']
KR153996.1	['Eukaryota', 'Metazoa', 'Ecdysozoa', 'Arthropoda', 'Crustacea', 'Malacostraca', 'Eumalacostraca', 'Eucarida', 'Decapoda', 'Pleocyemata', 'Brachyura', 'Eubrachyura', 'Portunoidea', 'Portunidae', 'Portunus']
KP941755.1	['Eukaryota', 'Metazoa', 'Ecdysozoa', 'Arthropoda', 'Chelicerata', 'Arachnida', 'Acari', 'Parasitiformes', 'Ixodida', 'Ixodoidea', 'Ixodidae', 'Amblyomminae', 'Amblyomma']
KF785807.1	['Eukaryota', 'Metazoa', 'Ecdysozoa', 'Arthropoda', 'Hexapoda', 'Insecta', 'Pterygota', 'Neoptera', 'Holometabola', 'Coleoptera', 'Polyphaga', 'Cucujiformia', 'Curculionidae', 'Cyclominae', 'Aegorhinus']
KM978917.1	['Eukaryota', 'Metazoa', 'Ecdysozoa', 'Arthropoda', 'Crustacea', 'Malacostraca', 'Eumalacostraca', 'Eucarida', 'Decapoda', 'Pleocyemata', 'Caridea', 'Atyoidea', 'Atyidae', 'Paratya']
KM978916.1	['Eukaryota', 'Metazoa', 'Ecdysozoa', 'Arthropoda', 'Crustacea', 'Malacostraca', 'Eumalacostraca', 'Eucarida', 'Decapoda', 'Pleocyemata', 'Caridea', 'Palaemonoidea', 'Palaemonidae', 'Palaemon']
KP784455.1	['Eukaryota', 'Metazoa', 'Ecdysozoa', 'Arthropoda', 'Hexapoda', 'Insecta', 'Pterygota', 'Neoptera', 'Holometabola', 'Lepidoptera', 'Glossata', 'Ditrysia', 'Papilionoidea', 'Nymphalidae', 'Heliconiinae', 'Heliconiini', 'Heliconius']
KM349826.1	['Eukaryota', 'Metazoa', 'Ecdysozoa', 'Arthropoda', 'Hexapoda', 'Insecta', 'Pterygota', 'Neoptera', 'Paraneoptera', 'Thysanoptera', 'Terebrantia', 'Thripoidea', 'Thripidae', 'Scirtothrips']
KR024009.1	['Eukaryota', 'Metazoa', 'Ecdysozoa', 'Arthropoda', 'Hexapoda', 'Insecta', 'Pterygota', 'Neoptera', 'Holometabola', 'Lepidoptera', 'Glossata', 'Ditrysia', 'Papilionoidea', 'Papilionidae', 'Papilioninae', 'Papilio']
KJ938490.1	['Eukaryota', 'Metazoa', 'Ecdysozoa', 'Arthropoda', 'Hexapoda', 'Insecta', 'Pterygota', 'Neoptera', 'Holometabola', 'Coleoptera', 'Polyphaga', 'Elateriformia', 'Elateroidea', 'Phengodidae', 'Mastinocerinae', 'Brasilocerus']
NC_027181.1	['Eukaryota', 'Metazoa', 'Ecdysozoa', 'Arthropoda', 'Hexapoda', 'Insecta', 'Pterygota', 'Palaeoptera', 'Odonata', 'Zygoptera', 'Calopterygidae', 'Atrocalopteryx']
NC_027180.1	['Eukaryota', 'Metazoa', 'Ecdysozoa', 'Arthropoda', 'Hexapoda', 'Insecta', 'Pterygota', 'Palaeoptera', 'Odonata', 'Zygoptera', 'Platycnemididae', 'Platycnemis']
NC_027179.1	['Eukaryota', 'Metazoa', 'Ecdysozoa', 'Arthropoda', 'Hexapoda', 'Insecta', 'Pterygota', 'Neoptera', 'Polyneoptera', 'Orthoptera', 'Caelifera', 'Acrididea', 'Acridomorpha', 'Acridoidea', 'Acrididae', 'Oedipodinae', 'Trilophidia']
KR066948.1	['Eukaryota', 'Metazoa', 'Ecdysozoa', 'Arthropoda', 'Hexapoda', 'Insecta', 'Pterygota', 'Neoptera', 'Holometabola', 'Lepidoptera', 'Glossata', 'Ditrysia', 'Papilionoidea', 'Nymphalidae', 'Heliconiinae', 'Acraeini', 'Cethosia']
KF811054.1	['Eukaryota', 'Metazoa', 'Ecdysozoa', 'Arthropoda', 'Hexapoda', 'Insecta', 'Pterygota', 'Neoptera', 'Holometabola', 'Coleoptera', 'Polyphaga', 'Cucujiformia', 'Bothrideridae', 'Dastarcus']
NC_024745.1	['Eukaryota', 'Metazoa', 'Ecdysozoa', 'Arthropoda', 'Hexapoda', 'Insecta', 'Pterygota', 'Neoptera', 'Paraneoptera', 'Hemiptera', 'Heteroptera', 'Panheteroptera', 'Cimicomorpha', 'Reduviidae', 'Ectrichodiinae', 'Brontostoma']
NC_027116.1	['Eukaryota', 'Metazoa', 'Ecdysozoa', 'Arthropoda', 'Crustacea', 'Malacostraca', 'Eumalacostraca', 'Eucarida', 'Decapoda', 'Pleocyemata', 'Caridea', 'Bresilioidea', 'Alvinocarididae', 'Rimicaris']
NC_026863.1	['Eukaryota', 'Metazoa', 'Ecdysozoa', 'Arthropoda', 'Chelicerata', 'Arachnida', 'Araneae', 'Araneomorphae', 'Entelegynae', 'Dictynoidea', 'Cybaeidae', 'Argyroneta']
NC_026844.1	['Eukaryota', 'Metazoa', 'Ecdysozoa', 'Arthropoda', 'Hexapoda', 'Insecta', 'Pterygota', 'Neoptera', 'Holometabola', 'Lepidoptera', 'Glossata', 'Ditrysia', 'Noctuoidea', 'Erebidae', 'Arctiinae', 'Vamuna']
NC_026842.1	['Eukaryota', 'Metazoa', 'Ecdysozoa', 'Arthropoda', 'Hexapoda', 'Insecta', 'Pterygota', 'Neoptera', 'Holometabola', 'Lepidoptera', 'Glossata', 'Ditrysia', 'Noctuoidea', 'Nolidae', 'Chloephorinae', 'Gabala']
NC_026841.1	['Eukaryota', 'Metazoa', 'Ecdysozoa', 'Arthropoda', 'Hexapoda', 'Insecta', 'Pterygota', 'Neoptera', 'Holometabola', 'Lepidoptera', 'Glossata', 'Ditrysia', 'Noctuoidea', 'Nolidae', 'Risobinae', 'Risoba']
NC_026840.1	['Eukaryota', 'Metazoa', 'Ecdysozoa', 'Arthropoda', 'Hexapoda', 'Insecta', 'Pterygota', 'Neoptera', 'Holometabola', 'Lepidoptera', 'Glossata', 'Ditrysia', 'Noctuoidea', 'Noctuidae', 'Euteliinae', 'Eutelia']
NC_024680.1	['Eukaryota', 'Metazoa', 'Ecdysozoa', 'Arthropoda', 'Chelicerata', 'Arachnida', 'Acari', 'Acariformes', 'Trombidiformes', 'Prostigmata', 'Eleutherengona', 'Raphignathae', 'Tetranychoidea', 'Tetranychidae', 'Tetranychus']
NC_024679.1	['Eukaryota', 'Metazoa', 'Ecdysozoa', 'Arthropoda', 'Chelicerata', 'Arachnida', 'Acari', 'Acariformes', 'Trombidiformes', 'Prostigmata', 'Eleutherengona', 'Raphignathae', 'Tetranychoidea', 'Tetranychidae', 'Tetranychus']
NC_024678.1	['Eukaryota', 'Metazoa', 'Ecdysozoa', 'Arthropoda', 'Chelicerata', 'Arachnida', 'Acari', 'Acariformes', 'Trombidiformes', 'Prostigmata', 'Eleutherengona', 'Raphignathae', 'Tetranychoidea', 'Tetranychidae', 'Tetranychus']
NC_024677.1	['Eukaryota', 'Metazoa', 'Ecdysozoa', 'Arthropoda', 'Chelicerata', 'Arachnida', 'Acari', 'Acariformes', 'Trombidiformes', 'Prostigmata', 'Eleutherengona', 'Raphignathae', 'Tetranychoidea', 'Tetranychidae', 'Tetranychus']
NC_024676.1	['Eukaryota', 'Metazoa', 'Ecdysozoa', 'Arthropoda', 'Chelicerata', 'Arachnida', 'Acari', 'Acariformes', 'Trombidiformes', 'Prostigmata', 'Eleutherengona', 'Raphignathae', 'Tetranychoidea', 'Tetranychidae', 'Tetranychus']
KP233805.1	['Eukaryota', 'Metazoa', 'Ecdysozoa', 'Arthropoda', 'Hexapoda', 'Insecta', 'Pterygota', 'Palaeoptera', 'Odonata', 'Zygoptera', 'Calopterygidae', 'Atrocalopteryx']
KP233804.1	['Eukaryota', 'Metazoa', 'Ecdysozoa', 'Arthropoda', 'Hexapoda', 'Insecta', 'Pterygota', 'Palaeoptera', 'Odonata', 'Zygoptera', 'Platycnemididae', 'Platycnemis']
KP233803.1	['Eukaryota', 'Metazoa', 'Ecdysozoa', 'Arthropoda', 'Hexapoda', 'Insecta', 'Pterygota', 'Neoptera', 'Polyneoptera', 'Orthoptera', 'Caelifera', 'Acrididea', 'Acridomorpha', 'Acridoidea', 'Acrididae', 'Oedipodinae', 'Trilophidia']
JQ910989.1	['Eukaryota', 'Metazoa', 'Ecdysozoa', 'Arthropoda', 'Hexapoda', 'Insecta', 'Pterygota', 'Neoptera', 'Paraneoptera', 'Psocodea', 'Psocoptera', 'Psocomorpha', 'Psocetae', 'Psocidae', 'Psococerastis']
KP284529.1	['Eukaryota', 'Metazoa', 'Ecdysozoa', 'Arthropoda', 'Crustacea', 'Malacostraca', 'Eumalacostraca', 'Eucarida', 'Decapoda', 'Pleocyemata', 'Caridea', 'Bresilioidea', 'Alvinocarididae', 'Rimicaris']
KP941019.1	['Eukaryota', 'Metazoa', 'Ecdysozoa', 'Arthropoda', 'Hexapoda', 'Insecta', 'Pterygota', 'Neoptera', 'Holometabola', 'Lepidoptera', 'Glossata', 'Ditrysia', 'Papilionoidea', 'Papilionidae', 'Papilioninae', 'Teinopalpus']
KP941018.1	['Eukaryota', 'Metazoa', 'Ecdysozoa', 'Arthropoda', 'Hexapoda', 'Insecta', 'Pterygota', 'Neoptera', 'Holometabola', 'Lepidoptera', 'Glossata', 'Ditrysia', 'Papilionoidea', 'Papilionidae', 'Papilioninae', 'Teinopalpus']
KP941017.1	['Eukaryota', 'Metazoa', 'Ecdysozoa', 'Arthropoda', 'Hexapoda', 'Insecta', 'Pterygota', 'Neoptera', 'Holometabola', 'Lepidoptera', 'Glossata', 'Ditrysia', 'Papilionoidea', 'Papilionidae', 'Papilioninae', 'Teinopalpus']
KP941016.1	['Eukaryota', 'Metazoa', 'Ecdysozoa', 'Arthropoda', 'Hexapoda', 'Insecta', 'Pterygota', 'Neoptera', 'Holometabola', 'Lepidoptera', 'Glossata', 'Ditrysia', 'Papilionoidea', 'Papilionidae', 'Papilioninae', 'Teinopalpus']
KP941015.1	['Eukaryota', 'Metazoa', 'Ecdysozoa', 'Arthropoda', 'Hexapoda', 'Insecta', 'Pterygota', 'Neoptera', 'Holometabola', 'Lepidoptera', 'Glossata', 'Ditrysia', 'Papilionoidea', 'Papilionidae', 'Papilioninae', 'Teinopalpus']
KP941014.1	['Eukaryota', 'Metazoa', 'Ecdysozoa', 'Arthropoda', 'Hexapoda', 'Insecta', 'Pterygota', 'Neoptera', 'Holometabola', 'Lepidoptera', 'Glossata', 'Ditrysia', 'Papilionoidea', 'Papilionidae', 'Papilioninae', 'Teinopalpus']
KP941013.1	['Eukaryota', 'Metazoa', 'Ecdysozoa', 'Arthropoda', 'Hexapoda', 'Insecta', 'Pterygota', 'Neoptera', 'Holometabola', 'Lepidoptera', 'Glossata', 'Ditrysia', 'Papilionoidea', 'Papilionidae', 'Papilioninae', 'Teinopalpus']
KP313875.1	['Eukaryota', 'Metazoa', 'Ecdysozoa', 'Arthropoda', 'Hexapoda', 'Insecta', 'Pterygota', 'Neoptera', 'Polyneoptera', 'Orthoptera', 'Caelifera', 'Acrididea', 'Acridomorpha', 'Acridoidea', 'Acrididae', 'Oxyinae', 'Oxya']
NC_026668.1	['Eukaryota', 'Metazoa', 'Ecdysozoa', 'Arthropoda', 'Hexapoda', 'Insecta', 'Pterygota', 'Neoptera', 'Holometabola', 'Diptera', 'Brachycera', 'Muscomorpha', 'Oestroidea', 'Calliphoridae', 'Chrysomyinae', 'Phormia']
NC_026667.1	['Eukaryota', 'Metazoa', 'Ecdysozoa', 'Arthropoda', 'Hexapoda', 'Insecta', 'Pterygota', 'Neoptera', 'Holometabola', 'Diptera', 'Brachycera', 'Muscomorpha', 'Oestroidea', 'Sarcophagidae', 'Sarcophaga', 'Liopygia']
NC_026666.1	['Eukaryota', 'Metazoa', 'Ecdysozoa', 'Arthropoda', 'Hexapoda', 'Protura', 'Protura', 'Acerentomata', 'Acerentomidae', 'Acerentomon']
NC_026730.1	['Eukaryota', 'Metazoa', 'Ecdysozoa', 'Arthropoda', 'Crustacea', 'Maxillopoda', 'Cirripedia', 'Thoracica', 'Sessilia', 'Chthamalidae', 'Chthamalus']
NC_026721.1	['Eukaryota', 'Metazoa', 'Ecdysozoa', 'Arthropoda', 'Crustacea', 'Malacostraca', 'Eumalacostraca', 'Eucarida', 'Decapoda', 'Pleocyemata', 'Brachyura', 'Eubrachyura', 'Raninoidea', 'Raninidae', 'Lyreidus']
NC_026710.1	['Eukaryota', 'Metazoa', 'Ecdysozoa', 'Arthropoda', 'Crustacea', 'Branchiopoda', 'Anostraca', 'Phallocryptus']
NC_026704.1	['Eukaryota', 'Metazoa', 'Ecdysozoa', 'Arthropoda', 'Crustacea', 'Branchiopoda', 'Anostraca', 'Streptocephalidae', 'Streptocephalus']
NC_026695.1	['Eukaryota', 'Metazoa', 'Ecdysozoa', 'Arthropoda', 'Hexapoda', 'Insecta', 'Pterygota', 'Neoptera', 'Polyneoptera', 'Dictyoptera', 'Blattodea', 'Blattoidea', 'Termitoidae', 'Rhinotermitidae', 'Reticulitermes', 'Planifrontotermes']
NC_026688.1	['Eukaryota', 'Metazoa', 'Ecdysozoa', 'Arthropoda', 'Crustacea', 'Malacostraca', 'Eumalacostraca', 'Eucarida', 'Decapoda', 'Pleocyemata', 'Brachyura', 'Eubrachyura', 'Raninoidea', 'Raninidae', 'Umalia']
NC_026675.1	['Eukaryota', 'Metazoa', 'Ecdysozoa', 'Arthropoda', 'Hexapoda', 'Protura', 'Protura', 'Acerentomata', 'Acerentomidae', 'Acerella']
NC_026672.1	['Eukaryota', 'Metazoa', 'Ecdysozoa', 'Arthropoda', 'Hexapoda', 'Insecta', 'Pterygota', 'Neoptera', 'Paraneoptera', 'Hemiptera', 'Heteroptera', 'Panheteroptera', 'Cimicomorpha', 'Reduviidae', 'Peiratinae', 'Peirates']
NC_026671.1	['Eukaryota', 'Metazoa', 'Ecdysozoa', 'Arthropoda', 'Hexapoda', 'Insecta', 'Pterygota', 'Neoptera', 'Paraneoptera', 'Hemiptera', 'Heteroptera', 'Panheteroptera', 'Cimicomorpha', 'Reduviidae', 'Peiratinae', 'Peirates']
NC_026670.1	['Eukaryota', 'Metazoa', 'Ecdysozoa', 'Arthropoda', 'Hexapoda', 'Insecta', 'Pterygota', 'Neoptera', 'Paraneoptera', 'Hemiptera', 'Heteroptera', 'Panheteroptera', 'Cimicomorpha', 'Reduviidae', 'Peiratinae', 'Peirates']
NC_026669.1	['Eukaryota', 'Metazoa', 'Ecdysozoa', 'Arthropoda', 'Hexapoda', 'Insecta', 'Pterygota', 'Neoptera', 'Paraneoptera', 'Hemiptera', 'Heteroptera', 'Panheteroptera', 'Cimicomorpha', 'Reduviidae', 'Peiratinae', 'Peirates']
JQ728012.1	['Eukaryota', 'Metazoa', 'Ecdysozoa', 'Arthropoda', 'Hexapoda', 'Protura', 'Protura', 'Acerentomata', 'Acerentomidae', 'Acerentomon']
KJ432280.1	['Eukaryota', 'Metazoa', 'Ecdysozoa', 'Arthropoda', 'Hexapoda', 'Insecta', 'Pterygota', 'Neoptera', 'Holometabola', 'Lepidoptera', 'Glossata', 'Ditrysia', 'Noctuoidea', 'Noctuidae', 'Catocalinae', 'Catocala']
KJ364659.1	['Eukaryota', 'Metazoa', 'Ecdysozoa', 'Arthropoda', 'Hexapoda', 'Insecta', 'Pterygota', 'Neoptera', 'Holometabola', 'Lepidoptera', 'Glossata', 'Ditrysia', 'Noctuoidea', 'Erebidae', 'Arctiinae', 'Vamuna']
KJ410747.1	['Eukaryota', 'Metazoa', 'Ecdysozoa', 'Arthropoda', 'Hexapoda', 'Insecta', 'Pterygota', 'Neoptera', 'Holometabola', 'Lepidoptera', 'Glossata', 'Ditrysia', 'Noctuoidea', 'Nolidae', 'Chloephorinae', 'Gabala']
KJ396197.1	['Eukaryota', 'Metazoa', 'Ecdysozoa', 'Arthropoda', 'Hexapoda', 'Insecta', 'Pterygota', 'Neoptera', 'Holometabola', 'Lepidoptera', 'Glossata', 'Ditrysia', 'Noctuoidea', 'Nolidae', 'Risobinae', 'Risoba']
KJ185131.1	['Eukaryota', 'Metazoa', 'Ecdysozoa', 'Arthropoda', 'Hexapoda', 'Insecta', 'Pterygota', 'Neoptera', 'Holometabola', 'Lepidoptera', 'Glossata', 'Ditrysia', 'Noctuoidea', 'Noctuidae', 'Euteliinae', 'Eutelia']
KJ173908.1	['Eukaryota', 'Metazoa', 'Ecdysozoa', 'Arthropoda', 'Hexapoda', 'Insecta', 'Pterygota', 'Neoptera', 'Holometabola', 'Lepidoptera', 'Glossata', 'Ditrysia', 'Noctuoidea', 'Erebidae', 'Aganainae', 'Asota']
KJ907736.1	['Eukaryota', 'Metazoa', 'Ecdysozoa', 'Arthropoda', 'Chelicerata', 'Arachnida', 'Araneae', 'Araneomorphae', 'Entelegynae', 'Dictynoidea', 'Cybaeidae', 'Argyroneta']
NC_022687.1	['Eukaryota', 'Metazoa', 'Ecdysozoa', 'Arthropoda', 'Hexapoda', 'Insecta', 'Pterygota', 'Neoptera', 'Holometabola', 'Lepidoptera', 'Glossata', 'Ditrysia', 'Papilionoidea', 'Pieridae', 'Coliadinae', 'Catopsilia']
NC_022686.1	['Eukaryota', 'Metazoa', 'Ecdysozoa', 'Arthropoda', 'Hexapoda', 'Insecta', 'Pterygota', 'Neoptera', 'Holometabola', 'Lepidoptera', 'Glossata', 'Ditrysia', 'Papilionoidea', 'Pieridae', 'Dismorphiinae', 'Leptidea']
KP455510.1	['Eukaryota', 'Metazoa', 'Ecdysozoa', 'Arthropoda', 'Hexapoda', 'Insecta', 'Pterygota', 'Neoptera', 'Holometabola', 'Coleoptera', 'Polyphaga', 'Cucujiformia', 'Curculionidae', 'Cryptorhynchinae', 'Eucryptorrhynchus']
KP294312.1	['Eukaryota', 'Metazoa', 'Ecdysozoa', 'Arthropoda', 'Crustacea', 'Maxillopoda', 'Cirripedia', 'Thoracica', 'Sessilia', 'Chthamalidae', 'Chthamalus']
NC_026576.1	['Eukaryota', 'Metazoa', 'Ecdysozoa', 'Arthropoda', 'Crustacea', 'Maxillopoda', 'Cirripedia', 'Thoracica', 'Pedunculata', 'Lepadomorpha', 'Lepadidae', 'Lepas']
NC_026575.1	['Eukaryota', 'Metazoa', 'Ecdysozoa', 'Arthropoda', 'Crustacea', 'Malacostraca', 'Eumalacostraca', 'Eucarida', 'Decapoda', 'Pleocyemata', 'Astacidea', 'Parastacoidea', 'Parastacidae', 'Euastacus']
NC_026561.1	['Eukaryota', 'Metazoa', 'Ecdysozoa', 'Arthropoda', 'Crustacea', 'Malacostraca', 'Eumalacostraca', 'Eucarida', 'Decapoda', 'Pleocyemata', 'Astacidea', 'Astacoidea', 'Cambaridae', 'Faxonius']
NC_026560.1	['Eukaryota', 'Metazoa', 'Ecdysozoa', 'Arthropoda', 'Crustacea', 'Malacostraca', 'Eumalacostraca', 'Eucarida', 'Decapoda', 'Pleocyemata', 'Astacidea', 'Astacoidea', 'Astacidae', 'Austropotamobius']
NC_026559.1	['Eukaryota', 'Metazoa', 'Ecdysozoa', 'Arthropoda', 'Crustacea', 'Malacostraca', 'Eumalacostraca', 'Eucarida', 'Decapoda', 'Pleocyemata', 'Astacidea', 'Parastacoidea', 'Parastacidae', 'Cherax']
NC_026468.1	['Eukaryota', 'Metazoa', 'Ecdysozoa', 'Arthropoda', 'Hexapoda', 'Insecta', 'Pterygota', 'Neoptera', 'Holometabola', 'Hymenoptera', 'Apocrita', 'Aculeata', 'Apoidea', 'Colletidae', 'Hylaeinae', 'Hylaeus', 'Lambdopsis']
NC_026466.1	['Eukaryota', 'Metazoa', 'Ecdysozoa', 'Arthropoda', 'Crustacea', 'Maxillopoda', 'Cirripedia', 'Thoracica', 'Sessilia', 'Balanidae', 'Balanus']
KM983394.1	['Eukaryota', 'Metazoa', 'Ecdysozoa', 'Arthropoda', 'Crustacea', 'Malacostraca', 'Eumalacostraca', 'Eucarida', 'Decapoda', 'Pleocyemata', 'Brachyura', 'Eubrachyura', 'Raninoidea', 'Raninidae', 'Lyreidus']
KM365084.1	['Eukaryota', 'Metazoa', 'Ecdysozoa', 'Arthropoda', 'Crustacea', 'Malacostraca', 'Eumalacostraca', 'Eucarida', 'Decapoda', 'Pleocyemata', 'Brachyura', 'Eubrachyura', 'Raninoidea', 'Raninidae', 'Umalia']
NC_025774.1	['Eukaryota', 'Metazoa', 'Ecdysozoa', 'Arthropoda', 'Hexapoda', 'Insecta', 'Pterygota', 'Neoptera', 'Holometabola', 'Lepidoptera', 'Glossata', 'Ditrysia', 'Noctuoidea', 'Noctuidae', 'Noctuinae', 'Striacosta']
KP273592.1	['Eukaryota', 'Metazoa', 'Ecdysozoa', 'Arthropoda', 'Crustacea', 'Branchiopoda', 'Anostraca', 'Phallocryptus']
JX274649.1	['Eukaryota', 'Metazoa', 'Ecdysozoa', 'Arthropoda', 'Hexapoda', 'Insecta', 'Pterygota', 'Neoptera', 'Holometabola', 'Lepidoptera', 'Glossata', 'Ditrysia', 'Papilionoidea', 'Pieridae', 'Coliadinae', 'Catopsilia']
JX274648.1	['Eukaryota', 'Metazoa', 'Ecdysozoa', 'Arthropoda', 'Hexapoda', 'Insecta', 'Pterygota', 'Neoptera', 'Holometabola', 'Lepidoptera', 'Glossata', 'Ditrysia', 'Papilionoidea', 'Pieridae', 'Dismorphiinae', 'Leptidea']
KC005712.1	['Eukaryota', 'Metazoa', 'Ecdysozoa', 'Arthropoda', 'Hexapoda', 'Insecta', 'Pterygota', 'Neoptera', 'Holometabola', 'Diptera', 'Brachycera', 'Muscomorpha', 'Oestroidea', 'Calliphoridae', 'Chrysomyinae', 'Phormia']
KC005711.1	['Eukaryota', 'Metazoa', 'Ecdysozoa', 'Arthropoda', 'Hexapoda', 'Insecta', 'Pterygota', 'Neoptera', 'Holometabola', 'Diptera', 'Brachycera', 'Muscomorpha', 'Oestroidea', 'Sarcophagidae', 'Sarcophaga', 'Liopygia']
KF913541.1	['Eukaryota', 'Metazoa', 'Ecdysozoa', 'Arthropoda', 'Hexapoda', 'Insecta', 'Pterygota', 'Neoptera', 'Paraneoptera', 'Hemiptera', 'Heteroptera', 'Panheteroptera', 'Cimicomorpha', 'Reduviidae', 'Peiratinae', 'Peirates']
KF913540.1	['Eukaryota', 'Metazoa', 'Ecdysozoa', 'Arthropoda', 'Hexapoda', 'Insecta', 'Pterygota', 'Neoptera', 'Paraneoptera', 'Hemiptera', 'Heteroptera', 'Panheteroptera', 'Cimicomorpha', 'Reduviidae', 'Peiratinae', 'Peirates']
KF913539.1	['Eukaryota', 'Metazoa', 'Ecdysozoa', 'Arthropoda', 'Hexapoda', 'Insecta', 'Pterygota', 'Neoptera', 'Paraneoptera', 'Hemiptera', 'Heteroptera', 'Panheteroptera', 'Cimicomorpha', 'Reduviidae', 'Peiratinae', 'Peirates']
KF913538.1	['Eukaryota', 'Metazoa', 'Ecdysozoa', 'Arthropoda', 'Hexapoda', 'Insecta', 'Pterygota', 'Neoptera', 'Paraneoptera', 'Hemiptera', 'Heteroptera', 'Panheteroptera', 'Cimicomorpha', 'Reduviidae', 'Peiratinae', 'Peirates']
KF913537.1	['Eukaryota', 'Metazoa', 'Ecdysozoa', 'Arthropoda', 'Hexapoda', 'Insecta', 'Pterygota', 'Neoptera', 'Paraneoptera', 'Hemiptera', 'Heteroptera', 'Panheteroptera', 'Cimicomorpha', 'Reduviidae', 'Peiratinae', 'Peirates']
KP273593.1	['Eukaryota', 'Metazoa', 'Ecdysozoa', 'Arthropoda', 'Crustacea', 'Branchiopoda', 'Anostraca', 'Streptocephalidae', 'Streptocephalus']
KJ101608.1	['Eukaryota', 'Metazoa', 'Ecdysozoa', 'Arthropoda', 'Hexapoda', 'Protura', 'Protura', 'Acerentomata', 'Acerentomidae', 'Acerella']
KP334994.1	['Eukaryota', 'Metazoa', 'Ecdysozoa', 'Arthropoda', 'Hexapoda', 'Insecta', 'Pterygota', 'Neoptera', 'Polyneoptera', 'Dictyoptera', 'Blattodea', 'Blattoidea', 'Termitoidae', 'Rhinotermitidae', 'Reticulitermes', 'Planifrontotermes']
NC_021378.1	['Eukaryota', 'Metazoa', 'Ecdysozoa', 'Arthropoda', 'Hexapoda', 'Insecta', 'Pterygota', 'Neoptera', 'Paraneoptera', 'Thysanoptera', 'Terebrantia', 'Thripoidea', 'Thripidae', 'Frankliniella']
KP294311.1	['Eukaryota', 'Metazoa', 'Ecdysozoa', 'Arthropoda', 'Crustacea', 'Maxillopoda', 'Cirripedia', 'Thoracica', 'Pedunculata', 'Lepadomorpha', 'Lepadidae', 'Lepas']
KP294310.1	['Eukaryota', 'Metazoa', 'Ecdysozoa', 'Arthropoda', 'Crustacea', 'Malacostraca', 'Eumalacostraca', 'Eucarida', 'Decapoda', 'Pleocyemata', 'Astacidea', 'Parastacoidea', 'Parastacidae', 'Euastacus']
KP205431.1	['Eukaryota', 'Metazoa', 'Ecdysozoa', 'Arthropoda', 'Crustacea', 'Malacostraca', 'Eumalacostraca', 'Eucarida', 'Decapoda', 'Pleocyemata', 'Astacidea', 'Astacoidea', 'Cambaridae', 'Faxonius']
KP205430.1	['Eukaryota', 'Metazoa', 'Ecdysozoa', 'Arthropoda', 'Crustacea', 'Malacostraca', 'Eumalacostraca', 'Eucarida', 'Decapoda', 'Pleocyemata', 'Astacidea', 'Astacoidea', 'Astacidae', 'Austropotamobius']
KP126800.1	['Eukaryota', 'Metazoa', 'Ecdysozoa', 'Arthropoda', 'Hexapoda', 'Insecta', 'Pterygota', 'Neoptera', 'Holometabola', 'Hymenoptera', 'Apocrita', 'Aculeata', 'Apoidea', 'Colletidae', 'Hylaeinae', 'Hylaeus', 'Lambdopsis']
KM660676.1	['Eukaryota', 'Metazoa', 'Ecdysozoa', 'Arthropoda', 'Crustacea', 'Maxillopoda', 'Cirripedia', 'Thoracica', 'Sessilia', 'Balanidae', 'Balanus']
KP205429.1	['Eukaryota', 'Metazoa', 'Ecdysozoa', 'Arthropoda', 'Crustacea', 'Malacostraca', 'Eumalacostraca', 'Eucarida', 'Decapoda', 'Pleocyemata', 'Astacidea', 'Parastacoidea', 'Parastacidae', 'Cherax']
NC_026080.1	['Eukaryota', 'Metazoa', 'Ecdysozoa', 'Arthropoda', 'Crustacea', 'Malacostraca', 'Eumalacostraca', 'Eucarida', 'Decapoda', 'Pleocyemata', 'Brachyura', 'Dromiacea', 'Homoloidea', 'Homolidae', 'Homologenus']
KJ754503.1	['Eukaryota', 'Metazoa', 'Ecdysozoa', 'Arthropoda', 'Hexapoda', 'Insecta', 'Monocondylia', 'Archaeognatha', 'Machilidae', 'Petrobiellus']
KJ754501.1	['Eukaryota', 'Metazoa', 'Ecdysozoa', 'Arthropoda', 'Hexapoda', 'Insecta', 'Monocondylia', 'Archaeognatha', 'Machilidae', 'Allopsontus']
KJ754500.1	['Eukaryota', 'Metazoa', 'Ecdysozoa', 'Arthropoda', 'Hexapoda', 'Insecta', 'Monocondylia', 'Archaeognatha', 'Machilidae', 'Allopsontus']
NC_026117.1	['Eukaryota', 'Metazoa', 'Ecdysozoa', 'Arthropoda', 'Hexapoda', 'Insecta', 'Pterygota', 'Neoptera', 'Polyneoptera', 'Dictyoptera', 'Blattodea', 'Blattoidea', 'Termitoidae', 'Termitidae', 'Termitinae', 'Termes group', 'Termes']
NC_026116.1	['Eukaryota', 'Metazoa', 'Ecdysozoa', 'Arthropoda', 'Hexapoda', 'Insecta', 'Pterygota', 'Neoptera', 'Polyneoptera', 'Dictyoptera', 'Blattodea', 'Blattoidea', 'Termitoidae', 'Termitidae', 'Termitinae', 'Termes group', 'Neocapritermes']
NC_026115.1	['Eukaryota', 'Metazoa', 'Ecdysozoa', 'Arthropoda', 'Hexapoda', 'Insecta', 'Pterygota', 'Neoptera', 'Polyneoptera', 'Dictyoptera', 'Blattodea', 'Blattoidea', 'Termitoidae', 'Termitidae', 'Nasutitermitinae', 'Nasutitermes']
NC_026114.1	['Eukaryota', 'Metazoa', 'Ecdysozoa', 'Arthropoda', 'Hexapoda', 'Insecta', 'Pterygota', 'Neoptera', 'Polyneoptera', 'Dictyoptera', 'Blattodea', 'Blattoidea', 'Termitoidae', 'Termitidae', 'Termitinae', 'Amitermes group', 'Microcerotermes']
NC_026113.1	['Eukaryota', 'Metazoa', 'Ecdysozoa', 'Arthropoda', 'Hexapoda', 'Insecta', 'Pterygota', 'Neoptera', 'Polyneoptera', 'Dictyoptera', 'Blattodea', 'Blattoidea', 'Termitoidae', 'Termitidae', 'Termitinae', 'Cubitermes group', 'Cubitermes']
NC_026102.1	['Eukaryota', 'Metazoa', 'Ecdysozoa', 'Arthropoda', 'Chelicerata', 'Arachnida', 'Acari', 'Acariformes', 'Trombidiformes', 'Prostigmata', 'Eleutherengona', 'Raphignathae', 'Cheyletoidea', 'Demodicidae', 'Demodex']
NC_026101.1	['Eukaryota', 'Metazoa', 'Ecdysozoa', 'Arthropoda', 'Chelicerata', 'Arachnida', 'Acari', 'Acariformes', 'Trombidiformes', 'Prostigmata', 'Eleutherengona', 'Raphignathae', 'Cheyletoidea', 'Demodicidae', 'Demodex']
NC_026077.1	['Eukaryota', 'Metazoa', 'Ecdysozoa', 'Arthropoda', 'Hexapoda', 'Insecta', 'Pterygota', 'Neoptera', 'Polyneoptera', 'Zoraptera', 'Zorotypidae', 'Zorotypus']
NC_026071.1	['Eukaryota', 'Metazoa', 'Ecdysozoa', 'Arthropoda', 'Hexapoda', 'Insecta', 'Pterygota', 'Neoptera', 'Holometabola', 'Lepidoptera', 'Glossata', 'Ditrysia', 'Papilionoidea', 'Nymphalidae', 'Cyrestinae', 'Cyrestini', 'Cyrestis']
NC_026046.1	['Eukaryota', 'Metazoa', 'Ecdysozoa', 'Arthropoda', 'Hexapoda', 'Insecta', 'Pterygota', 'Neoptera', 'Holometabola', 'Lepidoptera', 'Glossata', 'Ditrysia', 'Papilionoidea', 'Pieridae', 'Coliadinae', 'Gonepteryx']
KP163643.1	['Eukaryota', 'Metazoa', 'Ecdysozoa', 'Arthropoda', 'Hexapoda', 'Insecta', 'Pterygota', 'Neoptera', 'Holometabola', 'Hymenoptera', 'Apocrita', 'Aculeata', 'Apoidea', 'Apidae', 'Apis']
NC_026209.1	['Eukaryota', 'Metazoa', 'Ecdysozoa', 'Arthropoda', 'Crustacea', 'Malacostraca', 'Eumalacostraca', 'Eucarida', 'Decapoda', 'Pleocyemata', 'Brachyura', 'Eubrachyura', 'Portunoidea', 'Portunidae', 'Portunus']
KP202303.1	['Eukaryota', 'Metazoa', 'Ecdysozoa', 'Arthropoda', 'Hexapoda', 'Insecta', 'Pterygota', 'Neoptera', 'Holometabola', 'Hymenoptera', 'Apocrita', 'Aculeata', 'Apoidea', 'Apidae', 'Melipona']
KM977882.1	['Eukaryota', 'Metazoa', 'Ecdysozoa', 'Arthropoda', 'Crustacea', 'Malacostraca', 'Eumalacostraca', 'Eucarida', 'Decapoda', 'Pleocyemata', 'Brachyura', 'Eubrachyura', 'Portunoidea', 'Portunidae', 'Portunus']
KJ612407.1	['Eukaryota', 'Metazoa', 'Ecdysozoa', 'Arthropoda', 'Crustacea', 'Malacostraca', 'Eumalacostraca', 'Eucarida', 'Decapoda', 'Pleocyemata', 'Brachyura', 'Dromiacea', 'Homoloidea', 'Homolidae', 'Homologenus']
KC461234.1	['Eukaryota', 'Metazoa', 'Ecdysozoa', 'Arthropoda', 'Hexapoda', 'Insecta', 'Pterygota', 'Neoptera', 'Holometabola', 'Lepidoptera', 'Glossata', 'Ditrysia', 'Papilionoidea', 'Pieridae', 'Coliadinae', 'Gonepteryx']
KJ467512.1	['Eukaryota', 'Metazoa', 'Ecdysozoa', 'Arthropoda', 'Hexapoda', 'Insecta', 'Pterygota', 'Neoptera', 'Polyneoptera', 'Zoraptera', 'Zorotypidae', 'Zorotypus']
KF990125.1	['Eukaryota', 'Metazoa', 'Ecdysozoa', 'Arthropoda', 'Hexapoda', 'Insecta', 'Pterygota', 'Neoptera', 'Holometabola', 'Lepidoptera', 'Glossata', 'Ditrysia', 'Papilionoidea', 'Nymphalidae', 'Cyrestinae', 'Cyrestini', 'Cyrestis']
[truncated: 2,151 more rows]

## Sheet: Chordata_MT_annot_DB_species
Mitogenome accession	Lineage
[truncated: 49,114 more rows]
